# Supplementary material for: CCL signaling drives T Cell–Macrophage crosstalk in the mouse colon during chronic Trypanosoma cruzi infection
Source: iScience. 2026 Jul 2;29(7):116611. doi: 10.1016/j.isci.2026.116611 (PMC13355016; doi:10.1016/j.isci.2026.116611)
Supplement: Table S1. Predicted ligand–receptor interactions in the colon of naive mice identified by CellChat, related to Figure 4 provided as Excel file Table S1 [file mmc2.xlsx]

## Sheet: Table S1
NAIVE MICE
Source	Target	Ligand	Receptor	Prob	pval	Interaction_name	Interaction_name_2	Pathway_name	Annotation	Evidence
T-cells_and_NK_cells	Macrophages	Tgfb1	TGFbR1_R2	0.00145416	0	TGFB1_TGFBR1_TGFBR2	Tgfb1 - (Tgfbr1+Tgfbr2)	TGFb	Secreted Signaling	KEGG: mmu04350
B_cells	Macrophages	Tgfb1	TGFbR1_R2	0.00145416	0	TGFB1_TGFBR1_TGFBR2	Tgfb1 - (Tgfbr1+Tgfbr2)	TGFb	Secreted Signaling	KEGG: mmu04350
B-cells_2	Macrophages	Tgfb1	TGFbR1_R2	0.00519394	0	TGFB1_TGFBR1_TGFBR2	Tgfb1 - (Tgfbr1+Tgfbr2)	TGFb	Secreted Signaling	KEGG: mmu04350
Enteroendocrine_and_enterocytes_and_goblet_cells	Macrophages	Tgfb1	TGFbR1_R2	0.00145416	0	TGFB1_TGFBR1_TGFBR2	Tgfb1 - (Tgfbr1+Tgfbr2)	TGFb	Secreted Signaling	KEGG: mmu04350
Macrophages	Macrophages	Tgfb1	TGFbR1_R2	0.00164395	0	TGFB1_TGFBR1_TGFBR2	Tgfb1 - (Tgfbr1+Tgfbr2)	TGFb	Secreted Signaling	KEGG: mmu04350
T_cells_and_enterocytes	Macrophages	Tgfb1	TGFbR1_R2	0.00145416	0	TGFB1_TGFBR1_TGFBR2	Tgfb1 - (Tgfbr1+Tgfbr2)	TGFb	Secreted Signaling	KEGG: mmu04350
T-cells_and_NK_cells	Fibroblasts_and_macrophages	Tgfb1	TGFbR1_R2	0.00130465	0	TGFB1_TGFBR1_TGFBR2	Tgfb1 - (Tgfbr1+Tgfbr2)	TGFb	Secreted Signaling	KEGG: mmu04350
B_cells	Fibroblasts_and_macrophages	Tgfb1	TGFbR1_R2	0.00130465	0	TGFB1_TGFBR1_TGFBR2	Tgfb1 - (Tgfbr1+Tgfbr2)	TGFb	Secreted Signaling	KEGG: mmu04350
B-cells_2	Fibroblasts_and_macrophages	Tgfb1	TGFbR1_R2	0.00462845	0	TGFB1_TGFBR1_TGFBR2	Tgfb1 - (Tgfbr1+Tgfbr2)	TGFb	Secreted Signaling	KEGG: mmu04350
Enteroendocrine_and_enterocytes_and_goblet_cells	Fibroblasts_and_macrophages	Tgfb1	TGFbR1_R2	0.00130465	0	TGFB1_TGFBR1_TGFBR2	Tgfb1 - (Tgfbr1+Tgfbr2)	TGFb	Secreted Signaling	KEGG: mmu04350
Macrophages	Fibroblasts_and_macrophages	Tgfb1	TGFbR1_R2	0.00147494	0	TGFB1_TGFBR1_TGFBR2	Tgfb1 - (Tgfbr1+Tgfbr2)	TGFb	Secreted Signaling	KEGG: mmu04350
T_cells_and_enterocytes	Fibroblasts_and_macrophages	Tgfb1	TGFbR1_R2	0.00130465	0	TGFB1_TGFBR1_TGFBR2	Tgfb1 - (Tgfbr1+Tgfbr2)	TGFb	Secreted Signaling	KEGG: mmu04350
T-cells_and_NK_cells	Smooth_muscle_cells	Tgfb1	TGFbR1_R2	0.00129033	0	TGFB1_TGFBR1_TGFBR2	Tgfb1 - (Tgfbr1+Tgfbr2)	TGFb	Secreted Signaling	KEGG: mmu04350
B_cells	Smooth_muscle_cells	Tgfb1	TGFbR1_R2	0.00129033	0	TGFB1_TGFBR1_TGFBR2	Tgfb1 - (Tgfbr1+Tgfbr2)	TGFb	Secreted Signaling	KEGG: mmu04350
B-cells_2	Smooth_muscle_cells	Tgfb1	TGFbR1_R2	0.00459196	0	TGFB1_TGFBR1_TGFBR2	Tgfb1 - (Tgfbr1+Tgfbr2)	TGFb	Secreted Signaling	KEGG: mmu04350
Enteroendocrine_and_enterocytes_and_goblet_cells	Smooth_muscle_cells	Tgfb1	TGFbR1_R2	0.00129033	0	TGFB1_TGFBR1_TGFBR2	Tgfb1 - (Tgfbr1+Tgfbr2)	TGFb	Secreted Signaling	KEGG: mmu04350
Macrophages	Smooth_muscle_cells	Tgfb1	TGFbR1_R2	0.00145875	0	TGFB1_TGFBR1_TGFBR2	Tgfb1 - (Tgfbr1+Tgfbr2)	TGFb	Secreted Signaling	KEGG: mmu04350
T_cells_and_enterocytes	Smooth_muscle_cells	Tgfb1	TGFbR1_R2	0.00129033	0	TGFB1_TGFBR1_TGFBR2	Tgfb1 - (Tgfbr1+Tgfbr2)	TGFb	Secreted Signaling	KEGG: mmu04350
T-cells_and_NK_cells	Macrophages_and_B_cells	Tgfb1	TGFbR1_R2	0.0011905	0	TGFB1_TGFBR1_TGFBR2	Tgfb1 - (Tgfbr1+Tgfbr2)	TGFb	Secreted Signaling	KEGG: mmu04350
B_cells	Macrophages_and_B_cells	Tgfb1	TGFbR1_R2	0.0011905	0	TGFB1_TGFBR1_TGFBR2	Tgfb1 - (Tgfbr1+Tgfbr2)	TGFb	Secreted Signaling	KEGG: mmu04350
B-cells_2	Macrophages_and_B_cells	Tgfb1	TGFbR1_R2	0.00425222	0	TGFB1_TGFBR1_TGFBR2	Tgfb1 - (Tgfbr1+Tgfbr2)	TGFb	Secreted Signaling	KEGG: mmu04350
Enteroendocrine_and_enterocytes_and_goblet_cells	Macrophages_and_B_cells	Tgfb1	TGFbR1_R2	0.0011905	0	TGFB1_TGFBR1_TGFBR2	Tgfb1 - (Tgfbr1+Tgfbr2)	TGFb	Secreted Signaling	KEGG: mmu04350
Macrophages	Macrophages_and_B_cells	Tgfb1	TGFbR1_R2	0.00134589	0	TGFB1_TGFBR1_TGFBR2	Tgfb1 - (Tgfbr1+Tgfbr2)	TGFb	Secreted Signaling	KEGG: mmu04350
T_cells_and_enterocytes	Macrophages_and_B_cells	Tgfb1	TGFbR1_R2	0.0011905	0.01	TGFB1_TGFBR1_TGFBR2	Tgfb1 - (Tgfbr1+Tgfbr2)	TGFb	Secreted Signaling	KEGG: mmu04350
Fibroblasts_and_smooth_muscle_cells	Macrophages	Tgfb2	TGFbR1_R2	0.000605652	0	TGFB2_TGFBR1_TGFBR2	Tgfb2 - (Tgfbr1+Tgfbr2)	TGFb	Secreted Signaling	KEGG: mmu04350
Goblet_cells_and_paneth_cells	Macrophages	Tgfb2	TGFbR1_R2	0.000675515	0	TGFB2_TGFBR1_TGFBR2	Tgfb2 - (Tgfbr1+Tgfbr2)	TGFb	Secreted Signaling	KEGG: mmu04350
Fibroblasts_and_macrophages	Macrophages	Tgfb2	TGFbR1_R2	0.000517386	0	TGFB2_TGFBR1_TGFBR2	Tgfb2 - (Tgfbr1+Tgfbr2)	TGFb	Secreted Signaling	KEGG: mmu04350
Enterocytes_enteroendocrine_cells_and_SMCs	Macrophages	Tgfb2	TGFbR1_R2	0.001218	0	TGFB2_TGFBR1_TGFBR2	Tgfb2 - (Tgfbr1+Tgfbr2)	TGFb	Secreted Signaling	KEGG: mmu04350
Fibroblasts_and_smooth_muscle_cells	Fibroblasts_and_macrophages	Tgfb2	TGFbR1_R2	0.000543383	0	TGFB2_TGFBR1_TGFBR2	Tgfb2 - (Tgfbr1+Tgfbr2)	TGFb	Secreted Signaling	KEGG: mmu04350
Goblet_cells_and_paneth_cells	Fibroblasts_and_macrophages	Tgfb2	TGFbR1_R2	0.000606063	0	TGFB2_TGFBR1_TGFBR2	Tgfb2 - (Tgfbr1+Tgfbr2)	TGFb	Secreted Signaling	KEGG: mmu04350
Fibroblasts_and_macrophages	Fibroblasts_and_macrophages	Tgfb2	TGFbR1_R2	0.000464192	0	TGFB2_TGFBR1_TGFBR2	Tgfb2 - (Tgfbr1+Tgfbr2)	TGFb	Secreted Signaling	KEGG: mmu04350
Enterocytes_enteroendocrine_cells_and_SMCs	Fibroblasts_and_macrophages	Tgfb2	TGFbR1_R2	0.00109278	0	TGFB2_TGFBR1_TGFBR2	Tgfb2 - (Tgfbr1+Tgfbr2)	TGFb	Secreted Signaling	KEGG: mmu04350
Fibroblasts_and_smooth_muscle_cells	Smooth_muscle_cells	Tgfb2	TGFbR1_R2	0.00053742	0	TGFB2_TGFBR1_TGFBR2	Tgfb2 - (Tgfbr1+Tgfbr2)	TGFb	Secreted Signaling	KEGG: mmu04350
Goblet_cells_and_paneth_cells	Smooth_muscle_cells	Tgfb2	TGFbR1_R2	0.000599412	0	TGFB2_TGFBR1_TGFBR2	Tgfb2 - (Tgfbr1+Tgfbr2)	TGFb	Secreted Signaling	KEGG: mmu04350
Fibroblasts_and_macrophages	Smooth_muscle_cells	Tgfb2	TGFbR1_R2	0.000459097	0	TGFB2_TGFBR1_TGFBR2	Tgfb2 - (Tgfbr1+Tgfbr2)	TGFb	Secreted Signaling	KEGG: mmu04350
Enterocytes_enteroendocrine_cells_and_SMCs	Smooth_muscle_cells	Tgfb2	TGFbR1_R2	0.00108078	0	TGFB2_TGFBR1_TGFBR2	Tgfb2 - (Tgfbr1+Tgfbr2)	TGFb	Secreted Signaling	KEGG: mmu04350
Fibroblasts_and_smooth_muscle_cells	Macrophages_and_B_cells	Tgfb2	TGFbR1_R2	0.00049584	0	TGFB2_TGFBR1_TGFBR2	Tgfb2 - (Tgfbr1+Tgfbr2)	TGFb	Secreted Signaling	KEGG: mmu04350
Goblet_cells_and_paneth_cells	Macrophages_and_B_cells	Tgfb2	TGFbR1_R2	0.000553036	0	TGFB2_TGFBR1_TGFBR2	Tgfb2 - (Tgfbr1+Tgfbr2)	TGFb	Secreted Signaling	KEGG: mmu04350
Fibroblasts_and_macrophages	Macrophages_and_B_cells	Tgfb2	TGFbR1_R2	0.000423578	0	TGFB2_TGFBR1_TGFBR2	Tgfb2 - (Tgfbr1+Tgfbr2)	TGFb	Secreted Signaling	KEGG: mmu04350
Enterocytes_enteroendocrine_cells_and_SMCs	Macrophages_and_B_cells	Tgfb2	TGFbR1_R2	0.000997164	0	TGFB2_TGFBR1_TGFBR2	Tgfb2 - (Tgfbr1+Tgfbr2)	TGFb	Secreted Signaling	KEGG: mmu04350
T-cells_and_NK_cells	Fibroblasts_and_macrophages	Tgfb1	ACVR1_TGFbR	0.00287094	0	TGFB1_ACVR1_TGFBR1	Tgfb1 - (Acvr1+Tgfbr1)	TGFb	Secreted Signaling	PMID: 29376829
B_cells	Fibroblasts_and_macrophages	Tgfb1	ACVR1_TGFbR	0.00287094	0	TGFB1_ACVR1_TGFBR1	Tgfb1 - (Acvr1+Tgfbr1)	TGFb	Secreted Signaling	PMID: 29376829
B-cells_2	Fibroblasts_and_macrophages	Tgfb1	ACVR1_TGFbR	0.0102164	0	TGFB1_ACVR1_TGFBR1	Tgfb1 - (Acvr1+Tgfbr1)	TGFb	Secreted Signaling	PMID: 29376829
Enteroendocrine_and_enterocytes_and_goblet_cells	Fibroblasts_and_macrophages	Tgfb1	ACVR1_TGFbR	0.00287094	0	TGFB1_ACVR1_TGFBR1	Tgfb1 - (Acvr1+Tgfbr1)	TGFb	Secreted Signaling	PMID: 29376829
Macrophages	Fibroblasts_and_macrophages	Tgfb1	ACVR1_TGFbR	0.00287094	0	TGFB1_ACVR1_TGFBR1	Tgfb1 - (Acvr1+Tgfbr1)	TGFb	Secreted Signaling	PMID: 29376829
T_cells_and_enterocytes	Fibroblasts_and_macrophages	Tgfb1	ACVR1_TGFbR	0.00287094	0	TGFB1_ACVR1_TGFBR1	Tgfb1 - (Acvr1+Tgfbr1)	TGFb	Secreted Signaling	PMID: 29376829
T-cells_and_NK_cells	Smooth_muscle_cells	Tgfb1	ACVR1_TGFbR	0.00226413	0	TGFB1_ACVR1_TGFBR1	Tgfb1 - (Acvr1+Tgfbr1)	TGFb	Secreted Signaling	PMID: 29376829
B_cells	Smooth_muscle_cells	Tgfb1	ACVR1_TGFbR	0.00226413	0	TGFB1_ACVR1_TGFBR1	Tgfb1 - (Acvr1+Tgfbr1)	TGFb	Secreted Signaling	PMID: 29376829
B-cells_2	Smooth_muscle_cells	Tgfb1	ACVR1_TGFbR	0.0080696	0	TGFB1_ACVR1_TGFBR1	Tgfb1 - (Acvr1+Tgfbr1)	TGFb	Secreted Signaling	PMID: 29376829
Enteroendocrine_and_enterocytes_and_goblet_cells	Smooth_muscle_cells	Tgfb1	ACVR1_TGFbR	0.00226413	0	TGFB1_ACVR1_TGFBR1	Tgfb1 - (Acvr1+Tgfbr1)	TGFb	Secreted Signaling	PMID: 29376829
Macrophages	Smooth_muscle_cells	Tgfb1	ACVR1_TGFbR	0.00226413	0	TGFB1_ACVR1_TGFBR1	Tgfb1 - (Acvr1+Tgfbr1)	TGFb	Secreted Signaling	PMID: 29376829
T_cells_and_enterocytes	Smooth_muscle_cells	Tgfb1	ACVR1_TGFbR	0.00226413	0	TGFB1_ACVR1_TGFBR1	Tgfb1 - (Acvr1+Tgfbr1)	TGFb	Secreted Signaling	PMID: 29376829
Fibroblasts_and_smooth_muscle_cells	Fibroblasts_and_macrophages	Tgfb2	ACVR1_TGFbR	0.00287094	0	TGFB2_ACVR1_TGFBR1	Tgfb2 - (Acvr1+Tgfbr1)	TGFb	Secreted Signaling	PMID: 29376829
Goblet_cells_and_paneth_cells	Fibroblasts_and_macrophages	Tgfb2	ACVR1_TGFbR	0.00287094	0	TGFB2_ACVR1_TGFBR1	Tgfb2 - (Acvr1+Tgfbr1)	TGFb	Secreted Signaling	PMID: 29376829
Fibroblasts_and_macrophages	Fibroblasts_and_macrophages	Tgfb2	ACVR1_TGFbR	0.00287094	0	TGFB2_ACVR1_TGFBR1	Tgfb2 - (Acvr1+Tgfbr1)	TGFb	Secreted Signaling	PMID: 29376829
Enterocytes_enteroendocrine_cells_and_SMCs	Fibroblasts_and_macrophages	Tgfb2	ACVR1_TGFbR	0.00287094	0	TGFB2_ACVR1_TGFBR1	Tgfb2 - (Acvr1+Tgfbr1)	TGFb	Secreted Signaling	PMID: 29376829
Fibroblasts_and_smooth_muscle_cells	Smooth_muscle_cells	Tgfb2	ACVR1_TGFbR	0.00226413	0	TGFB2_ACVR1_TGFBR1	Tgfb2 - (Acvr1+Tgfbr1)	TGFb	Secreted Signaling	PMID: 29376829
Goblet_cells_and_paneth_cells	Smooth_muscle_cells	Tgfb2	ACVR1_TGFbR	0.00226413	0	TGFB2_ACVR1_TGFBR1	Tgfb2 - (Acvr1+Tgfbr1)	TGFb	Secreted Signaling	PMID: 29376829
Fibroblasts_and_macrophages	Smooth_muscle_cells	Tgfb2	ACVR1_TGFbR	0.00226413	0	TGFB2_ACVR1_TGFBR1	Tgfb2 - (Acvr1+Tgfbr1)	TGFb	Secreted Signaling	PMID: 29376829
Enterocytes_enteroendocrine_cells_and_SMCs	Smooth_muscle_cells	Tgfb2	ACVR1_TGFbR	0.00226413	0	TGFB2_ACVR1_TGFBR1	Tgfb2 - (Acvr1+Tgfbr1)	TGFb	Secreted Signaling	PMID: 29376829
Enteroendocrine_and_enterocytes_and_goblet_cells	Goblet_cells_and_paneth_cells	Bmp2	BMPR1A_ACVR2A	0.00811492	0	BMP2_BMPR1A_ACVR2A	Bmp2 - (Bmpr1a+Acvr2a)	BMP	Secreted Signaling	KEGG: mmu04350; PMID:26893264
Smooth_muscle_cells	Goblet_cells_and_paneth_cells	Bmp2	BMPR1A_ACVR2A	0.0021637	0	BMP2_BMPR1A_ACVR2A	Bmp2 - (Bmpr1a+Acvr2a)	BMP	Secreted Signaling	KEGG: mmu04350; PMID:26893264
Fibroblasts	Goblet_cells_and_paneth_cells	Bmp2	BMPR1A_ACVR2A	0.00783832	0	BMP2_BMPR1A_ACVR2A	Bmp2 - (Bmpr1a+Acvr2a)	BMP	Secreted Signaling	KEGG: mmu04350; PMID:26893264
Paneth_cells_and_enterocytes	Goblet_cells_and_paneth_cells	Bmp2	BMPR1A_ACVR2A	0.00227939	0	BMP2_BMPR1A_ACVR2A	Bmp2 - (Bmpr1a+Acvr2a)	BMP	Secreted Signaling	KEGG: mmu04350; PMID:26893264
Enteroendocrine_and_enterocytes_and_goblet_cells	Fibroblasts_and_macrophages	Bmp2	BMPR1A_ACVR2A	0.00734884	0	BMP2_BMPR1A_ACVR2A	Bmp2 - (Bmpr1a+Acvr2a)	BMP	Secreted Signaling	KEGG: mmu04350; PMID:26893264
Smooth_muscle_cells	Fibroblasts_and_macrophages	Bmp2	BMPR1A_ACVR2A	0.00195944	0	BMP2_BMPR1A_ACVR2A	Bmp2 - (Bmpr1a+Acvr2a)	BMP	Secreted Signaling	KEGG: mmu04350; PMID:26893264
Fibroblasts	Fibroblasts_and_macrophages	Bmp2	BMPR1A_ACVR2A	0.00709835	0	BMP2_BMPR1A_ACVR2A	Bmp2 - (Bmpr1a+Acvr2a)	BMP	Secreted Signaling	KEGG: mmu04350; PMID:26893264
Paneth_cells_and_enterocytes	Fibroblasts_and_macrophages	Bmp2	BMPR1A_ACVR2A	0.00206421	0	BMP2_BMPR1A_ACVR2A	Bmp2 - (Bmpr1a+Acvr2a)	BMP	Secreted Signaling	KEGG: mmu04350; PMID:26893264
Enteroendocrine_and_enterocytes_and_goblet_cells	Fibroblasts_and_smooth_muscle_cells	Bmp2	BMPR1A_BMPR2	0.0073263	0	BMP2_BMPR1A_BMPR2	Bmp2 - (Bmpr1a+Bmpr2)	BMP	Secreted Signaling	KEGG: mmu04350; PMID:26893264
Smooth_muscle_cells	Fibroblasts_and_smooth_muscle_cells	Bmp2	BMPR1A_BMPR2	0.00195343	0	BMP2_BMPR1A_BMPR2	Bmp2 - (Bmpr1a+Bmpr2)	BMP	Secreted Signaling	KEGG: mmu04350; PMID:26893264
Fibroblasts	Fibroblasts_and_smooth_muscle_cells	Bmp2	BMPR1A_BMPR2	0.00707658	0	BMP2_BMPR1A_BMPR2	Bmp2 - (Bmpr1a+Bmpr2)	BMP	Secreted Signaling	KEGG: mmu04350; PMID:26893264
Paneth_cells_and_enterocytes	Fibroblasts_and_smooth_muscle_cells	Bmp2	BMPR1A_BMPR2	0.00205788	0	BMP2_BMPR1A_BMPR2	Bmp2 - (Bmpr1a+Bmpr2)	BMP	Secreted Signaling	KEGG: mmu04350; PMID:26893264
Enteroendocrine_and_enterocytes_and_goblet_cells	Goblet_cells_and_paneth_cells	Bmp2	BMPR1A_BMPR2	0.015234	0	BMP2_BMPR1A_BMPR2	Bmp2 - (Bmpr1a+Bmpr2)	BMP	Secreted Signaling	KEGG: mmu04350; PMID:26893264
Smooth_muscle_cells	Goblet_cells_and_paneth_cells	Bmp2	BMPR1A_BMPR2	0.00408689	0	BMP2_BMPR1A_BMPR2	Bmp2 - (Bmpr1a+Bmpr2)	BMP	Secreted Signaling	KEGG: mmu04350; PMID:26893264
Fibroblasts	Goblet_cells_and_paneth_cells	Bmp2	BMPR1A_BMPR2	0.0146405	0	BMP2_BMPR1A_BMPR2	Bmp2 - (Bmpr1a+Bmpr2)	BMP	Secreted Signaling	KEGG: mmu04350; PMID:26893264
Paneth_cells_and_enterocytes	Goblet_cells_and_paneth_cells	Bmp2	BMPR1A_BMPR2	0.00430542	0	BMP2_BMPR1A_BMPR2	Bmp2 - (Bmpr1a+Bmpr2)	BMP	Secreted Signaling	KEGG: mmu04350; PMID:26893264
Enteroendocrine_and_enterocytes_and_goblet_cells	Fibroblasts_and_macrophages	Bmp2	BMPR1A_BMPR2	0.0137958	0	BMP2_BMPR1A_BMPR2	Bmp2 - (Bmpr1a+Bmpr2)	BMP	Secreted Signaling	KEGG: mmu04350; PMID:26893264
Smooth_muscle_cells	Fibroblasts_and_macrophages	Bmp2	BMPR1A_BMPR2	0.00370108	0	BMP2_BMPR1A_BMPR2	Bmp2 - (Bmpr1a+Bmpr2)	BMP	Secreted Signaling	KEGG: mmu04350; PMID:26893264
Fibroblasts	Fibroblasts_and_macrophages	Bmp2	BMPR1A_BMPR2	0.0132583	0	BMP2_BMPR1A_BMPR2	Bmp2 - (Bmpr1a+Bmpr2)	BMP	Secreted Signaling	KEGG: mmu04350; PMID:26893264
Paneth_cells_and_enterocytes	Fibroblasts_and_macrophages	Bmp2	BMPR1A_BMPR2	0.00389897	0	BMP2_BMPR1A_BMPR2	Bmp2 - (Bmpr1a+Bmpr2)	BMP	Secreted Signaling	KEGG: mmu04350; PMID:26893264
Enteroendocrine_and_enterocytes_and_goblet_cells	Smooth_muscle_cells	Bmp2	BMPR1A_BMPR2	0.0114562	0	BMP2_BMPR1A_BMPR2	Bmp2 - (Bmpr1a+Bmpr2)	BMP	Secreted Signaling	KEGG: mmu04350; PMID:26893264
Smooth_muscle_cells	Smooth_muscle_cells	Bmp2	BMPR1A_BMPR2	0.00306005	0	BMP2_BMPR1A_BMPR2	Bmp2 - (Bmpr1a+Bmpr2)	BMP	Secreted Signaling	KEGG: mmu04350; PMID:26893264
Fibroblasts	Smooth_muscle_cells	Bmp2	BMPR1A_BMPR2	0.0110494	0	BMP2_BMPR1A_BMPR2	Bmp2 - (Bmpr1a+Bmpr2)	BMP	Secreted Signaling	KEGG: mmu04350; PMID:26893264
Paneth_cells_and_enterocytes	Smooth_muscle_cells	Bmp2	BMPR1A_BMPR2	0.00322368	0	BMP2_BMPR1A_BMPR2	Bmp2 - (Bmpr1a+Bmpr2)	BMP	Secreted Signaling	KEGG: mmu04350; PMID:26893264
Enteroendocrine_and_enterocytes_and_goblet_cells	Fibroblasts	Bmp2	BMPR1A_BMPR2	0.0109186	0	BMP2_BMPR1A_BMPR2	Bmp2 - (Bmpr1a+Bmpr2)	BMP	Secreted Signaling	KEGG: mmu04350; PMID:26893264
Smooth_muscle_cells	Fibroblasts	Bmp2	BMPR1A_BMPR2	0.00292919	0	BMP2_BMPR1A_BMPR2	Bmp2 - (Bmpr1a+Bmpr2)	BMP	Secreted Signaling	KEGG: mmu04350; PMID:26893264
Fibroblasts	Fibroblasts	Bmp2	BMPR1A_BMPR2	0.0104932	0	BMP2_BMPR1A_BMPR2	Bmp2 - (Bmpr1a+Bmpr2)	BMP	Secreted Signaling	KEGG: mmu04350; PMID:26893264
Paneth_cells_and_enterocytes	Fibroblasts	Bmp2	BMPR1A_BMPR2	0.00308581	0	BMP2_BMPR1A_BMPR2	Bmp2 - (Bmpr1a+Bmpr2)	BMP	Secreted Signaling	KEGG: mmu04350; PMID:26893264
Enteroendocrine_and_enterocytes_and_goblet_cells	Enterocytes_enteroendocrine_cells_and_SMCs	Bmp2	BMPR1A_BMPR2	0.0157874	0	BMP2_BMPR1A_BMPR2	Bmp2 - (Bmpr1a+Bmpr2)	BMP	Secreted Signaling	KEGG: mmu04350; PMID:26893264
Smooth_muscle_cells	Enterocytes_enteroendocrine_cells_and_SMCs	Bmp2	BMPR1A_BMPR2	0.00423536	0	BMP2_BMPR1A_BMPR2	Bmp2 - (Bmpr1a+Bmpr2)	BMP	Secreted Signaling	KEGG: mmu04350; PMID:26893264
Fibroblasts	Enterocytes_enteroendocrine_cells_and_SMCs	Bmp2	BMPR1A_BMPR2	0.0151723	0	BMP2_BMPR1A_BMPR2	Bmp2 - (Bmpr1a+Bmpr2)	BMP	Secreted Signaling	KEGG: mmu04350; PMID:26893264
Paneth_cells_and_enterocytes	Enterocytes_enteroendocrine_cells_and_SMCs	Bmp2	BMPR1A_BMPR2	0.00446183	0	BMP2_BMPR1A_BMPR2	Bmp2 - (Bmpr1a+Bmpr2)	BMP	Secreted Signaling	KEGG: mmu04350; PMID:26893264
Enteroendocrine_and_enterocytes_and_goblet_cells	Paneth_cells_and_enterocytes	Bmp2	BMPR1A_BMPR2	0.00509875	0	BMP2_BMPR1A_BMPR2	Bmp2 - (Bmpr1a+Bmpr2)	BMP	Secreted Signaling	KEGG: mmu04350; PMID:26893264
Smooth_muscle_cells	Paneth_cells_and_enterocytes	Bmp2	BMPR1A_BMPR2	0.00135505	0	BMP2_BMPR1A_BMPR2	Bmp2 - (Bmpr1a+Bmpr2)	BMP	Secreted Signaling	KEGG: mmu04350; PMID:26893264
Fibroblasts	Paneth_cells_and_enterocytes	Bmp2	BMPR1A_BMPR2	0.00493837	0	BMP2_BMPR1A_BMPR2	Bmp2 - (Bmpr1a+Bmpr2)	BMP	Secreted Signaling	KEGG: mmu04350; PMID:26893264
Paneth_cells_and_enterocytes	Paneth_cells_and_enterocytes	Bmp2	BMPR1A_BMPR2	0.00142751	0	BMP2_BMPR1A_BMPR2	Bmp2 - (Bmpr1a+Bmpr2)	BMP	Secreted Signaling	KEGG: mmu04350; PMID:26893264
Fibroblasts_and_smooth_muscle_cells	Goblet_cells_and_paneth_cells	Bmp4	BMPR1A_ACVR2A	0.0198934	0	BMP4_BMPR1A_ACVR2A	Bmp4 - (Bmpr1a+Acvr2a)	BMP	Secreted Signaling	KEGG: mmu04350; PMID:26893264
Goblet_cells_and_paneth_cells	Goblet_cells_and_paneth_cells	Bmp4	BMPR1A_ACVR2A	0.00763709	0	BMP4_BMPR1A_ACVR2A	Bmp4 - (Bmpr1a+Acvr2a)	BMP	Secreted Signaling	KEGG: mmu04350; PMID:26893264
Fibroblasts_and_macrophages	Goblet_cells_and_paneth_cells	Bmp4	BMPR1A_ACVR2A	0.0213367	0	BMP4_BMPR1A_ACVR2A	Bmp4 - (Bmpr1a+Acvr2a)	BMP	Secreted Signaling	KEGG: mmu04350; PMID:26893264
Smooth_muscle_cells	Goblet_cells_and_paneth_cells	Bmp4	BMPR1A_ACVR2A	0.016125	0	BMP4_BMPR1A_ACVR2A	Bmp4 - (Bmpr1a+Acvr2a)	BMP	Secreted Signaling	KEGG: mmu04350; PMID:26893264
Fibroblasts	Goblet_cells_and_paneth_cells	Bmp4	BMPR1A_ACVR2A	0.0176011	0	BMP4_BMPR1A_ACVR2A	Bmp4 - (Bmpr1a+Acvr2a)	BMP	Secreted Signaling	KEGG: mmu04350; PMID:26893264
Endothelial_cells	Goblet_cells_and_paneth_cells	Bmp4	BMPR1A_ACVR2A	0.00227939	0	BMP4_BMPR1A_ACVR2A	Bmp4 - (Bmpr1a+Acvr2a)	BMP	Secreted Signaling	KEGG: mmu04350; PMID:26893264
Enterocytes_enteroendocrine_cells_and_SMCs	Goblet_cells_and_paneth_cells	Bmp4	BMPR1A_ACVR2A	0.00199466	0	BMP4_BMPR1A_ACVR2A	Bmp4 - (Bmpr1a+Acvr2a)	BMP	Secreted Signaling	KEGG: mmu04350; PMID:26893264
Fibroblasts_and_smooth_muscle_cells	Fibroblasts_and_macrophages	Bmp4	BMPR1A_ACVR2A	0.0180154	0	BMP4_BMPR1A_ACVR2A	Bmp4 - (Bmpr1a+Acvr2a)	BMP	Secreted Signaling	KEGG: mmu04350; PMID:26893264
Goblet_cells_and_paneth_cells	Fibroblasts_and_macrophages	Bmp4	BMPR1A_ACVR2A	0.00691612	0	BMP4_BMPR1A_ACVR2A	Bmp4 - (Bmpr1a+Acvr2a)	BMP	Secreted Signaling	KEGG: mmu04350; PMID:26893264
Fibroblasts_and_macrophages	Fibroblasts_and_macrophages	Bmp4	BMPR1A_ACVR2A	0.0193224	0	BMP4_BMPR1A_ACVR2A	Bmp4 - (Bmpr1a+Acvr2a)	BMP	Secreted Signaling	KEGG: mmu04350; PMID:26893264
Smooth_muscle_cells	Fibroblasts_and_macrophages	Bmp4	BMPR1A_ACVR2A	0.0146027	0	BMP4_BMPR1A_ACVR2A	Bmp4 - (Bmpr1a+Acvr2a)	BMP	Secreted Signaling	KEGG: mmu04350; PMID:26893264
Fibroblasts	Fibroblasts_and_macrophages	Bmp4	BMPR1A_ACVR2A	0.0159395	0	BMP4_BMPR1A_ACVR2A	Bmp4 - (Bmpr1a+Acvr2a)	BMP	Secreted Signaling	KEGG: mmu04350; PMID:26893264
Endothelial_cells	Fibroblasts_and_macrophages	Bmp4	BMPR1A_ACVR2A	0.00206421	0	BMP4_BMPR1A_ACVR2A	Bmp4 - (Bmpr1a+Acvr2a)	BMP	Secreted Signaling	KEGG: mmu04350; PMID:26893264
Enterocytes_enteroendocrine_cells_and_SMCs	Fibroblasts_and_macrophages	Bmp4	BMPR1A_ACVR2A	0.00180635	0	BMP4_BMPR1A_ACVR2A	Bmp4 - (Bmpr1a+Acvr2a)	BMP	Secreted Signaling	KEGG: mmu04350; PMID:26893264
Fibroblasts_and_smooth_muscle_cells	Fibroblasts_and_smooth_muscle_cells	Bmp4	BMPR1A_BMPR2	0.0179601	0	BMP4_BMPR1A_BMPR2	Bmp4 - (Bmpr1a+Bmpr2)	BMP	Secreted Signaling	KEGG: mmu04350; PMID:26893264
Goblet_cells_and_paneth_cells	Fibroblasts_and_smooth_muscle_cells	Bmp4	BMPR1A_BMPR2	0.00689491	0	BMP4_BMPR1A_BMPR2	Bmp4 - (Bmpr1a+Bmpr2)	BMP	Secreted Signaling	KEGG: mmu04350; PMID:26893264
Fibroblasts_and_macrophages	Fibroblasts_and_smooth_muscle_cells	Bmp4	BMPR1A_BMPR2	0.0192631	0	BMP4_BMPR1A_BMPR2	Bmp4 - (Bmpr1a+Bmpr2)	BMP	Secreted Signaling	KEGG: mmu04350; PMID:26893264
Smooth_muscle_cells	Fibroblasts_and_smooth_muscle_cells	Bmp4	BMPR1A_BMPR2	0.0145579	0	BMP4_BMPR1A_BMPR2	Bmp4 - (Bmpr1a+Bmpr2)	BMP	Secreted Signaling	KEGG: mmu04350; PMID:26893264
Fibroblasts	Fibroblasts_and_smooth_muscle_cells	Bmp4	BMPR1A_BMPR2	0.0158906	0	BMP4_BMPR1A_BMPR2	Bmp4 - (Bmpr1a+Bmpr2)	BMP	Secreted Signaling	KEGG: mmu04350; PMID:26893264
Endothelial_cells	Fibroblasts_and_smooth_muscle_cells	Bmp4	BMPR1A_BMPR2	0.00205788	0	BMP4_BMPR1A_BMPR2	Bmp4 - (Bmpr1a+Bmpr2)	BMP	Secreted Signaling	KEGG: mmu04350; PMID:26893264
Enterocytes_enteroendocrine_cells_and_SMCs	Fibroblasts_and_smooth_muscle_cells	Bmp4	BMPR1A_BMPR2	0.00180081	0	BMP4_BMPR1A_BMPR2	Bmp4 - (Bmpr1a+Bmpr2)	BMP	Secreted Signaling	KEGG: mmu04350; PMID:26893264
Fibroblasts_and_smooth_muscle_cells	Goblet_cells_and_paneth_cells	Bmp4	BMPR1A_BMPR2	0.0366541	0	BMP4_BMPR1A_BMPR2	Bmp4 - (Bmpr1a+Bmpr2)	BMP	Secreted Signaling	KEGG: mmu04350; PMID:26893264
Goblet_cells_and_paneth_cells	Goblet_cells_and_paneth_cells	Bmp4	BMPR1A_BMPR2	0.014323	0	BMP4_BMPR1A_BMPR2	Bmp4 - (Bmpr1a+Bmpr2)	BMP	Secreted Signaling	KEGG: mmu04350; PMID:26893264
Fibroblasts_and_macrophages	Goblet_cells_and_paneth_cells	Bmp4	BMPR1A_BMPR2	0.0392404	0	BMP4_BMPR1A_BMPR2	Bmp4 - (Bmpr1a+Bmpr2)	BMP	Secreted Signaling	KEGG: mmu04350; PMID:26893264
Smooth_muscle_cells	Goblet_cells_and_paneth_cells	Bmp4	BMPR1A_BMPR2	0.0299919	0	BMP4_BMPR1A_BMPR2	Bmp4 - (Bmpr1a+Bmpr2)	BMP	Secreted Signaling	KEGG: mmu04350; PMID:26893264
Fibroblasts	Goblet_cells_and_paneth_cells	Bmp4	BMPR1A_BMPR2	0.0323311	0	BMP4_BMPR1A_BMPR2	Bmp4 - (Bmpr1a+Bmpr2)	BMP	Secreted Signaling	KEGG: mmu04350; PMID:26893264
Endothelial_cells	Goblet_cells_and_paneth_cells	Bmp4	BMPR1A_BMPR2	0.00430542	0	BMP4_BMPR1A_BMPR2	Bmp4 - (Bmpr1a+Bmpr2)	BMP	Secreted Signaling	KEGG: mmu04350; PMID:26893264
Enterocytes_enteroendocrine_cells_and_SMCs	Goblet_cells_and_paneth_cells	Bmp4	BMPR1A_BMPR2	0.00376759	0	BMP4_BMPR1A_BMPR2	Bmp4 - (Bmpr1a+Bmpr2)	BMP	Secreted Signaling	KEGG: mmu04350; PMID:26893264
Fibroblasts_and_smooth_muscle_cells	Fibroblasts_and_macrophages	Bmp4	BMPR1A_BMPR2	0.0331938	0	BMP4_BMPR1A_BMPR2	Bmp4 - (Bmpr1a+Bmpr2)	BMP	Secreted Signaling	KEGG: mmu04350; PMID:26893264
Goblet_cells_and_paneth_cells	Fibroblasts_and_macrophages	Bmp4	BMPR1A_BMPR2	0.0129709	0	BMP4_BMPR1A_BMPR2	Bmp4 - (Bmpr1a+Bmpr2)	BMP	Secreted Signaling	KEGG: mmu04350; PMID:26893264
Fibroblasts_and_macrophages	Fibroblasts_and_macrophages	Bmp4	BMPR1A_BMPR2	0.035536	0	BMP4_BMPR1A_BMPR2	Bmp4 - (Bmpr1a+Bmpr2)	BMP	Secreted Signaling	KEGG: mmu04350; PMID:26893264
Smooth_muscle_cells	Fibroblasts_and_macrophages	Bmp4	BMPR1A_BMPR2	0.0271606	0	BMP4_BMPR1A_BMPR2	Bmp4 - (Bmpr1a+Bmpr2)	BMP	Secreted Signaling	KEGG: mmu04350; PMID:26893264
Fibroblasts	Fibroblasts_and_macrophages	Bmp4	BMPR1A_BMPR2	0.0292789	0	BMP4_BMPR1A_BMPR2	Bmp4 - (Bmpr1a+Bmpr2)	BMP	Secreted Signaling	KEGG: mmu04350; PMID:26893264
Endothelial_cells	Fibroblasts_and_macrophages	Bmp4	BMPR1A_BMPR2	0.00389897	0	BMP4_BMPR1A_BMPR2	Bmp4 - (Bmpr1a+Bmpr2)	BMP	Secreted Signaling	KEGG: mmu04350; PMID:26893264
Enterocytes_enteroendocrine_cells_and_SMCs	Fibroblasts_and_macrophages	Bmp4	BMPR1A_BMPR2	0.00341192	0	BMP4_BMPR1A_BMPR2	Bmp4 - (Bmpr1a+Bmpr2)	BMP	Secreted Signaling	KEGG: mmu04350; PMID:26893264
Fibroblasts_and_smooth_muscle_cells	Smooth_muscle_cells	Bmp4	BMPR1A_BMPR2	0.0279307	0	BMP4_BMPR1A_BMPR2	Bmp4 - (Bmpr1a+Bmpr2)	BMP	Secreted Signaling	KEGG: mmu04350; PMID:26893264
Goblet_cells_and_paneth_cells	Smooth_muscle_cells	Bmp4	BMPR1A_BMPR2	0.0107786	0	BMP4_BMPR1A_BMPR2	Bmp4 - (Bmpr1a+Bmpr2)	BMP	Secreted Signaling	KEGG: mmu04350; PMID:26893264
Fibroblasts_and_macrophages	Smooth_muscle_cells	Bmp4	BMPR1A_BMPR2	0.0299407	0	BMP4_BMPR1A_BMPR2	Bmp4 - (Bmpr1a+Bmpr2)	BMP	Secreted Signaling	KEGG: mmu04350; PMID:26893264
Smooth_muscle_cells	Smooth_muscle_cells	Bmp4	BMPR1A_BMPR2	0.0227027	0	BMP4_BMPR1A_BMPR2	Bmp4 - (Bmpr1a+Bmpr2)	BMP	Secreted Signaling	KEGG: mmu04350; PMID:26893264
Fibroblasts	Smooth_muscle_cells	Bmp4	BMPR1A_BMPR2	0.0246899	0	BMP4_BMPR1A_BMPR2	Bmp4 - (Bmpr1a+Bmpr2)	BMP	Secreted Signaling	KEGG: mmu04350; PMID:26893264
Endothelial_cells	Smooth_muscle_cells	Bmp4	BMPR1A_BMPR2	0.00322368	0	BMP4_BMPR1A_BMPR2	Bmp4 - (Bmpr1a+Bmpr2)	BMP	Secreted Signaling	KEGG: mmu04350; PMID:26893264
Enterocytes_enteroendocrine_cells_and_SMCs	Smooth_muscle_cells	Bmp4	BMPR1A_BMPR2	0.00282098	0	BMP4_BMPR1A_BMPR2	Bmp4 - (Bmpr1a+Bmpr2)	BMP	Secreted Signaling	KEGG: mmu04350; PMID:26893264
Fibroblasts_and_smooth_muscle_cells	Fibroblasts	Bmp4	BMPR1A_BMPR2	0.026271	0	BMP4_BMPR1A_BMPR2	Bmp4 - (Bmpr1a+Bmpr2)	BMP	Secreted Signaling	KEGG: mmu04350; PMID:26893264
Goblet_cells_and_paneth_cells	Fibroblasts	Bmp4	BMPR1A_BMPR2	0.0102657	0	BMP4_BMPR1A_BMPR2	Bmp4 - (Bmpr1a+Bmpr2)	BMP	Secreted Signaling	KEGG: mmu04350; PMID:26893264
Fibroblasts_and_macrophages	Fibroblasts	Bmp4	BMPR1A_BMPR2	0.0281247	0	BMP4_BMPR1A_BMPR2	Bmp4 - (Bmpr1a+Bmpr2)	BMP	Secreted Signaling	KEGG: mmu04350; PMID:26893264
Smooth_muscle_cells	Fibroblasts	Bmp4	BMPR1A_BMPR2	0.021496	0	BMP4_BMPR1A_BMPR2	Bmp4 - (Bmpr1a+Bmpr2)	BMP	Secreted Signaling	KEGG: mmu04350; PMID:26893264
Fibroblasts	Fibroblasts	Bmp4	BMPR1A_BMPR2	0.0231726	0	BMP4_BMPR1A_BMPR2	Bmp4 - (Bmpr1a+Bmpr2)	BMP	Secreted Signaling	KEGG: mmu04350; PMID:26893264
Endothelial_cells	Fibroblasts	Bmp4	BMPR1A_BMPR2	0.00308581	0	BMP4_BMPR1A_BMPR2	Bmp4 - (Bmpr1a+Bmpr2)	BMP	Secreted Signaling	KEGG: mmu04350; PMID:26893264
Enterocytes_enteroendocrine_cells_and_SMCs	Fibroblasts	Bmp4	BMPR1A_BMPR2	0.00270034	0	BMP4_BMPR1A_BMPR2	Bmp4 - (Bmpr1a+Bmpr2)	BMP	Secreted Signaling	KEGG: mmu04350; PMID:26893264
Fibroblasts_and_smooth_muscle_cells	Enterocytes_enteroendocrine_cells_and_SMCs	Bmp4	BMPR1A_BMPR2	0.0379856	0	BMP4_BMPR1A_BMPR2	Bmp4 - (Bmpr1a+Bmpr2)	BMP	Secreted Signaling	KEGG: mmu04350; PMID:26893264
Goblet_cells_and_paneth_cells	Enterocytes_enteroendocrine_cells_and_SMCs	Bmp4	BMPR1A_BMPR2	0.0148433	0	BMP4_BMPR1A_BMPR2	Bmp4 - (Bmpr1a+Bmpr2)	BMP	Secreted Signaling	KEGG: mmu04350; PMID:26893264
Fibroblasts_and_macrophages	Enterocytes_enteroendocrine_cells_and_SMCs	Bmp4	BMPR1A_BMPR2	0.0406659	0	BMP4_BMPR1A_BMPR2	Bmp4 - (Bmpr1a+Bmpr2)	BMP	Secreted Signaling	KEGG: mmu04350; PMID:26893264
Smooth_muscle_cells	Enterocytes_enteroendocrine_cells_and_SMCs	Bmp4	BMPR1A_BMPR2	0.0310815	0	BMP4_BMPR1A_BMPR2	Bmp4 - (Bmpr1a+Bmpr2)	BMP	Secreted Signaling	KEGG: mmu04350; PMID:26893264
Fibroblasts	Enterocytes_enteroendocrine_cells_and_SMCs	Bmp4	BMPR1A_BMPR2	0.0335056	0	BMP4_BMPR1A_BMPR2	Bmp4 - (Bmpr1a+Bmpr2)	BMP	Secreted Signaling	KEGG: mmu04350; PMID:26893264
Endothelial_cells	Enterocytes_enteroendocrine_cells_and_SMCs	Bmp4	BMPR1A_BMPR2	0.00446183	0	BMP4_BMPR1A_BMPR2	Bmp4 - (Bmpr1a+Bmpr2)	BMP	Secreted Signaling	KEGG: mmu04350; PMID:26893264
Enterocytes_enteroendocrine_cells_and_SMCs	Enterocytes_enteroendocrine_cells_and_SMCs	Bmp4	BMPR1A_BMPR2	0.00390446	0	BMP4_BMPR1A_BMPR2	Bmp4 - (Bmpr1a+Bmpr2)	BMP	Secreted Signaling	KEGG: mmu04350; PMID:26893264
Fibroblasts_and_smooth_muscle_cells	Paneth_cells_and_enterocytes	Bmp4	BMPR1A_BMPR2	0.0126268	0	BMP4_BMPR1A_BMPR2	Bmp4 - (Bmpr1a+Bmpr2)	BMP	Secreted Signaling	KEGG: mmu04350; PMID:26893264
Goblet_cells_and_paneth_cells	Paneth_cells_and_enterocytes	Bmp4	BMPR1A_BMPR2	0.00480103	0	BMP4_BMPR1A_BMPR2	Bmp4 - (Bmpr1a+Bmpr2)	BMP	Secreted Signaling	KEGG: mmu04350; PMID:26893264
Fibroblasts_and_macrophages	Paneth_cells_and_enterocytes	Bmp4	BMPR1A_BMPR2	0.0135568	0	BMP4_BMPR1A_BMPR2	Bmp4 - (Bmpr1a+Bmpr2)	BMP	Secreted Signaling	KEGG: mmu04350; PMID:26893264
Smooth_muscle_cells	Paneth_cells_and_enterocytes	Bmp4	BMPR1A_BMPR2	0.0101823	0	BMP4_BMPR1A_BMPR2	Bmp4 - (Bmpr1a+Bmpr2)	BMP	Secreted Signaling	KEGG: mmu04350; PMID:26893264
Fibroblasts	Paneth_cells_and_enterocytes	Bmp4	BMPR1A_BMPR2	0.0111908	0	BMP4_BMPR1A_BMPR2	Bmp4 - (Bmpr1a+Bmpr2)	BMP	Secreted Signaling	KEGG: mmu04350; PMID:26893264
Endothelial_cells	Paneth_cells_and_enterocytes	Bmp4	BMPR1A_BMPR2	0.00142751	0.03	BMP4_BMPR1A_BMPR2	Bmp4 - (Bmpr1a+Bmpr2)	BMP	Secreted Signaling	KEGG: mmu04350; PMID:26893264
Fibroblasts_and_smooth_muscle_cells	Goblet_cells_and_paneth_cells	Bmp5	ACVR1_ACVR2A	0.00501448	0	BMP5_ACVR1_ACVR2A	Bmp5 - (Acvr1+Acvr2a)	BMP	Secreted Signaling	KEGG: mmu04350; PMID:26893264
Fibroblasts_and_macrophages	Goblet_cells_and_paneth_cells	Bmp5	ACVR1_ACVR2A	0.00367131	0	BMP5_ACVR1_ACVR2A	Bmp5 - (Acvr1+Acvr2a)	BMP	Secreted Signaling	KEGG: mmu04350; PMID:26893264
Smooth_muscle_cells	Goblet_cells_and_paneth_cells	Bmp5	ACVR1_ACVR2A	0.00408689	0	BMP5_ACVR1_ACVR2A	Bmp5 - (Acvr1+Acvr2a)	BMP	Secreted Signaling	KEGG: mmu04350; PMID:26893264
Fibroblasts	Goblet_cells_and_paneth_cells	Bmp5	ACVR1_ACVR2A	0.00943078	0	BMP5_ACVR1_ACVR2A	Bmp5 - (Acvr1+Acvr2a)	BMP	Secreted Signaling	KEGG: mmu04350; PMID:26893264
Fibroblasts_and_smooth_muscle_cells	Fibroblasts_and_macrophages	Bmp5	ACVR1_ACVR2A	0.0045411	0	BMP5_ACVR1_ACVR2A	Bmp5 - (Acvr1+Acvr2a)	BMP	Secreted Signaling	KEGG: mmu04350; PMID:26893264
Fibroblasts_and_macrophages	Fibroblasts_and_macrophages	Bmp5	ACVR1_ACVR2A	0.00332472	0	BMP5_ACVR1_ACVR2A	Bmp5 - (Acvr1+Acvr2a)	BMP	Secreted Signaling	KEGG: mmu04350; PMID:26893264
Smooth_muscle_cells	Fibroblasts_and_macrophages	Bmp5	ACVR1_ACVR2A	0.00370108	0	BMP5_ACVR1_ACVR2A	Bmp5 - (Acvr1+Acvr2a)	BMP	Secreted Signaling	KEGG: mmu04350; PMID:26893264
Fibroblasts	Fibroblasts_and_macrophages	Bmp5	ACVR1_ACVR2A	0.00854048	0	BMP5_ACVR1_ACVR2A	Bmp5 - (Acvr1+Acvr2a)	BMP	Secreted Signaling	KEGG: mmu04350; PMID:26893264
Fibroblasts_and_smooth_muscle_cells	Fibroblasts_and_smooth_muscle_cells	Bmp5	ACVR1_BMPR2	0.00452717	0	BMP5_ACVR1_BMPR2	Bmp5 - (Acvr1+Bmpr2)	BMP	Secreted Signaling	KEGG: mmu04350; PMID:26893264
Fibroblasts_and_macrophages	Fibroblasts_and_smooth_muscle_cells	Bmp5	ACVR1_BMPR2	0.00331453	0	BMP5_ACVR1_BMPR2	Bmp5 - (Acvr1+Bmpr2)	BMP	Secreted Signaling	KEGG: mmu04350; PMID:26893264
Smooth_muscle_cells	Fibroblasts_and_smooth_muscle_cells	Bmp5	ACVR1_BMPR2	0.00368972	0	BMP5_ACVR1_BMPR2	Bmp5 - (Acvr1+Bmpr2)	BMP	Secreted Signaling	KEGG: mmu04350; PMID:26893264
Fibroblasts	Fibroblasts_and_smooth_muscle_cells	Bmp5	ACVR1_BMPR2	0.00851428	0	BMP5_ACVR1_BMPR2	Bmp5 - (Acvr1+Bmpr2)	BMP	Secreted Signaling	KEGG: mmu04350; PMID:26893264
Fibroblasts_and_smooth_muscle_cells	Goblet_cells_and_paneth_cells	Bmp5	ACVR1_BMPR2	0.0094288	0	BMP5_ACVR1_BMPR2	Bmp5 - (Acvr1+Bmpr2)	BMP	Secreted Signaling	KEGG: mmu04350; PMID:26893264
Fibroblasts_and_macrophages	Goblet_cells_and_paneth_cells	Bmp5	ACVR1_BMPR2	0.00691612	0	BMP5_ACVR1_BMPR2	Bmp5 - (Acvr1+Bmpr2)	BMP	Secreted Signaling	KEGG: mmu04350; PMID:26893264
Smooth_muscle_cells	Goblet_cells_and_paneth_cells	Bmp5	ACVR1_BMPR2	0.00770303	0	BMP5_ACVR1_BMPR2	Bmp5 - (Acvr1+Bmpr2)	BMP	Secreted Signaling	KEGG: mmu04350; PMID:26893264
Fibroblasts	Goblet_cells_and_paneth_cells	Bmp5	ACVR1_BMPR2	0.0175666	0	BMP5_ACVR1_BMPR2	Bmp5 - (Acvr1+Bmpr2)	BMP	Secreted Signaling	KEGG: mmu04350; PMID:26893264
Fibroblasts_and_smooth_muscle_cells	Fibroblasts_and_macrophages	Bmp5	ACVR1_BMPR2	0.00853869	0	BMP5_ACVR1_BMPR2	Bmp5 - (Acvr1+Bmpr2)	BMP	Secreted Signaling	KEGG: mmu04350; PMID:26893264
Fibroblasts_and_macrophages	Fibroblasts_and_macrophages	Bmp5	ACVR1_BMPR2	0.00626322	0	BMP5_ACVR1_BMPR2	Bmp5 - (Acvr1+Bmpr2)	BMP	Secreted Signaling	KEGG: mmu04350; PMID:26893264
Smooth_muscle_cells	Fibroblasts_and_macrophages	Bmp5	ACVR1_BMPR2	0.00697584	0	BMP5_ACVR1_BMPR2	Bmp5 - (Acvr1+Bmpr2)	BMP	Secreted Signaling	KEGG: mmu04350; PMID:26893264
Fibroblasts	Fibroblasts_and_macrophages	Bmp5	ACVR1_BMPR2	0.0159083	0	BMP5_ACVR1_BMPR2	Bmp5 - (Acvr1+Bmpr2)	BMP	Secreted Signaling	KEGG: mmu04350; PMID:26893264
Fibroblasts_and_smooth_muscle_cells	Smooth_muscle_cells	Bmp5	ACVR1_BMPR2	0.0070825	0	BMP5_ACVR1_BMPR2	Bmp5 - (Acvr1+Bmpr2)	BMP	Secreted Signaling	KEGG: mmu04350; PMID:26893264
Fibroblasts_and_macrophages	Smooth_muscle_cells	Bmp5	ACVR1_BMPR2	0.00518821	0	BMP5_ACVR1_BMPR2	Bmp5 - (Acvr1+Bmpr2)	BMP	Secreted Signaling	KEGG: mmu04350; PMID:26893264
Smooth_muscle_cells	Smooth_muscle_cells	Bmp5	ACVR1_BMPR2	0.00577638	0	BMP5_ACVR1_BMPR2	Bmp5 - (Acvr1+Bmpr2)	BMP	Secreted Signaling	KEGG: mmu04350; PMID:26893264
Fibroblasts	Smooth_muscle_cells	Bmp5	ACVR1_BMPR2	0.0132835	0	BMP5_ACVR1_BMPR2	Bmp5 - (Acvr1+Bmpr2)	BMP	Secreted Signaling	KEGG: mmu04350; PMID:26893264
Fibroblasts_and_smooth_muscle_cells	Fibroblasts	Bmp5	ACVR1_BMPR2	0.00675788	0	BMP5_ACVR1_BMPR2	Bmp5 - (Acvr1+Bmpr2)	BMP	Secreted Signaling	KEGG: mmu04350; PMID:26893264
Fibroblasts_and_macrophages	Fibroblasts	Bmp5	ACVR1_BMPR2	0.00495697	0	BMP5_ACVR1_BMPR2	Bmp5 - (Acvr1+Bmpr2)	BMP	Secreted Signaling	KEGG: mmu04350; PMID:26893264
Smooth_muscle_cells	Fibroblasts	Bmp5	ACVR1_BMPR2	0.00552097	0	BMP5_ACVR1_BMPR2	Bmp5 - (Acvr1+Bmpr2)	BMP	Secreted Signaling	KEGG: mmu04350; PMID:26893264
Fibroblasts	Fibroblasts	Bmp5	ACVR1_BMPR2	0.0125905	0	BMP5_ACVR1_BMPR2	Bmp5 - (Acvr1+Bmpr2)	BMP	Secreted Signaling	KEGG: mmu04350; PMID:26893264
Fibroblasts_and_smooth_muscle_cells	Goblet_cells_and_paneth_cells	Bmp5	BMPR1A_ACVR2A	0.0094288	0	BMP5_BMPR1A_ACVR2A	Bmp5 - (Bmpr1a+Acvr2a)	BMP	Secreted Signaling	KEGG: mmu04350; PMID:26893264
Fibroblasts_and_macrophages	Goblet_cells_and_paneth_cells	Bmp5	BMPR1A_ACVR2A	0.00691612	0	BMP5_BMPR1A_ACVR2A	Bmp5 - (Bmpr1a+Acvr2a)	BMP	Secreted Signaling	KEGG: mmu04350; PMID:26893264
Smooth_muscle_cells	Goblet_cells_and_paneth_cells	Bmp5	BMPR1A_ACVR2A	0.00770303	0	BMP5_BMPR1A_ACVR2A	Bmp5 - (Bmpr1a+Acvr2a)	BMP	Secreted Signaling	KEGG: mmu04350; PMID:26893264
Fibroblasts	Goblet_cells_and_paneth_cells	Bmp5	BMPR1A_ACVR2A	0.0175666	0	BMP5_BMPR1A_ACVR2A	Bmp5 - (Bmpr1a+Acvr2a)	BMP	Secreted Signaling	KEGG: mmu04350; PMID:26893264
Fibroblasts_and_smooth_muscle_cells	Fibroblasts_and_macrophages	Bmp5	BMPR1A_ACVR2A	0.00853869	0	BMP5_BMPR1A_ACVR2A	Bmp5 - (Bmpr1a+Acvr2a)	BMP	Secreted Signaling	KEGG: mmu04350; PMID:26893264
Fibroblasts_and_macrophages	Fibroblasts_and_macrophages	Bmp5	BMPR1A_ACVR2A	0.00626322	0	BMP5_BMPR1A_ACVR2A	Bmp5 - (Bmpr1a+Acvr2a)	BMP	Secreted Signaling	KEGG: mmu04350; PMID:26893264
Smooth_muscle_cells	Fibroblasts_and_macrophages	Bmp5	BMPR1A_ACVR2A	0.00697584	0	BMP5_BMPR1A_ACVR2A	Bmp5 - (Bmpr1a+Acvr2a)	BMP	Secreted Signaling	KEGG: mmu04350; PMID:26893264
Fibroblasts	Fibroblasts_and_macrophages	Bmp5	BMPR1A_ACVR2A	0.0159083	0	BMP5_BMPR1A_ACVR2A	Bmp5 - (Bmpr1a+Acvr2a)	BMP	Secreted Signaling	KEGG: mmu04350; PMID:26893264
Fibroblasts_and_smooth_muscle_cells	Fibroblasts_and_smooth_muscle_cells	Bmp5	BMPR1A_BMPR2	0.0085125	0	BMP5_BMPR1A_BMPR2	Bmp5 - (Bmpr1a+Bmpr2)	BMP	Secreted Signaling	KEGG: mmu04350; PMID:26893264
Fibroblasts_and_macrophages	Fibroblasts_and_smooth_muscle_cells	Bmp5	BMPR1A_BMPR2	0.00624401	0	BMP5_BMPR1A_BMPR2	Bmp5 - (Bmpr1a+Bmpr2)	BMP	Secreted Signaling	KEGG: mmu04350; PMID:26893264
Smooth_muscle_cells	Fibroblasts_and_smooth_muscle_cells	Bmp5	BMPR1A_BMPR2	0.00695444	0	BMP5_BMPR1A_BMPR2	Bmp5 - (Bmpr1a+Bmpr2)	BMP	Secreted Signaling	KEGG: mmu04350; PMID:26893264
Fibroblasts	Fibroblasts_and_smooth_muscle_cells	Bmp5	BMPR1A_BMPR2	0.0158595	0	BMP5_BMPR1A_BMPR2	Bmp5 - (Bmpr1a+Bmpr2)	BMP	Secreted Signaling	KEGG: mmu04350; PMID:26893264
Fibroblasts_and_smooth_muscle_cells	Goblet_cells_and_paneth_cells	Bmp5	BMPR1A_BMPR2	0.0176219	0	BMP5_BMPR1A_BMPR2	Bmp5 - (Bmpr1a+Bmpr2)	BMP	Secreted Signaling	KEGG: mmu04350; PMID:26893264
Fibroblasts_and_macrophages	Goblet_cells_and_paneth_cells	Bmp5	BMPR1A_BMPR2	0.0129709	0	BMP5_BMPR1A_BMPR2	Bmp5 - (Bmpr1a+Bmpr2)	BMP	Secreted Signaling	KEGG: mmu04350; PMID:26893264
Smooth_muscle_cells	Goblet_cells_and_paneth_cells	Bmp5	BMPR1A_BMPR2	0.0144608	0	BMP5_BMPR1A_BMPR2	Bmp5 - (Bmpr1a+Bmpr2)	BMP	Secreted Signaling	KEGG: mmu04350; PMID:26893264
Fibroblasts	Goblet_cells_and_paneth_cells	Bmp5	BMPR1A_BMPR2	0.0322696	0	BMP5_BMPR1A_BMPR2	Bmp5 - (Bmpr1a+Bmpr2)	BMP	Secreted Signaling	KEGG: mmu04350; PMID:26893264
Fibroblasts_and_smooth_muscle_cells	Fibroblasts_and_macrophages	Bmp5	BMPR1A_BMPR2	0.0159583	0	BMP5_BMPR1A_BMPR2	Bmp5 - (Bmpr1a+Bmpr2)	BMP	Secreted Signaling	KEGG: mmu04350; PMID:26893264
Fibroblasts_and_macrophages	Fibroblasts_and_macrophages	Bmp5	BMPR1A_BMPR2	0.0117464	0	BMP5_BMPR1A_BMPR2	Bmp5 - (Bmpr1a+Bmpr2)	BMP	Secreted Signaling	KEGG: mmu04350; PMID:26893264
Smooth_muscle_cells	Fibroblasts_and_macrophages	Bmp5	BMPR1A_BMPR2	0.0130956	0	BMP5_BMPR1A_BMPR2	Bmp5 - (Bmpr1a+Bmpr2)	BMP	Secreted Signaling	KEGG: mmu04350; PMID:26893264
Fibroblasts	Fibroblasts_and_macrophages	Bmp5	BMPR1A_BMPR2	0.0292233	0	BMP5_BMPR1A_BMPR2	Bmp5 - (Bmpr1a+Bmpr2)	BMP	Secreted Signaling	KEGG: mmu04350; PMID:26893264
Fibroblasts_and_smooth_muscle_cells	Smooth_muscle_cells	Bmp5	BMPR1A_BMPR2	0.0132938	0	BMP5_BMPR1A_BMPR2	Bmp5 - (Bmpr1a+Bmpr2)	BMP	Secreted Signaling	KEGG: mmu04350; PMID:26893264
Fibroblasts_and_macrophages	Smooth_muscle_cells	Bmp5	BMPR1A_BMPR2	0.00976103	0	BMP5_BMPR1A_BMPR2	Bmp5 - (Bmpr1a+Bmpr2)	BMP	Secreted Signaling	KEGG: mmu04350; PMID:26893264
Smooth_muscle_cells	Smooth_muscle_cells	Bmp5	BMPR1A_BMPR2	0.0108747	0	BMP5_BMPR1A_BMPR2	Bmp5 - (Bmpr1a+Bmpr2)	BMP	Secreted Signaling	KEGG: mmu04350; PMID:26893264
Fibroblasts	Smooth_muscle_cells	Bmp5	BMPR1A_BMPR2	0.0246419	0	BMP5_BMPR1A_BMPR2	Bmp5 - (Bmpr1a+Bmpr2)	BMP	Secreted Signaling	KEGG: mmu04350; PMID:26893264
Fibroblasts_and_smooth_muscle_cells	Fibroblasts	Bmp5	BMPR1A_BMPR2	0.0126301	0	BMP5_BMPR1A_BMPR2	Bmp5 - (Bmpr1a+Bmpr2)	BMP	Secreted Signaling	KEGG: mmu04350; PMID:26893264
Fibroblasts_and_macrophages	Fibroblasts	Bmp5	BMPR1A_BMPR2	0.00929658	0	BMP5_BMPR1A_BMPR2	Bmp5 - (Bmpr1a+Bmpr2)	BMP	Secreted Signaling	KEGG: mmu04350; PMID:26893264
Smooth_muscle_cells	Fibroblasts	Bmp5	BMPR1A_BMPR2	0.0103644	0	BMP5_BMPR1A_BMPR2	Bmp5 - (Bmpr1a+Bmpr2)	BMP	Secreted Signaling	KEGG: mmu04350; PMID:26893264
Fibroblasts	Fibroblasts	Bmp5	BMPR1A_BMPR2	0.0231285	0	BMP5_BMPR1A_BMPR2	Bmp5 - (Bmpr1a+Bmpr2)	BMP	Secreted Signaling	KEGG: mmu04350; PMID:26893264
Fibroblasts_and_smooth_muscle_cells	Enterocytes_enteroendocrine_cells_and_SMCs	Bmp5	BMPR1A_BMPR2	0.018262	0	BMP5_BMPR1A_BMPR2	Bmp5 - (Bmpr1a+Bmpr2)	BMP	Secreted Signaling	KEGG: mmu04350; PMID:26893264
Fibroblasts_and_macrophages	Enterocytes_enteroendocrine_cells_and_SMCs	Bmp5	BMPR1A_BMPR2	0.0134421	0	BMP5_BMPR1A_BMPR2	Bmp5 - (Bmpr1a+Bmpr2)	BMP	Secreted Signaling	KEGG: mmu04350; PMID:26893264
Smooth_muscle_cells	Enterocytes_enteroendocrine_cells_and_SMCs	Bmp5	BMPR1A_BMPR2	0.0149861	0	BMP5_BMPR1A_BMPR2	Bmp5 - (Bmpr1a+Bmpr2)	BMP	Secreted Signaling	KEGG: mmu04350; PMID:26893264
Fibroblasts	Enterocytes_enteroendocrine_cells_and_SMCs	Bmp5	BMPR1A_BMPR2	0.0334419	0	BMP5_BMPR1A_BMPR2	Bmp5 - (Bmpr1a+Bmpr2)	BMP	Secreted Signaling	KEGG: mmu04350; PMID:26893264
Fibroblasts_and_smooth_muscle_cells	Paneth_cells_and_enterocytes	Bmp5	BMPR1A_BMPR2	0.00593847	0	BMP5_BMPR1A_BMPR2	Bmp5 - (Bmpr1a+Bmpr2)	BMP	Secreted Signaling	KEGG: mmu04350; PMID:26893264
Fibroblasts_and_macrophages	Paneth_cells_and_enterocytes	Bmp5	BMPR1A_BMPR2	0.0043478	0	BMP5_BMPR1A_BMPR2	Bmp5 - (Bmpr1a+Bmpr2)	BMP	Secreted Signaling	KEGG: mmu04350; PMID:26893264
Smooth_muscle_cells	Paneth_cells_and_enterocytes	Bmp5	BMPR1A_BMPR2	0.00483996	0	BMP5_BMPR1A_BMPR2	Bmp5 - (Bmpr1a+Bmpr2)	BMP	Secreted Signaling	KEGG: mmu04350; PMID:26893264
Fibroblasts	Paneth_cells_and_enterocytes	Bmp5	BMPR1A_BMPR2	0.0111685	0	BMP5_BMPR1A_BMPR2	Bmp5 - (Bmpr1a+Bmpr2)	BMP	Secreted Signaling	KEGG: mmu04350; PMID:26893264
Fibroblasts_and_smooth_muscle_cells	Goblet_cells_and_paneth_cells	Bmp6	ACVR1_ACVR2A	0.000918931	0	BMP6_ACVR1_ACVR2A	Bmp6 - (Acvr1+Acvr2a)	BMP	Secreted Signaling	KEGG: mmu04350; PMID:26893264
Goblet_cells_and_paneth_cells	Goblet_cells_and_paneth_cells	Bmp6	ACVR1_ACVR2A	0.00101785	0	BMP6_ACVR1_ACVR2A	Bmp6 - (Acvr1+Acvr2a)	BMP	Secreted Signaling	KEGG: mmu04350; PMID:26893264
Fibroblasts_and_macrophages	Goblet_cells_and_paneth_cells	Bmp6	ACVR1_ACVR2A	0.00329232	0	BMP6_ACVR1_ACVR2A	Bmp6 - (Acvr1+Acvr2a)	BMP	Secreted Signaling	KEGG: mmu04350; PMID:26893264
Fibroblasts	Goblet_cells_and_paneth_cells	Bmp6	ACVR1_ACVR2A	0.000729518	0	BMP6_ACVR1_ACVR2A	Bmp6 - (Acvr1+Acvr2a)	BMP	Secreted Signaling	KEGG: mmu04350; PMID:26893264
Fibroblasts_and_smooth_muscle_cells	Fibroblasts_and_macrophages	Bmp6	ACVR1_ACVR2A	0.000832181	0	BMP6_ACVR1_ACVR2A	Bmp6 - (Acvr1+Acvr2a)	BMP	Secreted Signaling	KEGG: mmu04350; PMID:26893264
Goblet_cells_and_paneth_cells	Fibroblasts_and_macrophages	Bmp6	ACVR1_ACVR2A	0.000921758	0	BMP6_ACVR1_ACVR2A	Bmp6 - (Acvr1+Acvr2a)	BMP	Secreted Signaling	KEGG: mmu04350; PMID:26893264
Fibroblasts_and_macrophages	Fibroblasts_and_macrophages	Bmp6	ACVR1_ACVR2A	0.00298151	0	BMP6_ACVR1_ACVR2A	Bmp6 - (Acvr1+Acvr2a)	BMP	Secreted Signaling	KEGG: mmu04350; PMID:26893264
Fibroblasts	Fibroblasts_and_macrophages	Bmp6	ACVR1_ACVR2A	0.000660649	0	BMP6_ACVR1_ACVR2A	Bmp6 - (Acvr1+Acvr2a)	BMP	Secreted Signaling	KEGG: mmu04350; PMID:26893264
Fibroblasts_and_smooth_muscle_cells	Fibroblasts_and_smooth_muscle_cells	Bmp6	ACVR1_BMPR2	0.000829628	0	BMP6_ACVR1_BMPR2	Bmp6 - (Acvr1+Bmpr2)	BMP	Secreted Signaling	KEGG: mmu04350; PMID:26893264
Goblet_cells_and_paneth_cells	Fibroblasts_and_smooth_muscle_cells	Bmp6	ACVR1_BMPR2	0.000918931	0	BMP6_ACVR1_BMPR2	Bmp6 - (Acvr1+Bmpr2)	BMP	Secreted Signaling	KEGG: mmu04350; PMID:26893264
Fibroblasts_and_macrophages	Fibroblasts_and_smooth_muscle_cells	Bmp6	ACVR1_BMPR2	0.00297237	0	BMP6_ACVR1_BMPR2	Bmp6 - (Acvr1+Bmpr2)	BMP	Secreted Signaling	KEGG: mmu04350; PMID:26893264
Fibroblasts	Fibroblasts_and_smooth_muscle_cells	Bmp6	ACVR1_BMPR2	0.000658623	0	BMP6_ACVR1_BMPR2	Bmp6 - (Acvr1+Bmpr2)	BMP	Secreted Signaling	KEGG: mmu04350; PMID:26893264
Fibroblasts_and_smooth_muscle_cells	Goblet_cells_and_paneth_cells	Bmp6	ACVR1_BMPR2	0.00173769	0	BMP6_ACVR1_BMPR2	Bmp6 - (Acvr1+Bmpr2)	BMP	Secreted Signaling	KEGG: mmu04350; PMID:26893264
Goblet_cells_and_paneth_cells	Goblet_cells_and_paneth_cells	Bmp6	ACVR1_BMPR2	0.00192473	0	BMP6_ACVR1_BMPR2	Bmp6 - (Acvr1+Bmpr2)	BMP	Secreted Signaling	KEGG: mmu04350; PMID:26893264
Fibroblasts_and_macrophages	Goblet_cells_and_paneth_cells	Bmp6	ACVR1_BMPR2	0.00620541	0	BMP6_ACVR1_BMPR2	Bmp6 - (Acvr1+Bmpr2)	BMP	Secreted Signaling	KEGG: mmu04350; PMID:26893264
Fibroblasts	Goblet_cells_and_paneth_cells	Bmp6	ACVR1_BMPR2	0.00137951	0	BMP6_ACVR1_BMPR2	Bmp6 - (Acvr1+Bmpr2)	BMP	Secreted Signaling	KEGG: mmu04350; PMID:26893264
Fibroblasts_and_smooth_muscle_cells	Fibroblasts_and_macrophages	Bmp6	ACVR1_BMPR2	0.00157364	0	BMP6_ACVR1_BMPR2	Bmp6 - (Acvr1+Bmpr2)	BMP	Secreted Signaling	KEGG: mmu04350; PMID:26893264
Goblet_cells_and_paneth_cells	Fibroblasts_and_macrophages	Bmp6	ACVR1_BMPR2	0.00174303	0	BMP6_ACVR1_BMPR2	Bmp6 - (Acvr1+Bmpr2)	BMP	Secreted Signaling	KEGG: mmu04350; PMID:26893264
Fibroblasts_and_macrophages	Fibroblasts_and_macrophages	Bmp6	ACVR1_BMPR2	0.0056196	0	BMP6_ACVR1_BMPR2	Bmp6 - (Acvr1+Bmpr2)	BMP	Secreted Signaling	KEGG: mmu04350; PMID:26893264
Fibroblasts	Fibroblasts_and_macrophages	Bmp6	ACVR1_BMPR2	0.00124928	0	BMP6_ACVR1_BMPR2	Bmp6 - (Acvr1+Bmpr2)	BMP	Secreted Signaling	KEGG: mmu04350; PMID:26893264
Fibroblasts_and_smooth_muscle_cells	Smooth_muscle_cells	Bmp6	ACVR1_BMPR2	0.00130004	0	BMP6_ACVR1_BMPR2	Bmp6 - (Acvr1+Bmpr2)	BMP	Secreted Signaling	KEGG: mmu04350; PMID:26893264
Goblet_cells_and_paneth_cells	Smooth_muscle_cells	Bmp6	ACVR1_BMPR2	0.00143998	0	BMP6_ACVR1_BMPR2	Bmp6 - (Acvr1+Bmpr2)	BMP	Secreted Signaling	KEGG: mmu04350; PMID:26893264
Fibroblasts_and_macrophages	Smooth_muscle_cells	Bmp6	ACVR1_BMPR2	0.00465334	0	BMP6_ACVR1_BMPR2	Bmp6 - (Acvr1+Bmpr2)	BMP	Secreted Signaling	KEGG: mmu04350; PMID:26893264
Fibroblasts	Smooth_muscle_cells	Bmp6	ACVR1_BMPR2	0.00103207	0	BMP6_ACVR1_BMPR2	Bmp6 - (Acvr1+Bmpr2)	BMP	Secreted Signaling	KEGG: mmu04350; PMID:26893264
Fibroblasts_and_smooth_muscle_cells	Fibroblasts	Bmp6	ACVR1_BMPR2	0.00124545	0	BMP6_ACVR1_BMPR2	Bmp6 - (Acvr1+Bmpr2)	BMP	Secreted Signaling	KEGG: mmu04350; PMID:26893264
Goblet_cells_and_paneth_cells	Fibroblasts	Bmp6	ACVR1_BMPR2	0.00137951	0	BMP6_ACVR1_BMPR2	Bmp6 - (Acvr1+Bmpr2)	BMP	Secreted Signaling	KEGG: mmu04350; PMID:26893264
Fibroblasts_and_macrophages	Fibroblasts	Bmp6	ACVR1_BMPR2	0.00444759	0	BMP6_ACVR1_BMPR2	Bmp6 - (Acvr1+Bmpr2)	BMP	Secreted Signaling	KEGG: mmu04350; PMID:26893264
Fibroblasts	Fibroblasts	Bmp6	ACVR1_BMPR2	0.000988732	0	BMP6_ACVR1_BMPR2	Bmp6 - (Acvr1+Bmpr2)	BMP	Secreted Signaling	KEGG: mmu04350; PMID:26893264
Fibroblasts_and_smooth_muscle_cells	Goblet_cells_and_paneth_cells	Bmp6	BMPR1A_ACVR2A	0.00173769	0	BMP6_BMPR1A_ACVR2A	Bmp6 - (Bmpr1a+Acvr2a)	BMP	Secreted Signaling	KEGG: mmu04350; PMID:26893264
Goblet_cells_and_paneth_cells	Goblet_cells_and_paneth_cells	Bmp6	BMPR1A_ACVR2A	0.00192473	0	BMP6_BMPR1A_ACVR2A	Bmp6 - (Bmpr1a+Acvr2a)	BMP	Secreted Signaling	KEGG: mmu04350; PMID:26893264
Fibroblasts_and_macrophages	Goblet_cells_and_paneth_cells	Bmp6	BMPR1A_ACVR2A	0.00620541	0	BMP6_BMPR1A_ACVR2A	Bmp6 - (Bmpr1a+Acvr2a)	BMP	Secreted Signaling	KEGG: mmu04350; PMID:26893264
Fibroblasts	Goblet_cells_and_paneth_cells	Bmp6	BMPR1A_ACVR2A	0.00137951	0	BMP6_BMPR1A_ACVR2A	Bmp6 - (Bmpr1a+Acvr2a)	BMP	Secreted Signaling	KEGG: mmu04350; PMID:26893264
Fibroblasts_and_smooth_muscle_cells	Fibroblasts_and_macrophages	Bmp6	BMPR1A_ACVR2A	0.00157364	0	BMP6_BMPR1A_ACVR2A	Bmp6 - (Bmpr1a+Acvr2a)	BMP	Secreted Signaling	KEGG: mmu04350; PMID:26893264
Goblet_cells_and_paneth_cells	Fibroblasts_and_macrophages	Bmp6	BMPR1A_ACVR2A	0.00174303	0	BMP6_BMPR1A_ACVR2A	Bmp6 - (Bmpr1a+Acvr2a)	BMP	Secreted Signaling	KEGG: mmu04350; PMID:26893264
Fibroblasts_and_macrophages	Fibroblasts_and_macrophages	Bmp6	BMPR1A_ACVR2A	0.0056196	0	BMP6_BMPR1A_ACVR2A	Bmp6 - (Bmpr1a+Acvr2a)	BMP	Secreted Signaling	KEGG: mmu04350; PMID:26893264
Fibroblasts	Fibroblasts_and_macrophages	Bmp6	BMPR1A_ACVR2A	0.00124928	0	BMP6_BMPR1A_ACVR2A	Bmp6 - (Bmpr1a+Acvr2a)	BMP	Secreted Signaling	KEGG: mmu04350; PMID:26893264
Fibroblasts_and_smooth_muscle_cells	Fibroblasts_and_smooth_muscle_cells	Bmp6	BMPR1A_BMPR2	0.00156882	0	BMP6_BMPR1A_BMPR2	Bmp6 - (Bmpr1a+Bmpr2)	BMP	Secreted Signaling	KEGG: mmu04350; PMID:26893264
Goblet_cells_and_paneth_cells	Fibroblasts_and_smooth_muscle_cells	Bmp6	BMPR1A_BMPR2	0.00173769	0	BMP6_BMPR1A_BMPR2	Bmp6 - (Bmpr1a+Bmpr2)	BMP	Secreted Signaling	KEGG: mmu04350; PMID:26893264
Fibroblasts_and_macrophages	Fibroblasts_and_smooth_muscle_cells	Bmp6	BMPR1A_BMPR2	0.00560236	0	BMP6_BMPR1A_BMPR2	Bmp6 - (Bmpr1a+Bmpr2)	BMP	Secreted Signaling	KEGG: mmu04350; PMID:26893264
Fibroblasts	Fibroblasts_and_smooth_muscle_cells	Bmp6	BMPR1A_BMPR2	0.00124545	0	BMP6_BMPR1A_BMPR2	Bmp6 - (Bmpr1a+Bmpr2)	BMP	Secreted Signaling	KEGG: mmu04350; PMID:26893264
Fibroblasts_and_smooth_muscle_cells	Goblet_cells_and_paneth_cells	Bmp6	BMPR1A_BMPR2	0.00328222	0	BMP6_BMPR1A_BMPR2	Bmp6 - (Bmpr1a+Bmpr2)	BMP	Secreted Signaling	KEGG: mmu04350; PMID:26893264
Goblet_cells_and_paneth_cells	Goblet_cells_and_paneth_cells	Bmp6	BMPR1A_BMPR2	0.00363552	0	BMP6_BMPR1A_BMPR2	Bmp6 - (Bmpr1a+Bmpr2)	BMP	Secreted Signaling	KEGG: mmu04350; PMID:26893264
Fibroblasts_and_macrophages	Goblet_cells_and_paneth_cells	Bmp6	BMPR1A_BMPR2	0.0116493	0	BMP6_BMPR1A_BMPR2	Bmp6 - (Bmpr1a+Bmpr2)	BMP	Secreted Signaling	KEGG: mmu04350; PMID:26893264
Fibroblasts	Goblet_cells_and_paneth_cells	Bmp6	BMPR1A_BMPR2	0.00260568	0	BMP6_BMPR1A_BMPR2	Bmp6 - (Bmpr1a+Bmpr2)	BMP	Secreted Signaling	KEGG: mmu04350; PMID:26893264
Fibroblasts_and_smooth_muscle_cells	Fibroblasts_and_macrophages	Bmp6	BMPR1A_BMPR2	0.00297237	0	BMP6_BMPR1A_BMPR2	Bmp6 - (Bmpr1a+Bmpr2)	BMP	Secreted Signaling	KEGG: mmu04350; PMID:26893264
Goblet_cells_and_paneth_cells	Fibroblasts_and_macrophages	Bmp6	BMPR1A_BMPR2	0.00329232	0	BMP6_BMPR1A_BMPR2	Bmp6 - (Bmpr1a+Bmpr2)	BMP	Secreted Signaling	KEGG: mmu04350; PMID:26893264
Fibroblasts_and_macrophages	Fibroblasts_and_macrophages	Bmp6	BMPR1A_BMPR2	0.0105496	0	BMP6_BMPR1A_BMPR2	Bmp6 - (Bmpr1a+Bmpr2)	BMP	Secreted Signaling	KEGG: mmu04350; PMID:26893264
Fibroblasts	Fibroblasts_and_macrophages	Bmp6	BMPR1A_BMPR2	0.00235969	0	BMP6_BMPR1A_BMPR2	Bmp6 - (Bmpr1a+Bmpr2)	BMP	Secreted Signaling	KEGG: mmu04350; PMID:26893264
Fibroblasts_and_smooth_muscle_cells	Smooth_muscle_cells	Bmp6	BMPR1A_BMPR2	0.00245756	0	BMP6_BMPR1A_BMPR2	Bmp6 - (Bmpr1a+Bmpr2)	BMP	Secreted Signaling	KEGG: mmu04350; PMID:26893264
Goblet_cells_and_paneth_cells	Smooth_muscle_cells	Bmp6	BMPR1A_BMPR2	0.00272209	0	BMP6_BMPR1A_BMPR2	Bmp6 - (Bmpr1a+Bmpr2)	BMP	Secreted Signaling	KEGG: mmu04350; PMID:26893264
Fibroblasts_and_macrophages	Smooth_muscle_cells	Bmp6	BMPR1A_BMPR2	0.00876045	0	BMP6_BMPR1A_BMPR2	Bmp6 - (Bmpr1a+Bmpr2)	BMP	Secreted Signaling	KEGG: mmu04350; PMID:26893264
Fibroblasts	Smooth_muscle_cells	Bmp6	BMPR1A_BMPR2	0.001951	0	BMP6_BMPR1A_BMPR2	Bmp6 - (Bmpr1a+Bmpr2)	BMP	Secreted Signaling	KEGG: mmu04350; PMID:26893264
Fibroblasts_and_smooth_muscle_cells	Fibroblasts	Bmp6	BMPR1A_BMPR2	0.00235246	0	BMP6_BMPR1A_BMPR2	Bmp6 - (Bmpr1a+Bmpr2)	BMP	Secreted Signaling	KEGG: mmu04350; PMID:26893264
Goblet_cells_and_paneth_cells	Fibroblasts	Bmp6	BMPR1A_BMPR2	0.00260568	0	BMP6_BMPR1A_BMPR2	Bmp6 - (Bmpr1a+Bmpr2)	BMP	Secreted Signaling	KEGG: mmu04350; PMID:26893264
Fibroblasts_and_macrophages	Fibroblasts	Bmp6	BMPR1A_BMPR2	0.00834937	0	BMP6_BMPR1A_BMPR2	Bmp6 - (Bmpr1a+Bmpr2)	BMP	Secreted Signaling	KEGG: mmu04350; PMID:26893264
Fibroblasts	Fibroblasts	Bmp6	BMPR1A_BMPR2	0.00186756	0	BMP6_BMPR1A_BMPR2	Bmp6 - (Bmpr1a+Bmpr2)	BMP	Secreted Signaling	KEGG: mmu04350; PMID:26893264
Fibroblasts_and_smooth_muscle_cells	Enterocytes_enteroendocrine_cells_and_SMCs	Bmp6	BMPR1A_BMPR2	0.00340146	0	BMP6_BMPR1A_BMPR2	Bmp6 - (Bmpr1a+Bmpr2)	BMP	Secreted Signaling	KEGG: mmu04350; PMID:26893264
Goblet_cells_and_paneth_cells	Enterocytes_enteroendocrine_cells_and_SMCs	Bmp6	BMPR1A_BMPR2	0.00376759	0	BMP6_BMPR1A_BMPR2	Bmp6 - (Bmpr1a+Bmpr2)	BMP	Secreted Signaling	KEGG: mmu04350; PMID:26893264
Fibroblasts_and_macrophages	Enterocytes_enteroendocrine_cells_and_SMCs	Bmp6	BMPR1A_BMPR2	0.0120725	0	BMP6_BMPR1A_BMPR2	Bmp6 - (Bmpr1a+Bmpr2)	BMP	Secreted Signaling	KEGG: mmu04350; PMID:26893264
Fibroblasts	Enterocytes_enteroendocrine_cells_and_SMCs	Bmp6	BMPR1A_BMPR2	0.00270034	0	BMP6_BMPR1A_BMPR2	Bmp6 - (Bmpr1a+Bmpr2)	BMP	Secreted Signaling	KEGG: mmu04350; PMID:26893264
Fibroblasts_and_smooth_muscle_cells	Paneth_cells_and_enterocytes	Bmp6	BMPR1A_BMPR2	0.00108826	0	BMP6_BMPR1A_BMPR2	Bmp6 - (Bmpr1a+Bmpr2)	BMP	Secreted Signaling	KEGG: mmu04350; PMID:26893264
Goblet_cells_and_paneth_cells	Paneth_cells_and_enterocytes	Bmp6	BMPR1A_BMPR2	0.0012054	0	BMP6_BMPR1A_BMPR2	Bmp6 - (Bmpr1a+Bmpr2)	BMP	Secreted Signaling	KEGG: mmu04350; PMID:26893264
Fibroblasts_and_macrophages	Paneth_cells_and_enterocytes	Bmp6	BMPR1A_BMPR2	0.00389897	0	BMP6_BMPR1A_BMPR2	Bmp6 - (Bmpr1a+Bmpr2)	BMP	Secreted Signaling	KEGG: mmu04350; PMID:26893264
Fibroblasts	Paneth_cells_and_enterocytes	Bmp6	BMPR1A_BMPR2	0.000863942	0	BMP6_BMPR1A_BMPR2	Bmp6 - (Bmpr1a+Bmpr2)	BMP	Secreted Signaling	KEGG: mmu04350; PMID:26893264
Fibroblasts	Goblet_cells_and_paneth_cells	Bmp7	ACVR1_ACVR2A	0.0044681	0	BMP7_ACVR1_ACVR2A	Bmp7 - (Acvr1+Acvr2a)	BMP	Secreted Signaling	KEGG: mmu04350; PMID:26893264
Fibroblasts	Fibroblasts_and_macrophages	Bmp7	ACVR1_ACVR2A	0.00404629	0	BMP7_ACVR1_ACVR2A	Bmp7 - (Acvr1+Acvr2a)	BMP	Secreted Signaling	KEGG: mmu04350; PMID:26893264
Fibroblasts	Fibroblasts_and_smooth_muscle_cells	Bmp7	ACVR1_BMPR2	0.00403388	0	BMP7_ACVR1_BMPR2	Bmp7 - (Acvr1+Bmpr2)	BMP	Secreted Signaling	KEGG: mmu04350; PMID:26893264
Fibroblasts	Goblet_cells_and_paneth_cells	Bmp7	ACVR1_BMPR2	0.00839432	0	BMP7_ACVR1_BMPR2	Bmp7 - (Acvr1+Bmpr2)	BMP	Secreted Signaling	KEGG: mmu04350; PMID:26893264
Fibroblasts	Fibroblasts_and_macrophages	Bmp7	ACVR1_BMPR2	0.00760187	0	BMP7_ACVR1_BMPR2	Bmp7 - (Acvr1+Bmpr2)	BMP	Secreted Signaling	KEGG: mmu04350; PMID:26893264
Fibroblasts	Smooth_muscle_cells	Bmp7	ACVR1_BMPR2	0.00630923	0	BMP7_ACVR1_BMPR2	Bmp7 - (Acvr1+Bmpr2)	BMP	Secreted Signaling	KEGG: mmu04350; PMID:26893264
Fibroblasts	Fibroblasts	Bmp7	ACVR1_BMPR2	0.00601644	0	BMP7_ACVR1_BMPR2	Bmp7 - (Acvr1+Bmpr2)	BMP	Secreted Signaling	KEGG: mmu04350; PMID:26893264
Fibroblasts	Goblet_cells_and_paneth_cells	Bmp7	BMPR1A_ACVR2A	0.00839432	0	BMP7_BMPR1A_ACVR2A	Bmp7 - (Bmpr1a+Acvr2a)	BMP	Secreted Signaling	KEGG: mmu04350; PMID:26893264
Fibroblasts	Fibroblasts_and_macrophages	Bmp7	BMPR1A_ACVR2A	0.00760187	0	BMP7_BMPR1A_ACVR2A	Bmp7 - (Bmpr1a+Acvr2a)	BMP	Secreted Signaling	KEGG: mmu04350; PMID:26893264
Fibroblasts	Fibroblasts_and_smooth_muscle_cells	Bmp7	BMPR1A_BMPR2	0.00757856	0	BMP7_BMPR1A_BMPR2	Bmp7 - (Bmpr1a+Bmpr2)	BMP	Secreted Signaling	KEGG: mmu04350; PMID:26893264
Fibroblasts	Goblet_cells_and_paneth_cells	Bmp7	BMPR1A_BMPR2	0.0156639	0	BMP7_BMPR1A_BMPR2	Bmp7 - (Bmpr1a+Bmpr2)	BMP	Secreted Signaling	KEGG: mmu04350; PMID:26893264
Fibroblasts	Fibroblasts_and_macrophages	Bmp7	BMPR1A_BMPR2	0.0141852	0	BMP7_BMPR1A_BMPR2	Bmp7 - (Bmpr1a+Bmpr2)	BMP	Secreted Signaling	KEGG: mmu04350; PMID:26893264
Fibroblasts	Smooth_muscle_cells	Bmp7	BMPR1A_BMPR2	0.0118298	0	BMP7_BMPR1A_BMPR2	Bmp7 - (Bmpr1a+Bmpr2)	BMP	Secreted Signaling	KEGG: mmu04350; PMID:26893264
Fibroblasts	Fibroblasts	Bmp7	BMPR1A_BMPR2	0.0112268	0	BMP7_BMPR1A_BMPR2	Bmp7 - (Bmpr1a+Bmpr2)	BMP	Secreted Signaling	KEGG: mmu04350; PMID:26893264
Fibroblasts	Enterocytes_enteroendocrine_cells_and_SMCs	Bmp7	BMPR1A_BMPR2	0.016233	0	BMP7_BMPR1A_BMPR2	Bmp7 - (Bmpr1a+Bmpr2)	BMP	Secreted Signaling	KEGG: mmu04350; PMID:26893264
Fibroblasts	Paneth_cells_and_enterocytes	Bmp7	BMPR1A_BMPR2	0.00529141	0	BMP7_BMPR1A_BMPR2	Bmp7 - (Bmpr1a+Bmpr2)	BMP	Secreted Signaling	KEGG: mmu04350; PMID:26893264
Enterocytes	T-cells_and_NK_cells	Gdf15	Tgfbr2	0.0181979	0	GDF15_TGFBR2	Gdf15 - Tgfbr2	GDF	Secreted Signaling	KEGG: mmu04350
Endothelial_cells	T-cells_and_NK_cells	Gdf15	Tgfbr2	0.00427034	0	GDF15_TGFBR2	Gdf15 - Tgfbr2	GDF	Secreted Signaling	KEGG: mmu04350
Enterocytes_enteroendocrine_cells_and_SMCs	T-cells_and_NK_cells	Gdf15	Tgfbr2	0.00427034	0	GDF15_TGFBR2	Gdf15 - Tgfbr2	GDF	Secreted Signaling	KEGG: mmu04350
Paneth_cells_and_enterocytes	T-cells_and_NK_cells	Gdf15	Tgfbr2	0.00427034	0	GDF15_TGFBR2	Gdf15 - Tgfbr2	GDF	Secreted Signaling	KEGG: mmu04350
Enterocytes	B_cells	Gdf15	Tgfbr2	0.0216694	0	GDF15_TGFBR2	Gdf15 - Tgfbr2	GDF	Secreted Signaling	KEGG: mmu04350
Endothelial_cells	B_cells	Gdf15	Tgfbr2	0.00509875	0	GDF15_TGFBR2	Gdf15 - Tgfbr2	GDF	Secreted Signaling	KEGG: mmu04350
Enterocytes_enteroendocrine_cells_and_SMCs	B_cells	Gdf15	Tgfbr2	0.00509875	0	GDF15_TGFBR2	Gdf15 - Tgfbr2	GDF	Secreted Signaling	KEGG: mmu04350
Paneth_cells_and_enterocytes	B_cells	Gdf15	Tgfbr2	0.00509875	0	GDF15_TGFBR2	Gdf15 - Tgfbr2	GDF	Secreted Signaling	KEGG: mmu04350
Enterocytes	Fibroblasts_and_smooth_muscle_cells	Gdf15	Tgfbr2	0.0385626	0	GDF15_TGFBR2	Gdf15 - Tgfbr2	GDF	Secreted Signaling	KEGG: mmu04350
Endothelial_cells	Fibroblasts_and_smooth_muscle_cells	Gdf15	Tgfbr2	0.0091951	0	GDF15_TGFBR2	Gdf15 - Tgfbr2	GDF	Secreted Signaling	KEGG: mmu04350
Enterocytes_enteroendocrine_cells_and_SMCs	Fibroblasts_and_smooth_muscle_cells	Gdf15	Tgfbr2	0.0091951	0	GDF15_TGFBR2	Gdf15 - Tgfbr2	GDF	Secreted Signaling	KEGG: mmu04350
Paneth_cells_and_enterocytes	Fibroblasts_and_smooth_muscle_cells	Gdf15	Tgfbr2	0.0091951	0	GDF15_TGFBR2	Gdf15 - Tgfbr2	GDF	Secreted Signaling	KEGG: mmu04350
Enterocytes	B-cells_2	Gdf15	Tgfbr2	0.0216694	0	GDF15_TGFBR2	Gdf15 - Tgfbr2	GDF	Secreted Signaling	KEGG: mmu04350
Endothelial_cells	B-cells_2	Gdf15	Tgfbr2	0.00509875	0	GDF15_TGFBR2	Gdf15 - Tgfbr2	GDF	Secreted Signaling	KEGG: mmu04350
Enterocytes_enteroendocrine_cells_and_SMCs	B-cells_2	Gdf15	Tgfbr2	0.00509875	0	GDF15_TGFBR2	Gdf15 - Tgfbr2	GDF	Secreted Signaling	KEGG: mmu04350
Paneth_cells_and_enterocytes	B-cells_2	Gdf15	Tgfbr2	0.00509875	0	GDF15_TGFBR2	Gdf15 - Tgfbr2	GDF	Secreted Signaling	KEGG: mmu04350
Enterocytes	Goblet_cells_and_paneth_cells	Gdf15	Tgfbr2	0.0480517	0	GDF15_TGFBR2	Gdf15 - Tgfbr2	GDF	Secreted Signaling	KEGG: mmu04350
Endothelial_cells	Goblet_cells_and_paneth_cells	Gdf15	Tgfbr2	0.0115445	0	GDF15_TGFBR2	Gdf15 - Tgfbr2	GDF	Secreted Signaling	KEGG: mmu04350
Enterocytes_enteroendocrine_cells_and_SMCs	Goblet_cells_and_paneth_cells	Gdf15	Tgfbr2	0.0115445	0	GDF15_TGFBR2	Gdf15 - Tgfbr2	GDF	Secreted Signaling	KEGG: mmu04350
Paneth_cells_and_enterocytes	Goblet_cells_and_paneth_cells	Gdf15	Tgfbr2	0.0115445	0	GDF15_TGFBR2	Gdf15 - Tgfbr2	GDF	Secreted Signaling	KEGG: mmu04350
Enterocytes	Enteroendocrine_and_enterocytes_and_goblet_cells	Gdf15	Tgfbr2	0.0181979	0	GDF15_TGFBR2	Gdf15 - Tgfbr2	GDF	Secreted Signaling	KEGG: mmu04350
Endothelial_cells	Enteroendocrine_and_enterocytes_and_goblet_cells	Gdf15	Tgfbr2	0.00427034	0	GDF15_TGFBR2	Gdf15 - Tgfbr2	GDF	Secreted Signaling	KEGG: mmu04350
Enterocytes_enteroendocrine_cells_and_SMCs	Enteroendocrine_and_enterocytes_and_goblet_cells	Gdf15	Tgfbr2	0.00427034	0	GDF15_TGFBR2	Gdf15 - Tgfbr2	GDF	Secreted Signaling	KEGG: mmu04350
Paneth_cells_and_enterocytes	Enteroendocrine_and_enterocytes_and_goblet_cells	Gdf15	Tgfbr2	0.00427034	0	GDF15_TGFBR2	Gdf15 - Tgfbr2	GDF	Secreted Signaling	KEGG: mmu04350
Enterocytes	T_memory_cells	Gdf15	Tgfbr2	0.0309532	0	GDF15_TGFBR2	Gdf15 - Tgfbr2	GDF	Secreted Signaling	KEGG: mmu04350
Endothelial_cells	T_memory_cells	Gdf15	Tgfbr2	0.00733645	0	GDF15_TGFBR2	Gdf15 - Tgfbr2	GDF	Secreted Signaling	KEGG: mmu04350
Enterocytes_enteroendocrine_cells_and_SMCs	T_memory_cells	Gdf15	Tgfbr2	0.00733645	0	GDF15_TGFBR2	Gdf15 - Tgfbr2	GDF	Secreted Signaling	KEGG: mmu04350
Paneth_cells_and_enterocytes	T_memory_cells	Gdf15	Tgfbr2	0.00733645	0	GDF15_TGFBR2	Gdf15 - Tgfbr2	GDF	Secreted Signaling	KEGG: mmu04350
Enterocytes	Macrophages	Gdf15	Tgfbr2	0.00614048	0	GDF15_TGFBR2	Gdf15 - Tgfbr2	GDF	Secreted Signaling	KEGG: mmu04350
Endothelial_cells	Macrophages	Gdf15	Tgfbr2	0.00142751	0	GDF15_TGFBR2	Gdf15 - Tgfbr2	GDF	Secreted Signaling	KEGG: mmu04350
Enterocytes_enteroendocrine_cells_and_SMCs	Macrophages	Gdf15	Tgfbr2	0.00142751	0	GDF15_TGFBR2	Gdf15 - Tgfbr2	GDF	Secreted Signaling	KEGG: mmu04350
Paneth_cells_and_enterocytes	Macrophages	Gdf15	Tgfbr2	0.00142751	0	GDF15_TGFBR2	Gdf15 - Tgfbr2	GDF	Secreted Signaling	KEGG: mmu04350
Enterocytes	Fibroblasts_and_macrophages	Gdf15	Tgfbr2	0.0480517	0	GDF15_TGFBR2	Gdf15 - Tgfbr2	GDF	Secreted Signaling	KEGG: mmu04350
Endothelial_cells	Fibroblasts_and_macrophages	Gdf15	Tgfbr2	0.0115445	0	GDF15_TGFBR2	Gdf15 - Tgfbr2	GDF	Secreted Signaling	KEGG: mmu04350
Enterocytes_enteroendocrine_cells_and_SMCs	Fibroblasts_and_macrophages	Gdf15	Tgfbr2	0.0115445	0	GDF15_TGFBR2	Gdf15 - Tgfbr2	GDF	Secreted Signaling	KEGG: mmu04350
Paneth_cells_and_enterocytes	Fibroblasts_and_macrophages	Gdf15	Tgfbr2	0.0115445	0	GDF15_TGFBR2	Gdf15 - Tgfbr2	GDF	Secreted Signaling	KEGG: mmu04350
Enterocytes	Smooth_muscle_cells	Gdf15	Tgfbr2	0.0241176	0	GDF15_TGFBR2	Gdf15 - Tgfbr2	GDF	Secreted Signaling	KEGG: mmu04350
Endothelial_cells	Smooth_muscle_cells	Gdf15	Tgfbr2	0.00568569	0	GDF15_TGFBR2	Gdf15 - Tgfbr2	GDF	Secreted Signaling	KEGG: mmu04350
Enterocytes_enteroendocrine_cells_and_SMCs	Smooth_muscle_cells	Gdf15	Tgfbr2	0.00568569	0	GDF15_TGFBR2	Gdf15 - Tgfbr2	GDF	Secreted Signaling	KEGG: mmu04350
Paneth_cells_and_enterocytes	Smooth_muscle_cells	Gdf15	Tgfbr2	0.00568569	0	GDF15_TGFBR2	Gdf15 - Tgfbr2	GDF	Secreted Signaling	KEGG: mmu04350
Enterocytes	Fibroblasts	Gdf15	Tgfbr2	0.04328	0	GDF15_TGFBR2	Gdf15 - Tgfbr2	GDF	Secreted Signaling	KEGG: mmu04350
Endothelial_cells	Fibroblasts	Gdf15	Tgfbr2	0.0103586	0	GDF15_TGFBR2	Gdf15 - Tgfbr2	GDF	Secreted Signaling	KEGG: mmu04350
Enterocytes_enteroendocrine_cells_and_SMCs	Fibroblasts	Gdf15	Tgfbr2	0.0103586	0	GDF15_TGFBR2	Gdf15 - Tgfbr2	GDF	Secreted Signaling	KEGG: mmu04350
Paneth_cells_and_enterocytes	Fibroblasts	Gdf15	Tgfbr2	0.0103586	0	GDF15_TGFBR2	Gdf15 - Tgfbr2	GDF	Secreted Signaling	KEGG: mmu04350
Enterocytes	Endothelial_cells	Gdf15	Tgfbr2	0.0447652	0	GDF15_TGFBR2	Gdf15 - Tgfbr2	GDF	Secreted Signaling	KEGG: mmu04350
Endothelial_cells	Endothelial_cells	Gdf15	Tgfbr2	0.0107268	0	GDF15_TGFBR2	Gdf15 - Tgfbr2	GDF	Secreted Signaling	KEGG: mmu04350
Enterocytes_enteroendocrine_cells_and_SMCs	Endothelial_cells	Gdf15	Tgfbr2	0.0107268	0	GDF15_TGFBR2	Gdf15 - Tgfbr2	GDF	Secreted Signaling	KEGG: mmu04350
Paneth_cells_and_enterocytes	Endothelial_cells	Gdf15	Tgfbr2	0.0107268	0	GDF15_TGFBR2	Gdf15 - Tgfbr2	GDF	Secreted Signaling	KEGG: mmu04350
Enterocytes	T_cells_and_enterocytes	Gdf15	Tgfbr2	0.0216694	0	GDF15_TGFBR2	Gdf15 - Tgfbr2	GDF	Secreted Signaling	KEGG: mmu04350
Endothelial_cells	T_cells_and_enterocytes	Gdf15	Tgfbr2	0.00509875	0	GDF15_TGFBR2	Gdf15 - Tgfbr2	GDF	Secreted Signaling	KEGG: mmu04350
Enterocytes_enteroendocrine_cells_and_SMCs	T_cells_and_enterocytes	Gdf15	Tgfbr2	0.00509875	0	GDF15_TGFBR2	Gdf15 - Tgfbr2	GDF	Secreted Signaling	KEGG: mmu04350
Paneth_cells_and_enterocytes	T_cells_and_enterocytes	Gdf15	Tgfbr2	0.00509875	0	GDF15_TGFBR2	Gdf15 - Tgfbr2	GDF	Secreted Signaling	KEGG: mmu04350
Enterocytes	Enterocytes_enteroendocrine_cells_and_SMCs	Gdf15	Tgfbr2	0.00614048	0	GDF15_TGFBR2	Gdf15 - Tgfbr2	GDF	Secreted Signaling	KEGG: mmu04350
Endothelial_cells	Enterocytes_enteroendocrine_cells_and_SMCs	Gdf15	Tgfbr2	0.00142751	0	GDF15_TGFBR2	Gdf15 - Tgfbr2	GDF	Secreted Signaling	KEGG: mmu04350
Enterocytes_enteroendocrine_cells_and_SMCs	Enterocytes_enteroendocrine_cells_and_SMCs	Gdf15	Tgfbr2	0.00142751	0	GDF15_TGFBR2	Gdf15 - Tgfbr2	GDF	Secreted Signaling	KEGG: mmu04350
Paneth_cells_and_enterocytes	Enterocytes_enteroendocrine_cells_and_SMCs	Gdf15	Tgfbr2	0.00142751	0	GDF15_TGFBR2	Gdf15 - Tgfbr2	GDF	Secreted Signaling	KEGG: mmu04350
Enterocytes	Paneth_cells_and_enterocytes	Gdf15	Tgfbr2	0.00614048	0	GDF15_TGFBR2	Gdf15 - Tgfbr2	GDF	Secreted Signaling	KEGG: mmu04350
Endothelial_cells	Paneth_cells_and_enterocytes	Gdf15	Tgfbr2	0.00142751	0	GDF15_TGFBR2	Gdf15 - Tgfbr2	GDF	Secreted Signaling	KEGG: mmu04350
Enterocytes_enteroendocrine_cells_and_SMCs	Paneth_cells_and_enterocytes	Gdf15	Tgfbr2	0.00142751	0	GDF15_TGFBR2	Gdf15 - Tgfbr2	GDF	Secreted Signaling	KEGG: mmu04350
Paneth_cells_and_enterocytes	Paneth_cells_and_enterocytes	Gdf15	Tgfbr2	0.00142751	0	GDF15_TGFBR2	Gdf15 - Tgfbr2	GDF	Secreted Signaling	KEGG: mmu04350
Enterocytes	Macrophages_and_B_cells	Gdf15	Tgfbr2	0.00614048	0	GDF15_TGFBR2	Gdf15 - Tgfbr2	GDF	Secreted Signaling	KEGG: mmu04350
Endothelial_cells	Macrophages_and_B_cells	Gdf15	Tgfbr2	0.00142751	0	GDF15_TGFBR2	Gdf15 - Tgfbr2	GDF	Secreted Signaling	KEGG: mmu04350
Enterocytes_enteroendocrine_cells_and_SMCs	Macrophages_and_B_cells	Gdf15	Tgfbr2	0.00142751	0	GDF15_TGFBR2	Gdf15 - Tgfbr2	GDF	Secreted Signaling	KEGG: mmu04350
Paneth_cells_and_enterocytes	Macrophages_and_B_cells	Gdf15	Tgfbr2	0.00142751	0	GDF15_TGFBR2	Gdf15 - Tgfbr2	GDF	Secreted Signaling	KEGG: mmu04350
Fibroblasts_and_macrophages	Fibroblasts_and_smooth_muscle_cells	Wnt4	FZD1_LRP6	0.000376137	0	WNT4_FZD1_LRP6	Wnt4 - (Fzd1+Lrp6)	WNT	Secreted Signaling	KEGG: mmu04310; PMID: 23209147
Fibroblasts_and_macrophages	Goblet_cells_and_paneth_cells	Wnt4	FZD1_LRP6	0.000722154	0	WNT4_FZD1_LRP6	Wnt4 - (Fzd1+Lrp6)	WNT	Secreted Signaling	KEGG: mmu04310; PMID: 23209147
Fibroblasts_and_macrophages	Fibroblasts_and_macrophages	Wnt4	FZD1_LRP6	0.000655952	0	WNT4_FZD1_LRP6	Wnt4 - (Fzd1+Lrp6)	WNT	Secreted Signaling	KEGG: mmu04310; PMID: 23209147
Fibroblasts_and_macrophages	Fibroblasts	Wnt4	FZD1_LRP6	0.000461752	0	WNT4_FZD1_LRP6	Wnt4 - (Fzd1+Lrp6)	WNT	Secreted Signaling	KEGG: mmu04310; PMID: 23209147
Fibroblasts_and_macrophages	Fibroblasts_and_smooth_muscle_cells	Wnt4	FZD2_LRP6	0.000165727	0	WNT4_FZD2_LRP6	Wnt4 - (Fzd2+Lrp6)	WNT	Secreted Signaling	KEGG: mmu04310; PMID: 23209147
Fibroblasts_and_macrophages	Fibroblasts_and_macrophages	Wnt4	FZD2_LRP6	0.000258431	0	WNT4_FZD2_LRP6	Wnt4 - (Fzd2+Lrp6)	WNT	Secreted Signaling	KEGG: mmu04310; PMID: 23209147
Fibroblasts_and_macrophages	Smooth_muscle_cells	Wnt4	FZD2_LRP6	0.000387476	0	WNT4_FZD2_LRP6	Wnt4 - (Fzd2+Lrp6)	WNT	Secreted Signaling	KEGG: mmu04310; PMID: 23209147
Fibroblasts_and_macrophages	Fibroblasts	Wnt4	FZD2_LRP6	0.000461752	0	WNT4_FZD2_LRP6	Wnt4 - (Fzd2+Lrp6)	WNT	Secreted Signaling	KEGG: mmu04310; PMID: 23209147
Fibroblasts_and_macrophages	Goblet_cells_and_paneth_cells	Wnt4	FZD4_LRP6	0.000382326	0	WNT4_FZD4_LRP6	Wnt4 - (Fzd4+Lrp6)	WNT	Secreted Signaling	KEGG: mmu04310; PMID: 23209147
Fibroblasts_and_macrophages	Endothelial_cells	Wnt4	FZD4_LRP6	0.000349916	0	WNT4_FZD4_LRP6	Wnt4 - (Fzd4+Lrp6)	WNT	Secreted Signaling	KEGG: mmu04310; PMID: 23209147
Fibroblasts_and_macrophages	Enterocytes_enteroendocrine_cells_and_SMCs	Wnt4	FZD4_LRP6	0.000380393	0	WNT4_FZD4_LRP6	Wnt4 - (Fzd4+Lrp6)	WNT	Secreted Signaling	KEGG: mmu04310; PMID: 23209147
Fibroblasts_and_macrophages	Enterocytes	Wnt4	FZD5_LRP6	0.000798943	0	WNT4_FZD5_LRP6	Wnt4 - (Fzd5+Lrp6)	WNT	Secreted Signaling	KEGG: mmu04310; PMID: 23209147
Fibroblasts_and_macrophages	Goblet_cells_and_paneth_cells	Wnt4	FZD7_LRP6	0.000382326	0	WNT4_FZD7_LRP6	Wnt4 - (Fzd7+Lrp6)	WNT	Secreted Signaling	KEGG: mmu04310; PMID: 23209147
Fibroblasts_and_macrophages	Fibroblasts_and_macrophages	Wnt4	FZD7_LRP6	0.000258431	0	WNT4_FZD7_LRP6	Wnt4 - (Fzd7+Lrp6)	WNT	Secreted Signaling	KEGG: mmu04310; PMID: 23209147
Fibroblasts_and_macrophages	Fibroblasts	Wnt4	FZD7_LRP6	0.000461752	0	WNT4_FZD7_LRP6	Wnt4 - (Fzd7+Lrp6)	WNT	Secreted Signaling	KEGG: mmu04310; PMID: 23209147
Fibroblasts_and_macrophages	Enterocytes_enteroendocrine_cells_and_SMCs	Wnt4	FZD7_LRP6	0.000380393	0	WNT4_FZD7_LRP6	Wnt4 - (Fzd7+Lrp6)	WNT	Secreted Signaling	KEGG: mmu04310; PMID: 23209147
Smooth_muscle_cells	Fibroblasts_and_smooth_muscle_cells	Wnt5a	Fzd1	0.00824698	0	WNT5A_FZD1	Wnt5a - Fzd1	ncWNT	Secreted Signaling	KEGG: mmu04310
Fibroblasts	Fibroblasts_and_smooth_muscle_cells	Wnt5a	Fzd1	0.0609645	0	WNT5A_FZD1	Wnt5a - Fzd1	ncWNT	Secreted Signaling	KEGG: mmu04310
Smooth_muscle_cells	Goblet_cells_and_paneth_cells	Wnt5a	Fzd1	0.00565181	0	WNT5A_FZD1	Wnt5a - Fzd1	ncWNT	Secreted Signaling	KEGG: mmu04310
Fibroblasts	Goblet_cells_and_paneth_cells	Wnt5a	Fzd1	0.0424909	0	WNT5A_FZD1	Wnt5a - Fzd1	ncWNT	Secreted Signaling	KEGG: mmu04310
Smooth_muscle_cells	Fibroblasts_and_macrophages	Wnt5a	Fzd1	0.0100675	0	WNT5A_FZD1	Wnt5a - Fzd1	ncWNT	Secreted Signaling	KEGG: mmu04310
Fibroblasts	Fibroblasts_and_macrophages	Wnt5a	Fzd1	0.0735595	0	WNT5A_FZD1	Wnt5a - Fzd1	ncWNT	Secreted Signaling	KEGG: mmu04310
Smooth_muscle_cells	Fibroblasts	Wnt5a	Fzd1	0.0016245	0	WNT5A_FZD1	Wnt5a - Fzd1	ncWNT	Secreted Signaling	KEGG: mmu04310
Fibroblasts	Fibroblasts	Wnt5a	Fzd1	0.0125443	0	WNT5A_FZD1	Wnt5a - Fzd1	ncWNT	Secreted Signaling	KEGG: mmu04310
Smooth_muscle_cells	Fibroblasts_and_smooth_muscle_cells	Wnt5a	Fzd2	0.00160587	0	WNT5A_FZD2	Wnt5a - Fzd2	ncWNT	Secreted Signaling	KEGG: mmu04310
Fibroblasts	Fibroblasts_and_smooth_muscle_cells	Wnt5a	Fzd2	0.012402	0	WNT5A_FZD2	Wnt5a - Fzd2	ncWNT	Secreted Signaling	KEGG: mmu04310
Smooth_muscle_cells	Fibroblasts_and_macrophages	Wnt5a	Fzd2	0.00156412	0	WNT5A_FZD2	Wnt5a - Fzd2	ncWNT	Secreted Signaling	KEGG: mmu04310
Fibroblasts	Fibroblasts_and_macrophages	Wnt5a	Fzd2	0.012083	0	WNT5A_FZD2	Wnt5a - Fzd2	ncWNT	Secreted Signaling	KEGG: mmu04310
Smooth_muscle_cells	Smooth_muscle_cells	Wnt5a	Fzd2	0.0016245	0	WNT5A_FZD2	Wnt5a - Fzd2	ncWNT	Secreted Signaling	KEGG: mmu04310
Fibroblasts	Smooth_muscle_cells	Wnt5a	Fzd2	0.0125443	0	WNT5A_FZD2	Wnt5a - Fzd2	ncWNT	Secreted Signaling	KEGG: mmu04310
Smooth_muscle_cells	Fibroblasts	Wnt5a	Fzd2	0.0016245	0	WNT5A_FZD2	Wnt5a - Fzd2	ncWNT	Secreted Signaling	KEGG: mmu04310
Fibroblasts	Fibroblasts	Wnt5a	Fzd2	0.0125443	0	WNT5A_FZD2	Wnt5a - Fzd2	ncWNT	Secreted Signaling	KEGG: mmu04310
Smooth_muscle_cells	Goblet_cells_and_paneth_cells	Wnt5a	Fzd4	0.00158298	0	WNT5A_FZD4	Wnt5a - Fzd4	ncWNT	Secreted Signaling	KEGG: mmu04310
Fibroblasts	Goblet_cells_and_paneth_cells	Wnt5a	Fzd4	0.0122272	0	WNT5A_FZD4	Wnt5a - Fzd4	ncWNT	Secreted Signaling	KEGG: mmu04310
Smooth_muscle_cells	Endothelial_cells	Wnt5a	Fzd4	0.00146562	0	WNT5A_FZD4	Wnt5a - Fzd4	ncWNT	Secreted Signaling	KEGG: mmu04310
Fibroblasts	Endothelial_cells	Wnt5a	Fzd4	0.0113296	0	WNT5A_FZD4	Wnt5a - Fzd4	ncWNT	Secreted Signaling	KEGG: mmu04310
Smooth_muscle_cells	Enterocytes_enteroendocrine_cells_and_SMCs	Wnt5a	Fzd4	0.00146562	0	WNT5A_FZD4	Wnt5a - Fzd4	ncWNT	Secreted Signaling	KEGG: mmu04310
Fibroblasts	Enterocytes_enteroendocrine_cells_and_SMCs	Wnt5a	Fzd4	0.0113296	0	WNT5A_FZD4	Wnt5a - Fzd4	ncWNT	Secreted Signaling	KEGG: mmu04310
Smooth_muscle_cells	Enterocytes	Wnt5a	Fzd5	0.00146562	0	WNT5A_FZD5	Wnt5a - Fzd5	ncWNT	Secreted Signaling	KEGG: mmu04310
Fibroblasts	Enterocytes	Wnt5a	Fzd5	0.0113296	0	WNT5A_FZD5	Wnt5a - Fzd5	ncWNT	Secreted Signaling	KEGG: mmu04310
Smooth_muscle_cells	Goblet_cells_and_paneth_cells	Wnt5a	Fzd7	0.00158298	0	WNT5A_FZD7	Wnt5a - Fzd7	ncWNT	Secreted Signaling	KEGG: mmu04310
Fibroblasts	Goblet_cells_and_paneth_cells	Wnt5a	Fzd7	0.0122272	0	WNT5A_FZD7	Wnt5a - Fzd7	ncWNT	Secreted Signaling	KEGG: mmu04310
Smooth_muscle_cells	Fibroblasts_and_macrophages	Wnt5a	Fzd7	0.00156412	0	WNT5A_FZD7	Wnt5a - Fzd7	ncWNT	Secreted Signaling	KEGG: mmu04310
Fibroblasts	Fibroblasts_and_macrophages	Wnt5a	Fzd7	0.012083	0	WNT5A_FZD7	Wnt5a - Fzd7	ncWNT	Secreted Signaling	KEGG: mmu04310
Smooth_muscle_cells	Fibroblasts	Wnt5a	Fzd7	0.0016245	0	WNT5A_FZD7	Wnt5a - Fzd7	ncWNT	Secreted Signaling	KEGG: mmu04310
Fibroblasts	Fibroblasts	Wnt5a	Fzd7	0.0125443	0	WNT5A_FZD7	Wnt5a - Fzd7	ncWNT	Secreted Signaling	KEGG: mmu04310
Smooth_muscle_cells	Enterocytes_enteroendocrine_cells_and_SMCs	Wnt5a	Fzd7	0.00146562	0	WNT5A_FZD7	Wnt5a - Fzd7	ncWNT	Secreted Signaling	KEGG: mmu04310
Fibroblasts	Enterocytes_enteroendocrine_cells_and_SMCs	Wnt5a	Fzd7	0.0113296	0	WNT5A_FZD7	Wnt5a - Fzd7	ncWNT	Secreted Signaling	KEGG: mmu04310
Smooth_muscle_cells	Smooth_muscle_cells	Wnt5a	Mcam	0.00142751	0	WNT5A_MCAM	Wnt5a - Mcam	ncWNT	Secreted Signaling	PMID: 24335906
Fibroblasts	Smooth_muscle_cells	Wnt5a	Mcam	0.0110378	0	WNT5A_MCAM	Wnt5a - Mcam	ncWNT	Secreted Signaling	PMID: 24335906
Smooth_muscle_cells	Endothelial_cells	Wnt5a	Mcam	0.00142751	0	WNT5A_MCAM	Wnt5a - Mcam	ncWNT	Secreted Signaling	PMID: 24335906
Fibroblasts	Endothelial_cells	Wnt5a	Mcam	0.0110378	0	WNT5A_MCAM	Wnt5a - Mcam	ncWNT	Secreted Signaling	PMID: 24335906
Smooth_muscle_cells	Enterocytes_enteroendocrine_cells_and_SMCs	Wnt5a	Mcam	0.00509875	0	WNT5A_MCAM	Wnt5a - Mcam	ncWNT	Secreted Signaling	PMID: 24335906
Fibroblasts	Enterocytes_enteroendocrine_cells_and_SMCs	Wnt5a	Mcam	0.0384724	0	WNT5A_MCAM	Wnt5a - Mcam	ncWNT	Secreted Signaling	PMID: 24335906
Enteroendocrine_and_enterocytes_and_goblet_cells	Fibroblasts_and_smooth_muscle_cells	Areg	Egfr	0.00226066	0	AREG_EGFR	Areg - Egfr	EGF	Secreted Signaling	KEGG: mmu04012
Enterocytes	Fibroblasts_and_smooth_muscle_cells	Areg	Egfr	0.00733645	0	AREG_EGFR	Areg - Egfr	EGF	Secreted Signaling	KEGG: mmu04012
Paneth_cells_and_enterocytes	Fibroblasts_and_smooth_muscle_cells	Areg	Egfr	0.00142751	0	AREG_EGFR	Areg - Egfr	EGF	Secreted Signaling	KEGG: mmu04012
Enteroendocrine_and_enterocytes_and_goblet_cells	Goblet_cells_and_paneth_cells	Areg	Egfr	0.0080573	0	AREG_EGFR	Areg - Egfr	EGF	Secreted Signaling	KEGG: mmu04012
Enterocytes	Goblet_cells_and_paneth_cells	Areg	Egfr	0.0258114	0	AREG_EGFR	Areg - Egfr	EGF	Secreted Signaling	KEGG: mmu04012
Paneth_cells_and_enterocytes	Goblet_cells_and_paneth_cells	Areg	Egfr	0.00509875	0	AREG_EGFR	Areg - Egfr	EGF	Secreted Signaling	KEGG: mmu04012
Enteroendocrine_and_enterocytes_and_goblet_cells	Fibroblasts_and_macrophages	Areg	Egfr	0.00226066	0	AREG_EGFR	Areg - Egfr	EGF	Secreted Signaling	KEGG: mmu04012
Enterocytes	Fibroblasts_and_macrophages	Areg	Egfr	0.00733645	0	AREG_EGFR	Areg - Egfr	EGF	Secreted Signaling	KEGG: mmu04012
Paneth_cells_and_enterocytes	Fibroblasts_and_macrophages	Areg	Egfr	0.00142751	0	AREG_EGFR	Areg - Egfr	EGF	Secreted Signaling	KEGG: mmu04012
Enteroendocrine_and_enterocytes_and_goblet_cells	Fibroblasts	Areg	Egfr	0.00226066	0	AREG_EGFR	Areg - Egfr	EGF	Secreted Signaling	KEGG: mmu04012
Enterocytes	Fibroblasts	Areg	Egfr	0.00733645	0	AREG_EGFR	Areg - Egfr	EGF	Secreted Signaling	KEGG: mmu04012
Paneth_cells_and_enterocytes	Fibroblasts	Areg	Egfr	0.00142751	0	AREG_EGFR	Areg - Egfr	EGF	Secreted Signaling	KEGG: mmu04012
Enterocytes	Fibroblasts_and_smooth_muscle_cells	Hbegf	Egfr	0.0142008	0	HBEGF_EGFR	Hbegf - Egfr	EGF	Secreted Signaling	KEGG: mmu04012
Endothelial_cells	Fibroblasts_and_smooth_muscle_cells	Hbegf	Egfr	0.00142751	0	HBEGF_EGFR	Hbegf - Egfr	EGF	Secreted Signaling	KEGG: mmu04012
Paneth_cells_and_enterocytes	Fibroblasts_and_smooth_muscle_cells	Hbegf	Egfr	0.0103586	0	HBEGF_EGFR	Hbegf - Egfr	EGF	Secreted Signaling	KEGG: mmu04012
Enterocytes	Goblet_cells_and_paneth_cells	Hbegf	Egfr	0.0491065	0	HBEGF_EGFR	Hbegf - Egfr	EGF	Secreted Signaling	KEGG: mmu04012
Endothelial_cells	Goblet_cells_and_paneth_cells	Hbegf	Egfr	0.00509875	0	HBEGF_EGFR	Hbegf - Egfr	EGF	Secreted Signaling	KEGG: mmu04012
Paneth_cells_and_enterocytes	Goblet_cells_and_paneth_cells	Hbegf	Egfr	0.0361669	0	HBEGF_EGFR	Hbegf - Egfr	EGF	Secreted Signaling	KEGG: mmu04012
Enterocytes	Fibroblasts_and_macrophages	Hbegf	Egfr	0.0142008	0	HBEGF_EGFR	Hbegf - Egfr	EGF	Secreted Signaling	KEGG: mmu04012
Endothelial_cells	Fibroblasts_and_macrophages	Hbegf	Egfr	0.00142751	0	HBEGF_EGFR	Hbegf - Egfr	EGF	Secreted Signaling	KEGG: mmu04012
Paneth_cells_and_enterocytes	Fibroblasts_and_macrophages	Hbegf	Egfr	0.0103586	0	HBEGF_EGFR	Hbegf - Egfr	EGF	Secreted Signaling	KEGG: mmu04012
Enterocytes	Fibroblasts	Hbegf	Egfr	0.0142008	0	HBEGF_EGFR	Hbegf - Egfr	EGF	Secreted Signaling	KEGG: mmu04012
Endothelial_cells	Fibroblasts	Hbegf	Egfr	0.00142751	0	HBEGF_EGFR	Hbegf - Egfr	EGF	Secreted Signaling	KEGG: mmu04012
Paneth_cells_and_enterocytes	Fibroblasts	Hbegf	Egfr	0.0103586	0	HBEGF_EGFR	Hbegf - Egfr	EGF	Secreted Signaling	KEGG: mmu04012
Fibroblasts_and_smooth_muscle_cells	Fibroblasts_and_smooth_muscle_cells	Ereg	Egfr	0.00142751	0	EREG_EGFR	Ereg - Egfr	EGF	Secreted Signaling	KEGG: mmu04012
Fibroblasts_and_macrophages	Fibroblasts_and_smooth_muscle_cells	Ereg	Egfr	0.00142751	0	EREG_EGFR	Ereg - Egfr	EGF	Secreted Signaling	KEGG: mmu04012
Smooth_muscle_cells	Fibroblasts_and_smooth_muscle_cells	Ereg	Egfr	0.00509875	0	EREG_EGFR	Ereg - Egfr	EGF	Secreted Signaling	KEGG: mmu04012
Fibroblasts	Fibroblasts_and_smooth_muscle_cells	Ereg	Egfr	0.00226066	0	EREG_EGFR	Ereg - Egfr	EGF	Secreted Signaling	KEGG: mmu04012
Fibroblasts_and_smooth_muscle_cells	Goblet_cells_and_paneth_cells	Ereg	Egfr	0.00509875	0	EREG_EGFR	Ereg - Egfr	EGF	Secreted Signaling	KEGG: mmu04012
Fibroblasts_and_macrophages	Goblet_cells_and_paneth_cells	Ereg	Egfr	0.00509875	0	EREG_EGFR	Ereg - Egfr	EGF	Secreted Signaling	KEGG: mmu04012
Smooth_muscle_cells	Goblet_cells_and_paneth_cells	Ereg	Egfr	0.0180411	0	EREG_EGFR	Ereg - Egfr	EGF	Secreted Signaling	KEGG: mmu04012
Fibroblasts	Goblet_cells_and_paneth_cells	Ereg	Egfr	0.0080573	0	EREG_EGFR	Ereg - Egfr	EGF	Secreted Signaling	KEGG: mmu04012
Fibroblasts_and_smooth_muscle_cells	Fibroblasts_and_macrophages	Ereg	Egfr	0.00142751	0	EREG_EGFR	Ereg - Egfr	EGF	Secreted Signaling	KEGG: mmu04012
Fibroblasts_and_macrophages	Fibroblasts_and_macrophages	Ereg	Egfr	0.00142751	0	EREG_EGFR	Ereg - Egfr	EGF	Secreted Signaling	KEGG: mmu04012
Smooth_muscle_cells	Fibroblasts_and_macrophages	Ereg	Egfr	0.00509875	0	EREG_EGFR	Ereg - Egfr	EGF	Secreted Signaling	KEGG: mmu04012
Fibroblasts	Fibroblasts_and_macrophages	Ereg	Egfr	0.00226066	0	EREG_EGFR	Ereg - Egfr	EGF	Secreted Signaling	KEGG: mmu04012
Fibroblasts_and_smooth_muscle_cells	Fibroblasts	Ereg	Egfr	0.00142751	0	EREG_EGFR	Ereg - Egfr	EGF	Secreted Signaling	KEGG: mmu04012
Fibroblasts_and_macrophages	Fibroblasts	Ereg	Egfr	0.00142751	0	EREG_EGFR	Ereg - Egfr	EGF	Secreted Signaling	KEGG: mmu04012
Smooth_muscle_cells	Fibroblasts	Ereg	Egfr	0.00509875	0	EREG_EGFR	Ereg - Egfr	EGF	Secreted Signaling	KEGG: mmu04012
Fibroblasts	Fibroblasts	Ereg	Egfr	0.00226066	0	EREG_EGFR	Ereg - Egfr	EGF	Secreted Signaling	KEGG: mmu04012
Fibroblasts	Enterocytes	Nrg1	Erbb3	0.00675146	0	NRG1_ERBB3	Nrg1 - Erbb3	NRG	Secreted Signaling	KEGG: mmu04012
Fibroblasts	Paneth_cells_and_enterocytes	Nrg1	Erbb3	0.00675146	0	NRG1_ERBB3	Nrg1 - Erbb3	NRG	Secreted Signaling	KEGG: mmu04012
Fibroblasts	Enteroendocrine_and_enterocytes_and_goblet_cells	Nrg1	ITGAV_ITGB3	0.00451113	0	NRG1_ITGAV_ITGB3	Nrg1 - (Itgav+Itgb3)	NRG	Secreted Signaling	PMID: 20682778
Fibroblasts	Smooth_muscle_cells	Nrg1	ITGAV_ITGB3	0.00850708	0	NRG1_ITGAV_ITGB3	Nrg1 - (Itgav+Itgb3)	NRG	Secreted Signaling	PMID: 20682778
Fibroblasts	T_cells_and_enterocytes	Nrg1	ITGAV_ITGB3	0.0028444	0	NRG1_ITGAV_ITGB3	Nrg1 - (Itgav+Itgb3)	NRG	Secreted Signaling	PMID: 20682778
Goblet_cells_and_paneth_cells	Fibroblasts_and_smooth_muscle_cells	Fgf2	Fgfr1	0.00509875	0	FGF2_FGFR1	Fgf2 - Fgfr1	FGF	Secreted Signaling	PMC: 4393358
Fibroblasts_and_macrophages	Fibroblasts_and_smooth_muscle_cells	Fgf2	Fgfr1	0.00509875	0	FGF2_FGFR1	Fgf2 - Fgfr1	FGF	Secreted Signaling	PMC: 4393358
Goblet_cells_and_paneth_cells	Goblet_cells_and_paneth_cells	Fgf2	Fgfr1	0.00509875	0	FGF2_FGFR1	Fgf2 - Fgfr1	FGF	Secreted Signaling	PMC: 4393358
Fibroblasts_and_macrophages	Goblet_cells_and_paneth_cells	Fgf2	Fgfr1	0.00509875	0	FGF2_FGFR1	Fgf2 - Fgfr1	FGF	Secreted Signaling	PMC: 4393358
Goblet_cells_and_paneth_cells	Fibroblasts_and_macrophages	Fgf2	Fgfr1	0.00509875	0	FGF2_FGFR1	Fgf2 - Fgfr1	FGF	Secreted Signaling	PMC: 4393358
Fibroblasts_and_macrophages	Fibroblasts_and_macrophages	Fgf2	Fgfr1	0.00509875	0	FGF2_FGFR1	Fgf2 - Fgfr1	FGF	Secreted Signaling	PMC: 4393358
Goblet_cells_and_paneth_cells	Smooth_muscle_cells	Fgf2	Fgfr1	0.00142751	0	FGF2_FGFR1	Fgf2 - Fgfr1	FGF	Secreted Signaling	PMC: 4393358
Fibroblasts_and_macrophages	Smooth_muscle_cells	Fgf2	Fgfr1	0.00142751	0	FGF2_FGFR1	Fgf2 - Fgfr1	FGF	Secreted Signaling	PMC: 4393358
Goblet_cells_and_paneth_cells	Fibroblasts	Fgf2	Fgfr1	0.00142751	0	FGF2_FGFR1	Fgf2 - Fgfr1	FGF	Secreted Signaling	PMC: 4393358
Fibroblasts_and_macrophages	Fibroblasts	Fgf2	Fgfr1	0.00142751	0	FGF2_FGFR1	Fgf2 - Fgfr1	FGF	Secreted Signaling	PMC: 4393358
Goblet_cells_and_paneth_cells	Enterocytes_enteroendocrine_cells_and_SMCs	Fgf2	Fgfr1	0.00142751	0	FGF2_FGFR1	Fgf2 - Fgfr1	FGF	Secreted Signaling	PMC: 4393358
Fibroblasts_and_macrophages	Enterocytes_enteroendocrine_cells_and_SMCs	Fgf2	Fgfr1	0.00142751	0	FGF2_FGFR1	Fgf2 - Fgfr1	FGF	Secreted Signaling	PMC: 4393358
Goblet_cells_and_paneth_cells	Fibroblasts_and_smooth_muscle_cells	Fgf2	Fgfr2	0.00568569	0	FGF2_FGFR2	Fgf2 - Fgfr2	FGF	Secreted Signaling	PMC: 4393358
Fibroblasts_and_macrophages	Fibroblasts_and_smooth_muscle_cells	Fgf2	Fgfr2	0.00568569	0	FGF2_FGFR2	Fgf2 - Fgfr2	FGF	Secreted Signaling	PMC: 4393358
Goblet_cells_and_paneth_cells	Goblet_cells_and_paneth_cells	Fgf2	Fgfr2	0.00142751	0	FGF2_FGFR2	Fgf2 - Fgfr2	FGF	Secreted Signaling	PMC: 4393358
Fibroblasts_and_macrophages	Goblet_cells_and_paneth_cells	Fgf2	Fgfr2	0.00142751	0	FGF2_FGFR2	Fgf2 - Fgfr2	FGF	Secreted Signaling	PMC: 4393358
Goblet_cells_and_paneth_cells	Macrophages	Fgf2	Fgfr2	0.00142751	0	FGF2_FGFR2	Fgf2 - Fgfr2	FGF	Secreted Signaling	PMC: 4393358
Fibroblasts_and_macrophages	Macrophages	Fgf2	Fgfr2	0.00142751	0	FGF2_FGFR2	Fgf2 - Fgfr2	FGF	Secreted Signaling	PMC: 4393358
Goblet_cells_and_paneth_cells	Fibroblasts_and_macrophages	Fgf2	Fgfr2	0.00509875	0	FGF2_FGFR2	Fgf2 - Fgfr2	FGF	Secreted Signaling	PMC: 4393358
Fibroblasts_and_macrophages	Fibroblasts_and_macrophages	Fgf2	Fgfr2	0.00509875	0	FGF2_FGFR2	Fgf2 - Fgfr2	FGF	Secreted Signaling	PMC: 4393358
Goblet_cells_and_paneth_cells	Smooth_muscle_cells	Fgf2	Fgfr2	0.00142751	0	FGF2_FGFR2	Fgf2 - Fgfr2	FGF	Secreted Signaling	PMC: 4393358
Fibroblasts_and_macrophages	Smooth_muscle_cells	Fgf2	Fgfr2	0.00142751	0	FGF2_FGFR2	Fgf2 - Fgfr2	FGF	Secreted Signaling	PMC: 4393358
Goblet_cells_and_paneth_cells	Fibroblasts	Fgf2	Fgfr2	0.00142751	0	FGF2_FGFR2	Fgf2 - Fgfr2	FGF	Secreted Signaling	PMC: 4393358
Fibroblasts_and_macrophages	Fibroblasts	Fgf2	Fgfr2	0.00142751	0	FGF2_FGFR2	Fgf2 - Fgfr2	FGF	Secreted Signaling	PMC: 4393358
Goblet_cells_and_paneth_cells	Enterocytes	Fgf2	Fgfr2	0.00427034	0	FGF2_FGFR2	Fgf2 - Fgfr2	FGF	Secreted Signaling	PMC: 4393358
Fibroblasts_and_macrophages	Enterocytes	Fgf2	Fgfr2	0.00427034	0	FGF2_FGFR2	Fgf2 - Fgfr2	FGF	Secreted Signaling	PMC: 4393358
Goblet_cells_and_paneth_cells	Endothelial_cells	Fgf2	Fgfr2	0.00142751	0	FGF2_FGFR2	Fgf2 - Fgfr2	FGF	Secreted Signaling	PMC: 4393358
Fibroblasts_and_macrophages	Endothelial_cells	Fgf2	Fgfr2	0.00142751	0	FGF2_FGFR2	Fgf2 - Fgfr2	FGF	Secreted Signaling	PMC: 4393358
Goblet_cells_and_paneth_cells	Enterocytes_enteroendocrine_cells_and_SMCs	Fgf2	Fgfr2	0.00142751	0	FGF2_FGFR2	Fgf2 - Fgfr2	FGF	Secreted Signaling	PMC: 4393358
Fibroblasts_and_macrophages	Enterocytes_enteroendocrine_cells_and_SMCs	Fgf2	Fgfr2	0.00142751	0	FGF2_FGFR2	Fgf2 - Fgfr2	FGF	Secreted Signaling	PMC: 4393358
Goblet_cells_and_paneth_cells	Paneth_cells_and_enterocytes	Fgf2	Fgfr2	0.00509875	0	FGF2_FGFR2	Fgf2 - Fgfr2	FGF	Secreted Signaling	PMC: 4393358
Fibroblasts_and_macrophages	Paneth_cells_and_enterocytes	Fgf2	Fgfr2	0.00509875	0	FGF2_FGFR2	Fgf2 - Fgfr2	FGF	Secreted Signaling	PMC: 4393358
Fibroblasts_and_smooth_muscle_cells	Fibroblasts_and_smooth_muscle_cells	Fgf7	Fgfr1	0.00509875	0	FGF7_FGFR1	Fgf7 - Fgfr1	FGF	Secreted Signaling	PMC: 4393358
Goblet_cells_and_paneth_cells	Fibroblasts_and_smooth_muscle_cells	Fgf7	Fgfr1	0.00509875	0	FGF7_FGFR1	Fgf7 - Fgfr1	FGF	Secreted Signaling	PMC: 4393358
Fibroblasts_and_macrophages	Fibroblasts_and_smooth_muscle_cells	Fgf7	Fgfr1	0.00509875	0	FGF7_FGFR1	Fgf7 - Fgfr1	FGF	Secreted Signaling	PMC: 4393358
Smooth_muscle_cells	Fibroblasts_and_smooth_muscle_cells	Fgf7	Fgfr1	0.00509875	0	FGF7_FGFR1	Fgf7 - Fgfr1	FGF	Secreted Signaling	PMC: 4393358
Fibroblasts_and_smooth_muscle_cells	Goblet_cells_and_paneth_cells	Fgf7	Fgfr1	0.00509875	0	FGF7_FGFR1	Fgf7 - Fgfr1	FGF	Secreted Signaling	PMC: 4393358
Goblet_cells_and_paneth_cells	Goblet_cells_and_paneth_cells	Fgf7	Fgfr1	0.00509875	0	FGF7_FGFR1	Fgf7 - Fgfr1	FGF	Secreted Signaling	PMC: 4393358
Fibroblasts_and_macrophages	Goblet_cells_and_paneth_cells	Fgf7	Fgfr1	0.00509875	0	FGF7_FGFR1	Fgf7 - Fgfr1	FGF	Secreted Signaling	PMC: 4393358
Smooth_muscle_cells	Goblet_cells_and_paneth_cells	Fgf7	Fgfr1	0.00509875	0	FGF7_FGFR1	Fgf7 - Fgfr1	FGF	Secreted Signaling	PMC: 4393358
Fibroblasts_and_smooth_muscle_cells	Fibroblasts_and_macrophages	Fgf7	Fgfr1	0.00509875	0	FGF7_FGFR1	Fgf7 - Fgfr1	FGF	Secreted Signaling	PMC: 4393358
Goblet_cells_and_paneth_cells	Fibroblasts_and_macrophages	Fgf7	Fgfr1	0.00509875	0	FGF7_FGFR1	Fgf7 - Fgfr1	FGF	Secreted Signaling	PMC: 4393358
Fibroblasts_and_macrophages	Fibroblasts_and_macrophages	Fgf7	Fgfr1	0.00509875	0	FGF7_FGFR1	Fgf7 - Fgfr1	FGF	Secreted Signaling	PMC: 4393358
Smooth_muscle_cells	Fibroblasts_and_macrophages	Fgf7	Fgfr1	0.00509875	0	FGF7_FGFR1	Fgf7 - Fgfr1	FGF	Secreted Signaling	PMC: 4393358
Fibroblasts_and_smooth_muscle_cells	Smooth_muscle_cells	Fgf7	Fgfr1	0.00142751	0	FGF7_FGFR1	Fgf7 - Fgfr1	FGF	Secreted Signaling	PMC: 4393358
Goblet_cells_and_paneth_cells	Smooth_muscle_cells	Fgf7	Fgfr1	0.00142751	0	FGF7_FGFR1	Fgf7 - Fgfr1	FGF	Secreted Signaling	PMC: 4393358
Fibroblasts_and_macrophages	Smooth_muscle_cells	Fgf7	Fgfr1	0.00142751	0	FGF7_FGFR1	Fgf7 - Fgfr1	FGF	Secreted Signaling	PMC: 4393358
Smooth_muscle_cells	Smooth_muscle_cells	Fgf7	Fgfr1	0.00142751	0	FGF7_FGFR1	Fgf7 - Fgfr1	FGF	Secreted Signaling	PMC: 4393358
Fibroblasts_and_smooth_muscle_cells	Fibroblasts	Fgf7	Fgfr1	0.00142751	0	FGF7_FGFR1	Fgf7 - Fgfr1	FGF	Secreted Signaling	PMC: 4393358
Goblet_cells_and_paneth_cells	Fibroblasts	Fgf7	Fgfr1	0.00142751	0	FGF7_FGFR1	Fgf7 - Fgfr1	FGF	Secreted Signaling	PMC: 4393358
Fibroblasts_and_macrophages	Fibroblasts	Fgf7	Fgfr1	0.00142751	0	FGF7_FGFR1	Fgf7 - Fgfr1	FGF	Secreted Signaling	PMC: 4393358
Smooth_muscle_cells	Fibroblasts	Fgf7	Fgfr1	0.00142751	0	FGF7_FGFR1	Fgf7 - Fgfr1	FGF	Secreted Signaling	PMC: 4393358
Fibroblasts_and_smooth_muscle_cells	Enterocytes_enteroendocrine_cells_and_SMCs	Fgf7	Fgfr1	0.00142751	0	FGF7_FGFR1	Fgf7 - Fgfr1	FGF	Secreted Signaling	PMC: 4393358
Goblet_cells_and_paneth_cells	Enterocytes_enteroendocrine_cells_and_SMCs	Fgf7	Fgfr1	0.00142751	0	FGF7_FGFR1	Fgf7 - Fgfr1	FGF	Secreted Signaling	PMC: 4393358
Fibroblasts_and_macrophages	Enterocytes_enteroendocrine_cells_and_SMCs	Fgf7	Fgfr1	0.00142751	0	FGF7_FGFR1	Fgf7 - Fgfr1	FGF	Secreted Signaling	PMC: 4393358
Smooth_muscle_cells	Enterocytes_enteroendocrine_cells_and_SMCs	Fgf7	Fgfr1	0.00142751	0	FGF7_FGFR1	Fgf7 - Fgfr1	FGF	Secreted Signaling	PMC: 4393358
Fibroblasts_and_smooth_muscle_cells	Fibroblasts_and_smooth_muscle_cells	Fgf7	Fgfr2	0.00568569	0	FGF7_FGFR2	Fgf7 - Fgfr2	FGF	Secreted Signaling	PMC: 4393358
Goblet_cells_and_paneth_cells	Fibroblasts_and_smooth_muscle_cells	Fgf7	Fgfr2	0.00568569	0	FGF7_FGFR2	Fgf7 - Fgfr2	FGF	Secreted Signaling	PMC: 4393358
Fibroblasts_and_macrophages	Fibroblasts_and_smooth_muscle_cells	Fgf7	Fgfr2	0.00568569	0	FGF7_FGFR2	Fgf7 - Fgfr2	FGF	Secreted Signaling	PMC: 4393358
Smooth_muscle_cells	Fibroblasts_and_smooth_muscle_cells	Fgf7	Fgfr2	0.00568569	0	FGF7_FGFR2	Fgf7 - Fgfr2	FGF	Secreted Signaling	PMC: 4393358
Fibroblasts_and_smooth_muscle_cells	Goblet_cells_and_paneth_cells	Fgf7	Fgfr2	0.00142751	0	FGF7_FGFR2	Fgf7 - Fgfr2	FGF	Secreted Signaling	PMC: 4393358
Goblet_cells_and_paneth_cells	Goblet_cells_and_paneth_cells	Fgf7	Fgfr2	0.00142751	0	FGF7_FGFR2	Fgf7 - Fgfr2	FGF	Secreted Signaling	PMC: 4393358
Fibroblasts_and_macrophages	Goblet_cells_and_paneth_cells	Fgf7	Fgfr2	0.00142751	0	FGF7_FGFR2	Fgf7 - Fgfr2	FGF	Secreted Signaling	PMC: 4393358
Smooth_muscle_cells	Goblet_cells_and_paneth_cells	Fgf7	Fgfr2	0.00142751	0	FGF7_FGFR2	Fgf7 - Fgfr2	FGF	Secreted Signaling	PMC: 4393358
Fibroblasts_and_smooth_muscle_cells	Macrophages	Fgf7	Fgfr2	0.00142751	0	FGF7_FGFR2	Fgf7 - Fgfr2	FGF	Secreted Signaling	PMC: 4393358
Goblet_cells_and_paneth_cells	Macrophages	Fgf7	Fgfr2	0.00142751	0	FGF7_FGFR2	Fgf7 - Fgfr2	FGF	Secreted Signaling	PMC: 4393358
Fibroblasts_and_macrophages	Macrophages	Fgf7	Fgfr2	0.00142751	0	FGF7_FGFR2	Fgf7 - Fgfr2	FGF	Secreted Signaling	PMC: 4393358
Smooth_muscle_cells	Macrophages	Fgf7	Fgfr2	0.00142751	0	FGF7_FGFR2	Fgf7 - Fgfr2	FGF	Secreted Signaling	PMC: 4393358
Fibroblasts_and_smooth_muscle_cells	Fibroblasts_and_macrophages	Fgf7	Fgfr2	0.00509875	0	FGF7_FGFR2	Fgf7 - Fgfr2	FGF	Secreted Signaling	PMC: 4393358
Goblet_cells_and_paneth_cells	Fibroblasts_and_macrophages	Fgf7	Fgfr2	0.00509875	0	FGF7_FGFR2	Fgf7 - Fgfr2	FGF	Secreted Signaling	PMC: 4393358
Fibroblasts_and_macrophages	Fibroblasts_and_macrophages	Fgf7	Fgfr2	0.00509875	0	FGF7_FGFR2	Fgf7 - Fgfr2	FGF	Secreted Signaling	PMC: 4393358
Smooth_muscle_cells	Fibroblasts_and_macrophages	Fgf7	Fgfr2	0.00509875	0	FGF7_FGFR2	Fgf7 - Fgfr2	FGF	Secreted Signaling	PMC: 4393358
Fibroblasts_and_smooth_muscle_cells	Smooth_muscle_cells	Fgf7	Fgfr2	0.00142751	0	FGF7_FGFR2	Fgf7 - Fgfr2	FGF	Secreted Signaling	PMC: 4393358
Goblet_cells_and_paneth_cells	Smooth_muscle_cells	Fgf7	Fgfr2	0.00142751	0	FGF7_FGFR2	Fgf7 - Fgfr2	FGF	Secreted Signaling	PMC: 4393358
Fibroblasts_and_macrophages	Smooth_muscle_cells	Fgf7	Fgfr2	0.00142751	0	FGF7_FGFR2	Fgf7 - Fgfr2	FGF	Secreted Signaling	PMC: 4393358
Smooth_muscle_cells	Smooth_muscle_cells	Fgf7	Fgfr2	0.00142751	0	FGF7_FGFR2	Fgf7 - Fgfr2	FGF	Secreted Signaling	PMC: 4393358
Fibroblasts_and_smooth_muscle_cells	Fibroblasts	Fgf7	Fgfr2	0.00142751	0	FGF7_FGFR2	Fgf7 - Fgfr2	FGF	Secreted Signaling	PMC: 4393358
Goblet_cells_and_paneth_cells	Fibroblasts	Fgf7	Fgfr2	0.00142751	0	FGF7_FGFR2	Fgf7 - Fgfr2	FGF	Secreted Signaling	PMC: 4393358
Fibroblasts_and_macrophages	Fibroblasts	Fgf7	Fgfr2	0.00142751	0	FGF7_FGFR2	Fgf7 - Fgfr2	FGF	Secreted Signaling	PMC: 4393358
Smooth_muscle_cells	Fibroblasts	Fgf7	Fgfr2	0.00142751	0	FGF7_FGFR2	Fgf7 - Fgfr2	FGF	Secreted Signaling	PMC: 4393358
Fibroblasts_and_smooth_muscle_cells	Enterocytes	Fgf7	Fgfr2	0.00427034	0	FGF7_FGFR2	Fgf7 - Fgfr2	FGF	Secreted Signaling	PMC: 4393358
Goblet_cells_and_paneth_cells	Enterocytes	Fgf7	Fgfr2	0.00427034	0	FGF7_FGFR2	Fgf7 - Fgfr2	FGF	Secreted Signaling	PMC: 4393358
Fibroblasts_and_macrophages	Enterocytes	Fgf7	Fgfr2	0.00427034	0	FGF7_FGFR2	Fgf7 - Fgfr2	FGF	Secreted Signaling	PMC: 4393358
Smooth_muscle_cells	Enterocytes	Fgf7	Fgfr2	0.00427034	0	FGF7_FGFR2	Fgf7 - Fgfr2	FGF	Secreted Signaling	PMC: 4393358
Fibroblasts_and_smooth_muscle_cells	Endothelial_cells	Fgf7	Fgfr2	0.00142751	0	FGF7_FGFR2	Fgf7 - Fgfr2	FGF	Secreted Signaling	PMC: 4393358
Goblet_cells_and_paneth_cells	Endothelial_cells	Fgf7	Fgfr2	0.00142751	0	FGF7_FGFR2	Fgf7 - Fgfr2	FGF	Secreted Signaling	PMC: 4393358
Fibroblasts_and_macrophages	Endothelial_cells	Fgf7	Fgfr2	0.00142751	0	FGF7_FGFR2	Fgf7 - Fgfr2	FGF	Secreted Signaling	PMC: 4393358
Smooth_muscle_cells	Endothelial_cells	Fgf7	Fgfr2	0.00142751	0	FGF7_FGFR2	Fgf7 - Fgfr2	FGF	Secreted Signaling	PMC: 4393358
Fibroblasts_and_smooth_muscle_cells	Enterocytes_enteroendocrine_cells_and_SMCs	Fgf7	Fgfr2	0.00142751	0	FGF7_FGFR2	Fgf7 - Fgfr2	FGF	Secreted Signaling	PMC: 4393358
Goblet_cells_and_paneth_cells	Enterocytes_enteroendocrine_cells_and_SMCs	Fgf7	Fgfr2	0.00142751	0	FGF7_FGFR2	Fgf7 - Fgfr2	FGF	Secreted Signaling	PMC: 4393358
Fibroblasts_and_macrophages	Enterocytes_enteroendocrine_cells_and_SMCs	Fgf7	Fgfr2	0.00142751	0	FGF7_FGFR2	Fgf7 - Fgfr2	FGF	Secreted Signaling	PMC: 4393358
Smooth_muscle_cells	Enterocytes_enteroendocrine_cells_and_SMCs	Fgf7	Fgfr2	0.00142751	0	FGF7_FGFR2	Fgf7 - Fgfr2	FGF	Secreted Signaling	PMC: 4393358
Fibroblasts_and_smooth_muscle_cells	Paneth_cells_and_enterocytes	Fgf7	Fgfr2	0.00509875	0	FGF7_FGFR2	Fgf7 - Fgfr2	FGF	Secreted Signaling	PMC: 4393358
Goblet_cells_and_paneth_cells	Paneth_cells_and_enterocytes	Fgf7	Fgfr2	0.00509875	0	FGF7_FGFR2	Fgf7 - Fgfr2	FGF	Secreted Signaling	PMC: 4393358
Fibroblasts_and_macrophages	Paneth_cells_and_enterocytes	Fgf7	Fgfr2	0.00509875	0	FGF7_FGFR2	Fgf7 - Fgfr2	FGF	Secreted Signaling	PMC: 4393358
Smooth_muscle_cells	Paneth_cells_and_enterocytes	Fgf7	Fgfr2	0.00509875	0	FGF7_FGFR2	Fgf7 - Fgfr2	FGF	Secreted Signaling	PMC: 4393358
Fibroblasts_and_smooth_muscle_cells	Fibroblasts_and_smooth_muscle_cells	Fgf10	Fgfr1	0.0180411	0	FGF10_FGFR1	Fgf10 - Fgfr1	FGF	Secreted Signaling	PMC: 4393358
Fibroblasts_and_macrophages	Fibroblasts_and_smooth_muscle_cells	Fgf10	Fgfr1	0.00509875	0	FGF10_FGFR1	Fgf10 - Fgfr1	FGF	Secreted Signaling	PMC: 4393358
Fibroblasts	Fibroblasts_and_smooth_muscle_cells	Fgf10	Fgfr1	0.00509875	0	FGF10_FGFR1	Fgf10 - Fgfr1	FGF	Secreted Signaling	PMC: 4393358
Fibroblasts_and_smooth_muscle_cells	Goblet_cells_and_paneth_cells	Fgf10	Fgfr1	0.0180411	0	FGF10_FGFR1	Fgf10 - Fgfr1	FGF	Secreted Signaling	PMC: 4393358
Fibroblasts_and_macrophages	Goblet_cells_and_paneth_cells	Fgf10	Fgfr1	0.00509875	0	FGF10_FGFR1	Fgf10 - Fgfr1	FGF	Secreted Signaling	PMC: 4393358
Fibroblasts	Goblet_cells_and_paneth_cells	Fgf10	Fgfr1	0.00509875	0	FGF10_FGFR1	Fgf10 - Fgfr1	FGF	Secreted Signaling	PMC: 4393358
Fibroblasts_and_smooth_muscle_cells	Fibroblasts_and_macrophages	Fgf10	Fgfr1	0.0180411	0	FGF10_FGFR1	Fgf10 - Fgfr1	FGF	Secreted Signaling	PMC: 4393358
Fibroblasts_and_macrophages	Fibroblasts_and_macrophages	Fgf10	Fgfr1	0.00509875	0	FGF10_FGFR1	Fgf10 - Fgfr1	FGF	Secreted Signaling	PMC: 4393358
Fibroblasts	Fibroblasts_and_macrophages	Fgf10	Fgfr1	0.00509875	0	FGF10_FGFR1	Fgf10 - Fgfr1	FGF	Secreted Signaling	PMC: 4393358
Fibroblasts_and_smooth_muscle_cells	Smooth_muscle_cells	Fgf10	Fgfr1	0.00509875	0	FGF10_FGFR1	Fgf10 - Fgfr1	FGF	Secreted Signaling	PMC: 4393358
Fibroblasts_and_macrophages	Smooth_muscle_cells	Fgf10	Fgfr1	0.00142751	0	FGF10_FGFR1	Fgf10 - Fgfr1	FGF	Secreted Signaling	PMC: 4393358
Fibroblasts	Smooth_muscle_cells	Fgf10	Fgfr1	0.00142751	0	FGF10_FGFR1	Fgf10 - Fgfr1	FGF	Secreted Signaling	PMC: 4393358
Fibroblasts_and_smooth_muscle_cells	Fibroblasts	Fgf10	Fgfr1	0.00509875	0	FGF10_FGFR1	Fgf10 - Fgfr1	FGF	Secreted Signaling	PMC: 4393358
Fibroblasts_and_macrophages	Fibroblasts	Fgf10	Fgfr1	0.00142751	0	FGF10_FGFR1	Fgf10 - Fgfr1	FGF	Secreted Signaling	PMC: 4393358
Fibroblasts	Fibroblasts	Fgf10	Fgfr1	0.00142751	0	FGF10_FGFR1	Fgf10 - Fgfr1	FGF	Secreted Signaling	PMC: 4393358
Fibroblasts_and_smooth_muscle_cells	Enterocytes_enteroendocrine_cells_and_SMCs	Fgf10	Fgfr1	0.00509875	0	FGF10_FGFR1	Fgf10 - Fgfr1	FGF	Secreted Signaling	PMC: 4393358
Fibroblasts_and_macrophages	Enterocytes_enteroendocrine_cells_and_SMCs	Fgf10	Fgfr1	0.00142751	0	FGF10_FGFR1	Fgf10 - Fgfr1	FGF	Secreted Signaling	PMC: 4393358
Fibroblasts	Enterocytes_enteroendocrine_cells_and_SMCs	Fgf10	Fgfr1	0.00142751	0	FGF10_FGFR1	Fgf10 - Fgfr1	FGF	Secreted Signaling	PMC: 4393358
Fibroblasts_and_smooth_muscle_cells	Fibroblasts_and_smooth_muscle_cells	Fgf10	Fgfr2	0.0200878	0	FGF10_FGFR2	Fgf10 - Fgfr2	FGF	Secreted Signaling	PMC: 4393358
Fibroblasts_and_macrophages	Fibroblasts_and_smooth_muscle_cells	Fgf10	Fgfr2	0.00568569	0	FGF10_FGFR2	Fgf10 - Fgfr2	FGF	Secreted Signaling	PMC: 4393358
Fibroblasts	Fibroblasts_and_smooth_muscle_cells	Fgf10	Fgfr2	0.00568569	0	FGF10_FGFR2	Fgf10 - Fgfr2	FGF	Secreted Signaling	PMC: 4393358
Fibroblasts_and_smooth_muscle_cells	Goblet_cells_and_paneth_cells	Fgf10	Fgfr2	0.00509875	0	FGF10_FGFR2	Fgf10 - Fgfr2	FGF	Secreted Signaling	PMC: 4393358
Fibroblasts_and_macrophages	Goblet_cells_and_paneth_cells	Fgf10	Fgfr2	0.00142751	0	FGF10_FGFR2	Fgf10 - Fgfr2	FGF	Secreted Signaling	PMC: 4393358
Fibroblasts	Goblet_cells_and_paneth_cells	Fgf10	Fgfr2	0.00142751	0	FGF10_FGFR2	Fgf10 - Fgfr2	FGF	Secreted Signaling	PMC: 4393358
Fibroblasts_and_smooth_muscle_cells	Macrophages	Fgf10	Fgfr2	0.00509875	0	FGF10_FGFR2	Fgf10 - Fgfr2	FGF	Secreted Signaling	PMC: 4393358
Fibroblasts_and_macrophages	Macrophages	Fgf10	Fgfr2	0.00142751	0	FGF10_FGFR2	Fgf10 - Fgfr2	FGF	Secreted Signaling	PMC: 4393358
Fibroblasts	Macrophages	Fgf10	Fgfr2	0.00142751	0	FGF10_FGFR2	Fgf10 - Fgfr2	FGF	Secreted Signaling	PMC: 4393358
Fibroblasts_and_smooth_muscle_cells	Fibroblasts_and_macrophages	Fgf10	Fgfr2	0.0180411	0	FGF10_FGFR2	Fgf10 - Fgfr2	FGF	Secreted Signaling	PMC: 4393358
Fibroblasts_and_macrophages	Fibroblasts_and_macrophages	Fgf10	Fgfr2	0.00509875	0	FGF10_FGFR2	Fgf10 - Fgfr2	FGF	Secreted Signaling	PMC: 4393358
Fibroblasts	Fibroblasts_and_macrophages	Fgf10	Fgfr2	0.00509875	0	FGF10_FGFR2	Fgf10 - Fgfr2	FGF	Secreted Signaling	PMC: 4393358
Fibroblasts_and_smooth_muscle_cells	Smooth_muscle_cells	Fgf10	Fgfr2	0.00509875	0	FGF10_FGFR2	Fgf10 - Fgfr2	FGF	Secreted Signaling	PMC: 4393358
Fibroblasts_and_macrophages	Smooth_muscle_cells	Fgf10	Fgfr2	0.00142751	0	FGF10_FGFR2	Fgf10 - Fgfr2	FGF	Secreted Signaling	PMC: 4393358
Fibroblasts	Smooth_muscle_cells	Fgf10	Fgfr2	0.00142751	0	FGF10_FGFR2	Fgf10 - Fgfr2	FGF	Secreted Signaling	PMC: 4393358
Fibroblasts_and_smooth_muscle_cells	Fibroblasts	Fgf10	Fgfr2	0.00509875	0	FGF10_FGFR2	Fgf10 - Fgfr2	FGF	Secreted Signaling	PMC: 4393358
Fibroblasts_and_macrophages	Fibroblasts	Fgf10	Fgfr2	0.00142751	0	FGF10_FGFR2	Fgf10 - Fgfr2	FGF	Secreted Signaling	PMC: 4393358
Fibroblasts	Fibroblasts	Fgf10	Fgfr2	0.00142751	0	FGF10_FGFR2	Fgf10 - Fgfr2	FGF	Secreted Signaling	PMC: 4393358
Fibroblasts_and_smooth_muscle_cells	Enterocytes	Fgf10	Fgfr2	0.0151419	0	FGF10_FGFR2	Fgf10 - Fgfr2	FGF	Secreted Signaling	PMC: 4393358
Fibroblasts_and_macrophages	Enterocytes	Fgf10	Fgfr2	0.00427034	0	FGF10_FGFR2	Fgf10 - Fgfr2	FGF	Secreted Signaling	PMC: 4393358
Fibroblasts	Enterocytes	Fgf10	Fgfr2	0.00427034	0	FGF10_FGFR2	Fgf10 - Fgfr2	FGF	Secreted Signaling	PMC: 4393358
Fibroblasts_and_smooth_muscle_cells	Endothelial_cells	Fgf10	Fgfr2	0.00509875	0	FGF10_FGFR2	Fgf10 - Fgfr2	FGF	Secreted Signaling	PMC: 4393358
Fibroblasts_and_macrophages	Endothelial_cells	Fgf10	Fgfr2	0.00142751	0	FGF10_FGFR2	Fgf10 - Fgfr2	FGF	Secreted Signaling	PMC: 4393358
Fibroblasts	Endothelial_cells	Fgf10	Fgfr2	0.00142751	0	FGF10_FGFR2	Fgf10 - Fgfr2	FGF	Secreted Signaling	PMC: 4393358
Fibroblasts_and_smooth_muscle_cells	Enterocytes_enteroendocrine_cells_and_SMCs	Fgf10	Fgfr2	0.00509875	0	FGF10_FGFR2	Fgf10 - Fgfr2	FGF	Secreted Signaling	PMC: 4393358
Fibroblasts_and_macrophages	Enterocytes_enteroendocrine_cells_and_SMCs	Fgf10	Fgfr2	0.00142751	0	FGF10_FGFR2	Fgf10 - Fgfr2	FGF	Secreted Signaling	PMC: 4393358
Fibroblasts	Enterocytes_enteroendocrine_cells_and_SMCs	Fgf10	Fgfr2	0.00142751	0	FGF10_FGFR2	Fgf10 - Fgfr2	FGF	Secreted Signaling	PMC: 4393358
Fibroblasts_and_smooth_muscle_cells	Paneth_cells_and_enterocytes	Fgf10	Fgfr2	0.0180411	0	FGF10_FGFR2	Fgf10 - Fgfr2	FGF	Secreted Signaling	PMC: 4393358
Fibroblasts_and_macrophages	Paneth_cells_and_enterocytes	Fgf10	Fgfr2	0.00509875	0	FGF10_FGFR2	Fgf10 - Fgfr2	FGF	Secreted Signaling	PMC: 4393358
Fibroblasts	Paneth_cells_and_enterocytes	Fgf10	Fgfr2	0.00509875	0	FGF10_FGFR2	Fgf10 - Fgfr2	FGF	Secreted Signaling	PMC: 4393358
Fibroblasts	Fibroblasts_and_smooth_muscle_cells	Fgf9	Fgfr1	0.00509875	0	FGF9_FGFR1	Fgf9 - Fgfr1	FGF	Secreted Signaling	PMC: 4393358
Fibroblasts	Goblet_cells_and_paneth_cells	Fgf9	Fgfr1	0.00509875	0	FGF9_FGFR1	Fgf9 - Fgfr1	FGF	Secreted Signaling	PMC: 4393358
Fibroblasts	Fibroblasts_and_macrophages	Fgf9	Fgfr1	0.00509875	0	FGF9_FGFR1	Fgf9 - Fgfr1	FGF	Secreted Signaling	PMC: 4393358
Fibroblasts	Smooth_muscle_cells	Fgf9	Fgfr1	0.00142751	0	FGF9_FGFR1	Fgf9 - Fgfr1	FGF	Secreted Signaling	PMC: 4393358
Fibroblasts	Fibroblasts	Fgf9	Fgfr1	0.00142751	0	FGF9_FGFR1	Fgf9 - Fgfr1	FGF	Secreted Signaling	PMC: 4393358
Fibroblasts	Enterocytes_enteroendocrine_cells_and_SMCs	Fgf9	Fgfr1	0.00142751	0	FGF9_FGFR1	Fgf9 - Fgfr1	FGF	Secreted Signaling	PMC: 4393358
Fibroblasts	Fibroblasts_and_smooth_muscle_cells	Fgf9	Fgfr2	0.00568569	0	FGF9_FGFR2	Fgf9 - Fgfr2	FGF	Secreted Signaling	PMC: 4393358
Fibroblasts	Goblet_cells_and_paneth_cells	Fgf9	Fgfr2	0.00142751	0	FGF9_FGFR2	Fgf9 - Fgfr2	FGF	Secreted Signaling	PMC: 4393358
Fibroblasts	Macrophages	Fgf9	Fgfr2	0.00142751	0	FGF9_FGFR2	Fgf9 - Fgfr2	FGF	Secreted Signaling	PMC: 4393358
Fibroblasts	Fibroblasts_and_macrophages	Fgf9	Fgfr2	0.00509875	0	FGF9_FGFR2	Fgf9 - Fgfr2	FGF	Secreted Signaling	PMC: 4393358
Fibroblasts	Smooth_muscle_cells	Fgf9	Fgfr2	0.00142751	0	FGF9_FGFR2	Fgf9 - Fgfr2	FGF	Secreted Signaling	PMC: 4393358
Fibroblasts	Fibroblasts	Fgf9	Fgfr2	0.00142751	0	FGF9_FGFR2	Fgf9 - Fgfr2	FGF	Secreted Signaling	PMC: 4393358
Fibroblasts	Enterocytes	Fgf9	Fgfr2	0.00427034	0	FGF9_FGFR2	Fgf9 - Fgfr2	FGF	Secreted Signaling	PMC: 4393358
Fibroblasts	Endothelial_cells	Fgf9	Fgfr2	0.00142751	0	FGF9_FGFR2	Fgf9 - Fgfr2	FGF	Secreted Signaling	PMC: 4393358
Fibroblasts	Enterocytes_enteroendocrine_cells_and_SMCs	Fgf9	Fgfr2	0.00142751	0	FGF9_FGFR2	Fgf9 - Fgfr2	FGF	Secreted Signaling	PMC: 4393358
Fibroblasts	Paneth_cells_and_enterocytes	Fgf9	Fgfr2	0.00509875	0	FGF9_FGFR2	Fgf9 - Fgfr2	FGF	Secreted Signaling	PMC: 4393358
Smooth_muscle_cells	Fibroblasts_and_smooth_muscle_cells	Pdgfa	Pdgfra	0.0021531	0	PDGFA_PDGFRA	Pdgfa - Pdgfra	PDGF	Secreted Signaling	PMID: 15207812
Enterocytes	Fibroblasts_and_smooth_muscle_cells	Pdgfa	Pdgfra	0.0129455	0	PDGFA_PDGFRA	Pdgfa - Pdgfra	PDGF	Secreted Signaling	PMID: 15207812
Endothelial_cells	Fibroblasts_and_smooth_muscle_cells	Pdgfa	Pdgfra	0.00217781	0	PDGFA_PDGFRA	Pdgfa - Pdgfra	PDGF	Secreted Signaling	PMID: 15207812
Enterocytes_enteroendocrine_cells_and_SMCs	Fibroblasts_and_smooth_muscle_cells	Pdgfa	Pdgfra	0.00790198	0	PDGFA_PDGFRA	Pdgfa - Pdgfra	PDGF	Secreted Signaling	PMID: 15207812
Paneth_cells_and_enterocytes	Fibroblasts_and_smooth_muscle_cells	Pdgfa	Pdgfra	0.00367953	0	PDGFA_PDGFRA	Pdgfa - Pdgfra	PDGF	Secreted Signaling	PMID: 15207812
Smooth_muscle_cells	Goblet_cells_and_paneth_cells	Pdgfa	Pdgfra	0.00364528	0	PDGFA_PDGFRA	Pdgfa - Pdgfra	PDGF	Secreted Signaling	PMID: 15207812
Enterocytes	Goblet_cells_and_paneth_cells	Pdgfa	Pdgfra	0.0216688	0	PDGFA_PDGFRA	Pdgfa - Pdgfra	PDGF	Secreted Signaling	PMID: 15207812
Endothelial_cells	Goblet_cells_and_paneth_cells	Pdgfa	Pdgfra	0.00368712	0	PDGFA_PDGFRA	Pdgfa - Pdgfra	PDGF	Secreted Signaling	PMID: 15207812
Enterocytes_enteroendocrine_cells_and_SMCs	Goblet_cells_and_paneth_cells	Pdgfa	Pdgfra	0.0132267	0	PDGFA_PDGFRA	Pdgfa - Pdgfra	PDGF	Secreted Signaling	PMID: 15207812
Paneth_cells_and_enterocytes	Goblet_cells_and_paneth_cells	Pdgfa	Pdgfra	0.00622958	0	PDGFA_PDGFRA	Pdgfa - Pdgfra	PDGF	Secreted Signaling	PMID: 15207812
Smooth_muscle_cells	Fibroblasts_and_macrophages	Pdgfa	Pdgfra	0.00270797	0	PDGFA_PDGFRA	Pdgfa - Pdgfra	PDGF	Secreted Signaling	PMID: 15207812
Enterocytes	Fibroblasts_and_macrophages	Pdgfa	Pdgfra	0.0162052	0	PDGFA_PDGFRA	Pdgfa - Pdgfra	PDGF	Secreted Signaling	PMID: 15207812
Endothelial_cells	Fibroblasts_and_macrophages	Pdgfa	Pdgfra	0.00273905	0	PDGFA_PDGFRA	Pdgfa - Pdgfra	PDGF	Secreted Signaling	PMID: 15207812
Enterocytes_enteroendocrine_cells_and_SMCs	Fibroblasts_and_macrophages	Pdgfa	Pdgfra	0.00989172	0	PDGFA_PDGFRA	Pdgfa - Pdgfra	PDGF	Secreted Signaling	PMID: 15207812
Paneth_cells_and_enterocytes	Fibroblasts_and_macrophages	Pdgfa	Pdgfra	0.00462777	0	PDGFA_PDGFRA	Pdgfa - Pdgfra	PDGF	Secreted Signaling	PMID: 15207812
Smooth_muscle_cells	Fibroblasts	Pdgfa	Pdgfra	0.00572522	0	PDGFA_PDGFRA	Pdgfa - Pdgfra	PDGF	Secreted Signaling	PMID: 15207812
Enterocytes	Fibroblasts	Pdgfa	Pdgfra	0.0334385	0	PDGFA_PDGFRA	Pdgfa - Pdgfra	PDGF	Secreted Signaling	PMID: 15207812
Endothelial_cells	Fibroblasts	Pdgfa	Pdgfra	0.00579093	0	PDGFA_PDGFRA	Pdgfa - Pdgfra	PDGF	Secreted Signaling	PMID: 15207812
Enterocytes_enteroendocrine_cells_and_SMCs	Fibroblasts	Pdgfa	Pdgfra	0.020411	0	PDGFA_PDGFRA	Pdgfa - Pdgfra	PDGF	Secreted Signaling	PMID: 15207812
Paneth_cells_and_enterocytes	Fibroblasts	Pdgfa	Pdgfra	0.00978408	0	PDGFA_PDGFRA	Pdgfa - Pdgfra	PDGF	Secreted Signaling	PMID: 15207812
Smooth_muscle_cells	Fibroblasts_and_macrophages	Pdgfa	Pdgfrb	0.000420404	0	PDGFA_PDGFRB	Pdgfa - Pdgfrb	PDGF	Secreted Signaling	PMID: 15207812
Enterocytes	Fibroblasts_and_macrophages	Pdgfa	Pdgfrb	0.00256613	0	PDGFA_PDGFRB	Pdgfa - Pdgfrb	PDGF	Secreted Signaling	PMID: 15207812
Endothelial_cells	Fibroblasts_and_macrophages	Pdgfa	Pdgfrb	0.000425228	0	PDGFA_PDGFRB	Pdgfa - Pdgfrb	PDGF	Secreted Signaling	PMID: 15207812
Enterocytes_enteroendocrine_cells_and_SMCs	Fibroblasts_and_macrophages	Pdgfa	Pdgfrb	0.00156638	0	PDGFA_PDGFRB	Pdgfa - Pdgfrb	PDGF	Secreted Signaling	PMID: 15207812
Paneth_cells_and_enterocytes	Fibroblasts_and_macrophages	Pdgfa	Pdgfrb	0.000718446	0	PDGFA_PDGFRB	Pdgfa - Pdgfrb	PDGF	Secreted Signaling	PMID: 15207812
Smooth_muscle_cells	Enterocytes_enteroendocrine_cells_and_SMCs	Pdgfa	Pdgfrb	0.000807468	0	PDGFA_PDGFRB	Pdgfa - Pdgfrb	PDGF	Secreted Signaling	PMID: 15207812
Enterocytes	Enterocytes_enteroendocrine_cells_and_SMCs	Pdgfa	Pdgfrb	0.00491821	0	PDGFA_PDGFRB	Pdgfa - Pdgfrb	PDGF	Secreted Signaling	PMID: 15207812
Endothelial_cells	Enterocytes_enteroendocrine_cells_and_SMCs	Pdgfa	Pdgfrb	0.000816735	0	PDGFA_PDGFRB	Pdgfa - Pdgfrb	PDGF	Secreted Signaling	PMID: 15207812
Enterocytes_enteroendocrine_cells_and_SMCs	Enterocytes_enteroendocrine_cells_and_SMCs	Pdgfa	Pdgfrb	0.0030021	0	PDGFA_PDGFRB	Pdgfa - Pdgfrb	PDGF	Secreted Signaling	PMID: 15207812
Paneth_cells_and_enterocytes	Enterocytes_enteroendocrine_cells_and_SMCs	Pdgfa	Pdgfrb	0.00137992	0	PDGFA_PDGFRB	Pdgfa - Pdgfrb	PDGF	Secreted Signaling	PMID: 15207812
Endothelial_cells	Fibroblasts_and_smooth_muscle_cells	Pdgfb	Pdgfra	0.00217781	0	PDGFB_PDGFRA	Pdgfb - Pdgfra	PDGF	Secreted Signaling	PMID: 15207812
Endothelial_cells	Goblet_cells_and_paneth_cells	Pdgfb	Pdgfra	0.00368712	0	PDGFB_PDGFRA	Pdgfb - Pdgfra	PDGF	Secreted Signaling	PMID: 15207812
Endothelial_cells	Fibroblasts_and_macrophages	Pdgfb	Pdgfra	0.00273905	0	PDGFB_PDGFRA	Pdgfb - Pdgfra	PDGF	Secreted Signaling	PMID: 15207812
Endothelial_cells	Fibroblasts	Pdgfb	Pdgfra	0.00579093	0	PDGFB_PDGFRA	Pdgfb - Pdgfra	PDGF	Secreted Signaling	PMID: 15207812
Endothelial_cells	Fibroblasts_and_macrophages	Pdgfb	Pdgfrb	0.000425228	0	PDGFB_PDGFRB	Pdgfb - Pdgfrb	PDGF	Secreted Signaling	PMID: 15207812
Endothelial_cells	Enterocytes_enteroendocrine_cells_and_SMCs	Pdgfb	Pdgfrb	0.000816735	0	PDGFB_PDGFRB	Pdgfb - Pdgfrb	PDGF	Secreted Signaling	PMID: 15207812
Smooth_muscle_cells	Fibroblasts_and_smooth_muscle_cells	Pdgfc	Pdgfra	0.00757514	0	PDGFC_PDGFRA	Pdgfc - Pdgfra	PDGF	Secreted Signaling	PMID: 15207812
Smooth_muscle_cells	Goblet_cells_and_paneth_cells	Pdgfc	Pdgfra	0.0126796	0	PDGFC_PDGFRA	Pdgfc - Pdgfra	PDGF	Secreted Signaling	PMID: 15207812
Smooth_muscle_cells	Fibroblasts_and_macrophages	Pdgfc	Pdgfra	0.00948258	0	PDGFC_PDGFRA	Pdgfc - Pdgfra	PDGF	Secreted Signaling	PMID: 15207812
Smooth_muscle_cells	Fibroblasts	Pdgfc	Pdgfra	0.0195668	0	PDGFC_PDGFRA	Pdgfc - Pdgfra	PDGF	Secreted Signaling	PMID: 15207812
Fibroblasts_and_macrophages	Fibroblasts_and_macrophages	Pdgfd	Pdgfrb	0.000361584	0	PDGFD_PDGFRB	Pdgfd - Pdgfrb	PDGF	Secreted Signaling	PMID: 15207812
Endothelial_cells	Fibroblasts_and_macrophages	Pdgfd	Pdgfrb	0.000425228	0	PDGFD_PDGFRB	Pdgfd - Pdgfrb	PDGF	Secreted Signaling	PMID: 15207812
Fibroblasts_and_macrophages	Enterocytes_enteroendocrine_cells_and_SMCs	Pdgfd	Pdgfrb	0.000694494	0	PDGFD_PDGFRB	Pdgfd - Pdgfrb	PDGF	Secreted Signaling	PMID: 15207812
Endothelial_cells	Enterocytes_enteroendocrine_cells_and_SMCs	Pdgfd	Pdgfrb	0.000816735	0	PDGFD_PDGFRB	Pdgfd - Pdgfrb	PDGF	Secreted Signaling	PMID: 15207812
Goblet_cells_and_paneth_cells	Endothelial_cells	Vegfa	Flt1	0.0126548	0	VEGFA_VEGFR1	Vegfa - Vegfr1	VEGF	Secreted Signaling	KEGG: mmu04370; PMID: 16633338
Enteroendocrine_and_enterocytes_and_goblet_cells	Endothelial_cells	Vegfa	Flt1	0.0126548	0	VEGFA_VEGFR1	Vegfa - Vegfr1	VEGF	Secreted Signaling	KEGG: mmu04370; PMID: 16633338
Macrophages	Endothelial_cells	Vegfa	Flt1	0.0199101	0	VEGFA_VEGFR1	Vegfa - Vegfr1	VEGF	Secreted Signaling	KEGG: mmu04370; PMID: 16633338
Fibroblasts_and_macrophages	Endothelial_cells	Vegfa	Flt1	0.0126548	0	VEGFA_VEGFR1	Vegfa - Vegfr1	VEGF	Secreted Signaling	KEGG: mmu04370; PMID: 16633338
Fibroblasts	Endothelial_cells	Vegfa	Flt1	0.0439301	0	VEGFA_VEGFR1	Vegfa - Vegfr1	VEGF	Secreted Signaling	KEGG: mmu04370; PMID: 16633338
Enterocytes	Endothelial_cells	Vegfa	Flt1	0.0439301	0	VEGFA_VEGFR1	Vegfa - Vegfr1	VEGF	Secreted Signaling	KEGG: mmu04370; PMID: 16633338
Paneth_cells_and_enterocytes	Endothelial_cells	Vegfa	Flt1	0.0439301	0	VEGFA_VEGFR1	Vegfa - Vegfr1	VEGF	Secreted Signaling	KEGG: mmu04370; PMID: 16633338
Goblet_cells_and_paneth_cells	Endothelial_cells	Vegfa	Kdr	0.0127041	0	VEGFA_VEGFR2	Vegfa - Vegfr2	VEGF	Secreted Signaling	KEGG: mmu04370; PMID: 16633338
Enteroendocrine_and_enterocytes_and_goblet_cells	Endothelial_cells	Vegfa	Kdr	0.0127041	0	VEGFA_VEGFR2	Vegfa - Vegfr2	VEGF	Secreted Signaling	KEGG: mmu04370; PMID: 16633338
Macrophages	Endothelial_cells	Vegfa	Kdr	0.019987	0	VEGFA_VEGFR2	Vegfa - Vegfr2	VEGF	Secreted Signaling	KEGG: mmu04370; PMID: 16633338
Fibroblasts_and_macrophages	Endothelial_cells	Vegfa	Kdr	0.0127041	0	VEGFA_VEGFR2	Vegfa - Vegfr2	VEGF	Secreted Signaling	KEGG: mmu04370; PMID: 16633338
Fibroblasts	Endothelial_cells	Vegfa	Kdr	0.0440957	0	VEGFA_VEGFR2	Vegfa - Vegfr2	VEGF	Secreted Signaling	KEGG: mmu04370; PMID: 16633338
Enterocytes	Endothelial_cells	Vegfa	Kdr	0.0440957	0	VEGFA_VEGFR2	Vegfa - Vegfr2	VEGF	Secreted Signaling	KEGG: mmu04370; PMID: 16633338
Paneth_cells_and_enterocytes	Endothelial_cells	Vegfa	Kdr	0.0440957	0	VEGFA_VEGFR2	Vegfa - Vegfr2	VEGF	Secreted Signaling	KEGG: mmu04370; PMID: 16633338
Smooth_muscle_cells	Endothelial_cells	Vegfb	Flt1	0.0126548	0	VEGFB_VEGFR1	Vegfb - Vegfr1	VEGF	Secreted Signaling	KEGG: mmu04370; PMID: 16633338
Goblet_cells_and_paneth_cells	Endothelial_cells	Vegfd	Flt4	0.00142751	0	VEGFD_VEGFR3	Vegfd - Vegfr3	VEGF	Secreted Signaling	KEGG: mmu04370; PMID: 16633338
Goblet_cells_and_paneth_cells	Endothelial_cells	Vegfd	Kdr	0.0127041	0	VEGFD_VEGFR2	Vegfd - Vegfr2	VEGF	Secreted Signaling	KEGG: mmu04370; PMID: 16633338
Goblet_cells_and_paneth_cells	Endothelial_cells	Vegfa	FLT1_KDR	0.0134391	0	VEGFA_VEGFR1R2	Vegfa - Vegfr1r2	VEGF	Secreted Signaling	PMID: 16633338
Enteroendocrine_and_enterocytes_and_goblet_cells	Endothelial_cells	Vegfa	FLT1_KDR	0.0134391	0	VEGFA_VEGFR1R2	Vegfa - Vegfr1r2	VEGF	Secreted Signaling	PMID: 16633338
Macrophages	Endothelial_cells	Vegfa	FLT1_KDR	0.0211343	0	VEGFA_VEGFR1R2	Vegfa - Vegfr1r2	VEGF	Secreted Signaling	PMID: 16633338
Fibroblasts_and_macrophages	Endothelial_cells	Vegfa	FLT1_KDR	0.0134391	0	VEGFA_VEGFR1R2	Vegfa - Vegfr1r2	VEGF	Secreted Signaling	PMID: 16633338
Fibroblasts	Endothelial_cells	Vegfa	FLT1_KDR	0.0465612	0	VEGFA_VEGFR1R2	Vegfa - Vegfr1r2	VEGF	Secreted Signaling	PMID: 16633338
Enterocytes	Endothelial_cells	Vegfa	FLT1_KDR	0.0465612	0	VEGFA_VEGFR1R2	Vegfa - Vegfr1r2	VEGF	Secreted Signaling	PMID: 16633338
Paneth_cells_and_enterocytes	Endothelial_cells	Vegfa	FLT1_KDR	0.0465612	0	VEGFA_VEGFR1R2	Vegfa - Vegfr1r2	VEGF	Secreted Signaling	PMID: 16633338
Goblet_cells_and_paneth_cells	Endothelial_cells	Vegfd	FLT4_KDR	0.00452878	0	VEGFD_VEGFR2R3	Vegfd - Vegfr2r3	VEGF	Secreted Signaling	PMID: 16633340
Fibroblasts_and_smooth_muscle_cells	Fibroblasts_and_smooth_muscle_cells	Igf1	Igf1r	0.000639688	0	IGF1_IGF1R	Igf1 - Igf1r	IGF	Secreted Signaling	PMID: 14604834
Goblet_cells_and_paneth_cells	Fibroblasts_and_smooth_muscle_cells	Igf1	Igf1r	0.00356563	0	IGF1_IGF1R	Igf1 - Igf1r	IGF	Secreted Signaling	PMID: 14604834
Fibroblasts_and_macrophages	Fibroblasts_and_smooth_muscle_cells	Igf1	Igf1r	0.000363287	0	IGF1_IGF1R	Igf1 - Igf1r	IGF	Secreted Signaling	PMID: 14604834
Smooth_muscle_cells	Fibroblasts_and_smooth_muscle_cells	Igf1	Igf1r	0.00711064	0	IGF1_IGF1R	Igf1 - Igf1r	IGF	Secreted Signaling	PMID: 14604834
Fibroblasts	Fibroblasts_and_smooth_muscle_cells	Igf1	Igf1r	0.00143666	0	IGF1_IGF1R	Igf1 - Igf1r	IGF	Secreted Signaling	PMID: 14604834
Fibroblasts_and_smooth_muscle_cells	Goblet_cells_and_paneth_cells	Igf1	Igf1r	0.000294458	0	IGF1_IGF1R	Igf1 - Igf1r	IGF	Secreted Signaling	PMID: 14604834
Goblet_cells_and_paneth_cells	Goblet_cells_and_paneth_cells	Igf1	Igf1r	0.00166463	0	IGF1_IGF1R	Igf1 - Igf1r	IGF	Secreted Signaling	PMID: 14604834
Fibroblasts_and_macrophages	Goblet_cells_and_paneth_cells	Igf1	Igf1r	0.000166868	0	IGF1_IGF1R	Igf1 - Igf1r	IGF	Secreted Signaling	PMID: 14604834
Smooth_muscle_cells	Goblet_cells_and_paneth_cells	Igf1	Igf1r	0.00331964	0	IGF1_IGF1R	Igf1 - Igf1r	IGF	Secreted Signaling	PMID: 14604834
Fibroblasts	Goblet_cells_and_paneth_cells	Igf1	Igf1r	0.000659899	0	IGF1_IGF1R	Igf1 - Igf1r	IGF	Secreted Signaling	PMID: 14604834
Fibroblasts_and_smooth_muscle_cells	Enteroendocrine_and_enterocytes_and_goblet_cells	Igf1	Igf1r	0.000636979	0	IGF1_IGF1R	Igf1 - Igf1r	IGF	Secreted Signaling	PMID: 14604834
Goblet_cells_and_paneth_cells	Enteroendocrine_and_enterocytes_and_goblet_cells	Igf1	Igf1r	0.00360098	0	IGF1_IGF1R	Igf1 - Igf1r	IGF	Secreted Signaling	PMID: 14604834
Fibroblasts_and_macrophages	Enteroendocrine_and_enterocytes_and_goblet_cells	Igf1	Igf1r	0.000360973	0	IGF1_IGF1R	Igf1 - Igf1r	IGF	Secreted Signaling	PMID: 14604834
Smooth_muscle_cells	Enteroendocrine_and_enterocytes_and_goblet_cells	Igf1	Igf1r	0.00718113	0	IGF1_IGF1R	Igf1 - Igf1r	IGF	Secreted Signaling	PMID: 14604834
Fibroblasts	Enteroendocrine_and_enterocytes_and_goblet_cells	Igf1	Igf1r	0.00142751	0	IGF1_IGF1R	Igf1 - Igf1r	IGF	Secreted Signaling	PMID: 14604834
Fibroblasts_and_smooth_muscle_cells	Fibroblasts_and_macrophages	Igf1	Igf1r	0.000574083	0	IGF1_IGF1R	Igf1 - Igf1r	IGF	Secreted Signaling	PMID: 14604834
Goblet_cells_and_paneth_cells	Fibroblasts_and_macrophages	Igf1	Igf1r	0.00319995	0	IGF1_IGF1R	Igf1 - Igf1r	IGF	Secreted Signaling	PMID: 14604834
Fibroblasts_and_macrophages	Fibroblasts_and_macrophages	Igf1	Igf1r	0.000326029	0	IGF1_IGF1R	Igf1 - Igf1r	IGF	Secreted Signaling	PMID: 14604834
Smooth_muscle_cells	Fibroblasts_and_macrophages	Igf1	Igf1r	0.00638139	0	IGF1_IGF1R	Igf1 - Igf1r	IGF	Secreted Signaling	PMID: 14604834
Fibroblasts	Fibroblasts_and_macrophages	Igf1	Igf1r	0.00128932	0	IGF1_IGF1R	Igf1 - Igf1r	IGF	Secreted Signaling	PMID: 14604834
Fibroblasts_and_smooth_muscle_cells	Smooth_muscle_cells	Igf1	Igf1r	0.00209291	0	IGF1_IGF1R	Igf1 - Igf1r	IGF	Secreted Signaling	PMID: 14604834
Goblet_cells_and_paneth_cells	Smooth_muscle_cells	Igf1	Igf1r	0.0116659	0	IGF1_IGF1R	Igf1 - Igf1r	IGF	Secreted Signaling	PMID: 14604834
Fibroblasts_and_macrophages	Smooth_muscle_cells	Igf1	Igf1r	0.00118859	0	IGF1_IGF1R	Igf1 - Igf1r	IGF	Secreted Signaling	PMID: 14604834
Smooth_muscle_cells	Smooth_muscle_cells	Igf1	Igf1r	0.0232643	0	IGF1_IGF1R	Igf1 - Igf1r	IGF	Secreted Signaling	PMID: 14604834
Fibroblasts	Smooth_muscle_cells	Igf1	Igf1r	0.0047004	0	IGF1_IGF1R	Igf1 - Igf1r	IGF	Secreted Signaling	PMID: 14604834
Fibroblasts_and_smooth_muscle_cells	Endothelial_cells	Igf1	Igf1r	0.000410224	0	IGF1_IGF1R	Igf1 - Igf1r	IGF	Secreted Signaling	PMID: 14604834
Goblet_cells_and_paneth_cells	Endothelial_cells	Igf1	Igf1r	0.00231909	0	IGF1_IGF1R	Igf1 - Igf1r	IGF	Secreted Signaling	PMID: 14604834
Fibroblasts_and_macrophages	Endothelial_cells	Igf1	Igf1r	0.000232473	0	IGF1_IGF1R	Igf1 - Igf1r	IGF	Secreted Signaling	PMID: 14604834
Smooth_muscle_cells	Endothelial_cells	Igf1	Igf1r	0.00462476	0	IGF1_IGF1R	Igf1 - Igf1r	IGF	Secreted Signaling	PMID: 14604834
Fibroblasts	Endothelial_cells	Igf1	Igf1r	0.000919339	0	IGF1_IGF1R	Igf1 - Igf1r	IGF	Secreted Signaling	PMID: 14604834
Fibroblasts_and_smooth_muscle_cells	T_cells_and_enterocytes	Igf1	Igf1r	0.00100825	0	IGF1_IGF1R	Igf1 - Igf1r	IGF	Secreted Signaling	PMID: 14604834
Goblet_cells_and_paneth_cells	T_cells_and_enterocytes	Igf1	Igf1r	0.00568153	0	IGF1_IGF1R	Igf1 - Igf1r	IGF	Secreted Signaling	PMID: 14604834
Fibroblasts_and_macrophages	T_cells_and_enterocytes	Igf1	Igf1r	0.000571652	0	IGF1_IGF1R	Igf1 - Igf1r	IGF	Secreted Signaling	PMID: 14604834
Smooth_muscle_cells	T_cells_and_enterocytes	Igf1	Igf1r	0.0113302	0	IGF1_IGF1R	Igf1 - Igf1r	IGF	Secreted Signaling	PMID: 14604834
Fibroblasts	T_cells_and_enterocytes	Igf1	Igf1r	0.00226066	0	IGF1_IGF1R	Igf1 - Igf1r	IGF	Secreted Signaling	PMID: 14604834
Fibroblasts_and_smooth_muscle_cells	Enterocytes_enteroendocrine_cells_and_SMCs	Igf1	Igf1r	0.000352691	0	IGF1_IGF1R	Igf1 - Igf1r	IGF	Secreted Signaling	PMID: 14604834
Goblet_cells_and_paneth_cells	Enterocytes_enteroendocrine_cells_and_SMCs	Igf1	Igf1r	0.00199384	0	IGF1_IGF1R	Igf1 - Igf1r	IGF	Secreted Signaling	PMID: 14604834
Fibroblasts_and_macrophages	Enterocytes_enteroendocrine_cells_and_SMCs	Igf1	Igf1r	0.000199869	0	IGF1_IGF1R	Igf1 - Igf1r	IGF	Secreted Signaling	PMID: 14604834
Smooth_muscle_cells	Enterocytes_enteroendocrine_cells_and_SMCs	Igf1	Igf1r	0.00397615	0	IGF1_IGF1R	Igf1 - Igf1r	IGF	Secreted Signaling	PMID: 14604834
Fibroblasts	Enterocytes_enteroendocrine_cells_and_SMCs	Igf1	Igf1r	0.000790403	0	IGF1_IGF1R	Igf1 - Igf1r	IGF	Secreted Signaling	PMID: 14604834
Fibroblasts_and_smooth_muscle_cells	Enteroendocrine_and_enterocytes_and_goblet_cells	Igf1	ITGAV_ITGB3	0.00127108	0	IGF1_ITGAV_ITGB3	Igf1 - (Itgav+Itgb3)	IGF	Secreted Signaling	PMID: 28190785; PMID: 28873464
Goblet_cells_and_paneth_cells	Enteroendocrine_and_enterocytes_and_goblet_cells	Igf1	ITGAV_ITGB3	0.00714629	0	IGF1_ITGAV_ITGB3	Igf1 - (Itgav+Itgb3)	IGF	Secreted Signaling	PMID: 28190785; PMID: 28873464
Fibroblasts_and_macrophages	Enteroendocrine_and_enterocytes_and_goblet_cells	Igf1	ITGAV_ITGB3	0.000720918	0	IGF1_ITGAV_ITGB3	Igf1 - (Itgav+Itgb3)	IGF	Secreted Signaling	PMID: 28190785; PMID: 28873464
Smooth_muscle_cells	Enteroendocrine_and_enterocytes_and_goblet_cells	Igf1	ITGAV_ITGB3	0.0142513	0	IGF1_ITGAV_ITGB3	Igf1 - (Itgav+Itgb3)	IGF	Secreted Signaling	PMID: 28190785; PMID: 28873464
Fibroblasts	Enteroendocrine_and_enterocytes_and_goblet_cells	Igf1	ITGAV_ITGB3	0.00285095	0	IGF1_ITGAV_ITGB3	Igf1 - (Itgav+Itgb3)	IGF	Secreted Signaling	PMID: 28190785; PMID: 28873464
Fibroblasts_and_smooth_muscle_cells	Smooth_muscle_cells	Igf1	ITGAV_ITGB3	0.00220974	0	IGF1_ITGAV_ITGB3	Igf1 - (Itgav+Itgb3)	IGF	Secreted Signaling	PMID: 28190785; PMID: 28873464
Goblet_cells_and_paneth_cells	Smooth_muscle_cells	Igf1	ITGAV_ITGB3	0.0123037	0	IGF1_ITGAV_ITGB3	Igf1 - (Itgav+Itgb3)	IGF	Secreted Signaling	PMID: 28190785; PMID: 28873464
Fibroblasts_and_macrophages	Smooth_muscle_cells	Igf1	ITGAV_ITGB3	0.00125515	0	IGF1_ITGAV_ITGB3	Igf1 - (Itgav+Itgb3)	IGF	Secreted Signaling	PMID: 28190785; PMID: 28873464
Smooth_muscle_cells	Smooth_muscle_cells	Igf1	ITGAV_ITGB3	0.0245363	0	IGF1_ITGAV_ITGB3	Igf1 - (Itgav+Itgb3)	IGF	Secreted Signaling	PMID: 28190785; PMID: 28873464
Fibroblasts	Smooth_muscle_cells	Igf1	ITGAV_ITGB3	0.00496361	0	IGF1_ITGAV_ITGB3	Igf1 - (Itgav+Itgb3)	IGF	Secreted Signaling	PMID: 28190785; PMID: 28873464
Fibroblasts_and_smooth_muscle_cells	T_cells_and_enterocytes	Igf1	ITGAV_ITGB3	0.000801457	0	IGF1_ITGAV_ITGB3	Igf1 - (Itgav+Itgb3)	IGF	Secreted Signaling	PMID: 28190785; PMID: 28873464
Goblet_cells_and_paneth_cells	T_cells_and_enterocytes	Igf1	ITGAV_ITGB3	0.00452433	0	IGF1_ITGAV_ITGB3	Igf1 - (Itgav+Itgb3)	IGF	Secreted Signaling	PMID: 28190785; PMID: 28873464
Fibroblasts_and_macrophages	T_cells_and_enterocytes	Igf1	ITGAV_ITGB3	0.000454281	0	IGF1_ITGAV_ITGB3	Igf1 - (Itgav+Itgb3)	IGF	Secreted Signaling	PMID: 28190785; PMID: 28873464
Smooth_muscle_cells	T_cells_and_enterocytes	Igf1	ITGAV_ITGB3	0.00902251	0	IGF1_ITGAV_ITGB3	Igf1 - (Itgav+Itgb3)	IGF	Secreted Signaling	PMID: 28190785; PMID: 28873464
Fibroblasts	T_cells_and_enterocytes	Igf1	ITGAV_ITGB3	0.0017965	0	IGF1_ITGAV_ITGB3	Igf1 - (Itgav+Itgb3)	IGF	Secreted Signaling	PMID: 28190785; PMID: 28873464
Fibroblasts_and_smooth_muscle_cells	Enterocytes	Igf1	ITGA6_ITGB4	0.00157692	0	IGF1_ITGA6_ITGB4	Igf1 - (Itga6+Itgb4)	IGF	Secreted Signaling	PMID: 28190785; PMID: 28873464
Goblet_cells_and_paneth_cells	Enterocytes	Igf1	ITGA6_ITGB4	0.00884238	0	IGF1_ITGA6_ITGB4	Igf1 - (Itga6+Itgb4)	IGF	Secreted Signaling	PMID: 28190785; PMID: 28873464
Fibroblasts_and_macrophages	Enterocytes	Igf1	ITGA6_ITGB4	0.000894739	0	IGF1_ITGA6_ITGB4	Igf1 - (Itga6+Itgb4)	IGF	Secreted Signaling	PMID: 28190785; PMID: 28873464
Smooth_muscle_cells	Enterocytes	Igf1	ITGA6_ITGB4	0.0176336	0	IGF1_ITGA6_ITGB4	Igf1 - (Itga6+Itgb4)	IGF	Secreted Signaling	PMID: 28190785; PMID: 28873464
Fibroblasts	Enterocytes	Igf1	ITGA6_ITGB4	0.00353834	0	IGF1_ITGA6_ITGB4	Igf1 - (Itga6+Itgb4)	IGF	Secreted Signaling	PMID: 28190785; PMID: 28873464
Fibroblasts_and_smooth_muscle_cells	Endothelial_cells	Igf1	ITGA6_ITGB4	0.000516151	0	IGF1_ITGA6_ITGB4	Igf1 - (Itga6+Itgb4)	IGF	Secreted Signaling	PMID: 28190785; PMID: 28873464
Goblet_cells_and_paneth_cells	Endothelial_cells	Igf1	ITGA6_ITGB4	0.00291374	0	IGF1_ITGA6_ITGB4	Igf1 - (Itga6+Itgb4)	IGF	Secreted Signaling	PMID: 28190785; PMID: 28873464
Fibroblasts_and_macrophages	Endothelial_cells	Igf1	ITGA6_ITGB4	0.000292564	0	IGF1_ITGA6_ITGB4	Igf1 - (Itga6+Itgb4)	IGF	Secreted Signaling	PMID: 28190785; PMID: 28873464
Smooth_muscle_cells	Endothelial_cells	Igf1	ITGA6_ITGB4	0.00581064	0	IGF1_ITGA6_ITGB4	Igf1 - (Itga6+Itgb4)	IGF	Secreted Signaling	PMID: 28190785; PMID: 28873464
Fibroblasts	Endothelial_cells	Igf1	ITGA6_ITGB4	0.00115698	0	IGF1_ITGA6_ITGB4	Igf1 - (Itga6+Itgb4)	IGF	Secreted Signaling	PMID: 28190785; PMID: 28873464
Fibroblasts_and_smooth_muscle_cells	Paneth_cells_and_enterocytes	Igf1	ITGA6_ITGB4	0.00120362	0	IGF1_ITGA6_ITGB4	Igf1 - (Itga6+Itgb4)	IGF	Secreted Signaling	PMID: 28190785; PMID: 28873464
Goblet_cells_and_paneth_cells	Paneth_cells_and_enterocytes	Igf1	ITGA6_ITGB4	0.00677097	0	IGF1_ITGA6_ITGB4	Igf1 - (Itga6+Itgb4)	IGF	Secreted Signaling	PMID: 28190785; PMID: 28873464
Fibroblasts_and_macrophages	Paneth_cells_and_enterocytes	Igf1	ITGA6_ITGB4	0.000682597	0	IGF1_ITGA6_ITGB4	Igf1 - (Itga6+Itgb4)	IGF	Secreted Signaling	PMID: 28190785; PMID: 28873464
Smooth_muscle_cells	Paneth_cells_and_enterocytes	Igf1	ITGA6_ITGB4	0.0135028	0	IGF1_ITGA6_ITGB4	Igf1 - (Itga6+Itgb4)	IGF	Secreted Signaling	PMID: 28190785; PMID: 28873464
Fibroblasts	Paneth_cells_and_enterocytes	Igf1	ITGA6_ITGB4	0.0026994	0	IGF1_ITGA6_ITGB4	Igf1 - (Itga6+Itgb4)	IGF	Secreted Signaling	PMID: 28190785; PMID: 28873464
Enterocytes	Fibroblasts_and_macrophages	Ihh	PTCH1_SMO	0.00201761	0	IHH_PTCH1	Ihh - Ptch1	HH	Secreted Signaling	KEGG: mmu04340; PMID: 25701396
Paneth_cells_and_enterocytes	Fibroblasts_and_macrophages	Ihh	PTCH1_SMO	0.00602851	0	IHH_PTCH1	Ihh - Ptch1	HH	Secreted Signaling	KEGG: mmu04340; PMID: 25701396
T-cells_and_NK_cells	Macrophages	Ccl5	Ccr1	0.0144384	0	CCL5_CCR1	Ccl5 - Ccr1	CCL	Secreted Signaling	KEGG: mmu04060
Macrophages	Macrophages	Ccl3	Ccr1	0.00142751	0	CCL3_CCR1	Ccl3 - Ccr1	CCL	Secreted Signaling	KEGG: mmu04060
Macrophages	Macrophages	Ccl9	Ccr1	0.00568569	0	CCL9_CCR1	Ccl9 - Ccr1	CCL	Secreted Signaling	KEGG: mmu04060
Paneth_cells_and_enterocytes	Macrophages	Ccl9	Ccr1	0.00142751	0	CCL9_CCR1	Ccl9 - Ccr1	CCL	Secreted Signaling	KEGG: mmu04060
Macrophages	Macrophages	Ccl6	Ccr1	0.00568569	0	CCL6_CCR1	Ccl6 - Ccr1	CCL	Secreted Signaling	KEGG: mmu04060
Paneth_cells_and_enterocytes	Macrophages	Ccl6	Ccr1	0.0155119	0	CCL6_CCR1	Ccl6 - Ccr1	CCL	Secreted Signaling	KEGG: mmu04060
Goblet_cells_and_paneth_cells	Macrophages	Ccl7	Ccr1	0.00142751	0	CCL7_CCR1	Ccl7 - Ccr1	CCL	Secreted Signaling	KEGG: mmu04060
Macrophages	T-cells_and_NK_cells	Ccl6	Ccr2	0.00568569	0	CCL6_CCR2	Ccl6 - Ccr2	CCL	Secreted Signaling	KEGG: mmu04060
Paneth_cells_and_enterocytes	T-cells_and_NK_cells	Ccl6	Ccr2	0.0155119	0	CCL6_CCR2	Ccl6 - Ccr2	CCL	Secreted Signaling	KEGG: mmu04060
Macrophages	Macrophages	Ccl6	Ccr2	0.0200878	0	CCL6_CCR2	Ccl6 - Ccr2	CCL	Secreted Signaling	KEGG: mmu04060
Paneth_cells_and_enterocytes	Macrophages	Ccl6	Ccr2	0.0534657	0	CCL6_CCR2	Ccl6 - Ccr2	CCL	Secreted Signaling	KEGG: mmu04060
Macrophages	T_cells_and_enterocytes	Ccl6	Ccr2	0.0223613	0	CCL6_CCR2	Ccl6 - Ccr2	CCL	Secreted Signaling	KEGG: mmu04060
Paneth_cells_and_enterocytes	T_cells_and_enterocytes	Ccl6	Ccr2	0.0592886	0	CCL6_CCR2	Ccl6 - Ccr2	CCL	Secreted Signaling	KEGG: mmu04060
Goblet_cells_and_paneth_cells	T-cells_and_NK_cells	Ccl7	Ccr2	0.00142751	0	CCL7_CCR2	Ccl7 - Ccr2	CCL	Secreted Signaling	KEGG: mmu04060
Goblet_cells_and_paneth_cells	Macrophages	Ccl7	Ccr2	0.00509875	0	CCL7_CCR2	Ccl7 - Ccr2	CCL	Secreted Signaling	KEGG: mmu04060
Goblet_cells_and_paneth_cells	T_cells_and_enterocytes	Ccl7	Ccr2	0.00568569	0	CCL7_CCR2	Ccl7 - Ccr2	CCL	Secreted Signaling	KEGG: mmu04060
Goblet_cells_and_paneth_cells	T-cells_and_NK_cells	Ccl2	Ccr2	0.00142751	0	CCL2_CCR2	Ccl2 - Ccr2	CCL	Secreted Signaling	KEGG: mmu04060
Goblet_cells_and_paneth_cells	Macrophages	Ccl2	Ccr2	0.00509875	0	CCL2_CCR2	Ccl2 - Ccr2	CCL	Secreted Signaling	KEGG: mmu04060
Goblet_cells_and_paneth_cells	T_cells_and_enterocytes	Ccl2	Ccr2	0.00568569	0	CCL2_CCR2	Ccl2 - Ccr2	CCL	Secreted Signaling	KEGG: mmu04060
Macrophages	T-cells_and_NK_cells	Ccl4	Ccr5	0.00568569	0	CCL4_CCR5	Ccl4 - Ccr5	CCL	Secreted Signaling	KEGG: mmu04060
Macrophages	Macrophages	Ccl4	Ccr5	0.00509875	0	CCL4_CCR5	Ccl4 - Ccr5	CCL	Secreted Signaling	KEGG: mmu04060
Macrophages	T_cells_and_enterocytes	Ccl4	Ccr5	0.00142751	0	CCL4_CCR5	Ccl4 - Ccr5	CCL	Secreted Signaling	KEGG: mmu04060
T-cells_and_NK_cells	T-cells_and_NK_cells	Ccl5	Ccr5	0.0553559	0	CCL5_CCR5	Ccl5 - Ccr5	CCL	Secreted Signaling	KEGG: mmu04060
T-cells_and_NK_cells	Macrophages	Ccl5	Ccr5	0.0498988	0	CCL5_CCR5	Ccl5 - Ccr5	CCL	Secreted Signaling	KEGG: mmu04060
T-cells_and_NK_cells	T_cells_and_enterocytes	Ccl5	Ccr5	0.0144384	0	CCL5_CCR5	Ccl5 - Ccr5	CCL	Secreted Signaling	KEGG: mmu04060
Macrophages	T-cells_and_NK_cells	Ccl3	Ccr5	0.00568569	0	CCL3_CCR5	Ccl3 - Ccr5	CCL	Secreted Signaling	KEGG: mmu04060
Macrophages	Macrophages	Ccl3	Ccr5	0.00509875	0	CCL3_CCR5	Ccl3 - Ccr5	CCL	Secreted Signaling	KEGG: mmu04060
Macrophages	T_cells_and_enterocytes	Ccl3	Ccr5	0.00142751	0	CCL3_CCR5	Ccl3 - Ccr5	CCL	Secreted Signaling	KEGG: mmu04060
Enterocytes	Goblet_cells_enterocytes_and_epithelial_cells	Ccl28	Ccr10	0.00509875	0	CCL28_CCR10	Ccl28 - Ccr10	CCL	Secreted Signaling	KEGG: mmu04060
Fibroblasts_and_smooth_muscle_cells	T-cells_and_NK_cells	Cxcl12	Cxcr4	0.0198232	0	CXCL12_CXCR4	Cxcl12 - Cxcr4	CXCL	Secreted Signaling	KEGG: mmu04060
Goblet_cells_and_paneth_cells	T-cells_and_NK_cells	Cxcl12	Cxcr4	0.012443	0	CXCL12_CXCR4	Cxcl12 - Cxcr4	CXCL	Secreted Signaling	KEGG: mmu04060
Fibroblasts_and_macrophages	T-cells_and_NK_cells	Cxcl12	Cxcr4	0.0187383	0	CXCL12_CXCR4	Cxcl12 - Cxcr4	CXCL	Secreted Signaling	KEGG: mmu04060
Fibroblasts	T-cells_and_NK_cells	Cxcl12	Cxcr4	0.0196249	0	CXCL12_CXCR4	Cxcl12 - Cxcr4	CXCL	Secreted Signaling	KEGG: mmu04060
Endothelial_cells	T-cells_and_NK_cells	Cxcl12	Cxcr4	0.00847243	0	CXCL12_CXCR4	Cxcl12 - Cxcr4	CXCL	Secreted Signaling	KEGG: mmu04060
Fibroblasts_and_smooth_muscle_cells	B_cells	Cxcl12	Cxcr4	0.0198232	0	CXCL12_CXCR4	Cxcl12 - Cxcr4	CXCL	Secreted Signaling	KEGG: mmu04060
Goblet_cells_and_paneth_cells	B_cells	Cxcl12	Cxcr4	0.012443	0	CXCL12_CXCR4	Cxcl12 - Cxcr4	CXCL	Secreted Signaling	KEGG: mmu04060
Fibroblasts_and_macrophages	B_cells	Cxcl12	Cxcr4	0.0187383	0	CXCL12_CXCR4	Cxcl12 - Cxcr4	CXCL	Secreted Signaling	KEGG: mmu04060
Fibroblasts	B_cells	Cxcl12	Cxcr4	0.0196249	0	CXCL12_CXCR4	Cxcl12 - Cxcr4	CXCL	Secreted Signaling	KEGG: mmu04060
Endothelial_cells	B_cells	Cxcl12	Cxcr4	0.00847243	0	CXCL12_CXCR4	Cxcl12 - Cxcr4	CXCL	Secreted Signaling	KEGG: mmu04060
Fibroblasts_and_smooth_muscle_cells	B-cells_2	Cxcl12	Cxcr4	0.0198232	0	CXCL12_CXCR4	Cxcl12 - Cxcr4	CXCL	Secreted Signaling	KEGG: mmu04060
Goblet_cells_and_paneth_cells	B-cells_2	Cxcl12	Cxcr4	0.012443	0	CXCL12_CXCR4	Cxcl12 - Cxcr4	CXCL	Secreted Signaling	KEGG: mmu04060
Fibroblasts_and_macrophages	B-cells_2	Cxcl12	Cxcr4	0.0187383	0	CXCL12_CXCR4	Cxcl12 - Cxcr4	CXCL	Secreted Signaling	KEGG: mmu04060
Fibroblasts	B-cells_2	Cxcl12	Cxcr4	0.0196249	0	CXCL12_CXCR4	Cxcl12 - Cxcr4	CXCL	Secreted Signaling	KEGG: mmu04060
Endothelial_cells	B-cells_2	Cxcl12	Cxcr4	0.00847243	0	CXCL12_CXCR4	Cxcl12 - Cxcr4	CXCL	Secreted Signaling	KEGG: mmu04060
Fibroblasts_and_smooth_muscle_cells	Enteroendocrine_and_enterocytes_and_goblet_cells	Cxcl12	Cxcr4	0.0198232	0	CXCL12_CXCR4	Cxcl12 - Cxcr4	CXCL	Secreted Signaling	KEGG: mmu04060
Goblet_cells_and_paneth_cells	Enteroendocrine_and_enterocytes_and_goblet_cells	Cxcl12	Cxcr4	0.012443	0	CXCL12_CXCR4	Cxcl12 - Cxcr4	CXCL	Secreted Signaling	KEGG: mmu04060
Fibroblasts_and_macrophages	Enteroendocrine_and_enterocytes_and_goblet_cells	Cxcl12	Cxcr4	0.0187383	0	CXCL12_CXCR4	Cxcl12 - Cxcr4	CXCL	Secreted Signaling	KEGG: mmu04060
Fibroblasts	Enteroendocrine_and_enterocytes_and_goblet_cells	Cxcl12	Cxcr4	0.0196249	0	CXCL12_CXCR4	Cxcl12 - Cxcr4	CXCL	Secreted Signaling	KEGG: mmu04060
Endothelial_cells	Enteroendocrine_and_enterocytes_and_goblet_cells	Cxcl12	Cxcr4	0.00847243	0	CXCL12_CXCR4	Cxcl12 - Cxcr4	CXCL	Secreted Signaling	KEGG: mmu04060
Fibroblasts_and_smooth_muscle_cells	T_memory_cells	Cxcl12	Cxcr4	0.0198232	0	CXCL12_CXCR4	Cxcl12 - Cxcr4	CXCL	Secreted Signaling	KEGG: mmu04060
Goblet_cells_and_paneth_cells	T_memory_cells	Cxcl12	Cxcr4	0.012443	0	CXCL12_CXCR4	Cxcl12 - Cxcr4	CXCL	Secreted Signaling	KEGG: mmu04060
Fibroblasts_and_macrophages	T_memory_cells	Cxcl12	Cxcr4	0.0187383	0	CXCL12_CXCR4	Cxcl12 - Cxcr4	CXCL	Secreted Signaling	KEGG: mmu04060
Fibroblasts	T_memory_cells	Cxcl12	Cxcr4	0.0196249	0	CXCL12_CXCR4	Cxcl12 - Cxcr4	CXCL	Secreted Signaling	KEGG: mmu04060
Endothelial_cells	T_memory_cells	Cxcl12	Cxcr4	0.00847243	0	CXCL12_CXCR4	Cxcl12 - Cxcr4	CXCL	Secreted Signaling	KEGG: mmu04060
Fibroblasts_and_smooth_muscle_cells	Goblet_cells_enterocytes_and_epithelial_cells	Cxcl12	Cxcr4	0.0198232	0	CXCL12_CXCR4	Cxcl12 - Cxcr4	CXCL	Secreted Signaling	KEGG: mmu04060
Goblet_cells_and_paneth_cells	Goblet_cells_enterocytes_and_epithelial_cells	Cxcl12	Cxcr4	0.012443	0	CXCL12_CXCR4	Cxcl12 - Cxcr4	CXCL	Secreted Signaling	KEGG: mmu04060
Fibroblasts_and_macrophages	Goblet_cells_enterocytes_and_epithelial_cells	Cxcl12	Cxcr4	0.0187383	0	CXCL12_CXCR4	Cxcl12 - Cxcr4	CXCL	Secreted Signaling	KEGG: mmu04060
Fibroblasts	Goblet_cells_enterocytes_and_epithelial_cells	Cxcl12	Cxcr4	0.0196249	0	CXCL12_CXCR4	Cxcl12 - Cxcr4	CXCL	Secreted Signaling	KEGG: mmu04060
Endothelial_cells	Goblet_cells_enterocytes_and_epithelial_cells	Cxcl12	Cxcr4	0.00847243	0	CXCL12_CXCR4	Cxcl12 - Cxcr4	CXCL	Secreted Signaling	KEGG: mmu04060
Fibroblasts_and_smooth_muscle_cells	Macrophages	Cxcl12	Cxcr4	0.0676015	0	CXCL12_CXCR4	Cxcl12 - Cxcr4	CXCL	Secreted Signaling	KEGG: mmu04060
Goblet_cells_and_paneth_cells	Macrophages	Cxcl12	Cxcr4	0.0432175	0	CXCL12_CXCR4	Cxcl12 - Cxcr4	CXCL	Secreted Signaling	KEGG: mmu04060
Fibroblasts_and_macrophages	Macrophages	Cxcl12	Cxcr4	0.0640724	0	CXCL12_CXCR4	Cxcl12 - Cxcr4	CXCL	Secreted Signaling	KEGG: mmu04060
Smooth_muscle_cells	Macrophages	Cxcl12	Cxcr4	0.00509875	0	CXCL12_CXCR4	Cxcl12 - Cxcr4	CXCL	Secreted Signaling	KEGG: mmu04060
Fibroblasts	Macrophages	Cxcl12	Cxcr4	0.0669577	0	CXCL12_CXCR4	Cxcl12 - Cxcr4	CXCL	Secreted Signaling	KEGG: mmu04060
Endothelial_cells	Macrophages	Cxcl12	Cxcr4	0.0297224	0	CXCL12_CXCR4	Cxcl12 - Cxcr4	CXCL	Secreted Signaling	KEGG: mmu04060
Enterocytes_enteroendocrine_cells_and_SMCs	Macrophages	Cxcl12	Cxcr4	0.00509875	0	CXCL12_CXCR4	Cxcl12 - Cxcr4	CXCL	Secreted Signaling	KEGG: mmu04060
Fibroblasts_and_smooth_muscle_cells	T_cells_and_enterocytes	Cxcl12	Cxcr4	0.0198232	0	CXCL12_CXCR4	Cxcl12 - Cxcr4	CXCL	Secreted Signaling	KEGG: mmu04060
Goblet_cells_and_paneth_cells	T_cells_and_enterocytes	Cxcl12	Cxcr4	0.012443	0	CXCL12_CXCR4	Cxcl12 - Cxcr4	CXCL	Secreted Signaling	KEGG: mmu04060
Fibroblasts_and_macrophages	T_cells_and_enterocytes	Cxcl12	Cxcr4	0.0187383	0	CXCL12_CXCR4	Cxcl12 - Cxcr4	CXCL	Secreted Signaling	KEGG: mmu04060
Fibroblasts	T_cells_and_enterocytes	Cxcl12	Cxcr4	0.0196249	0	CXCL12_CXCR4	Cxcl12 - Cxcr4	CXCL	Secreted Signaling	KEGG: mmu04060
Endothelial_cells	T_cells_and_enterocytes	Cxcl12	Cxcr4	0.00847243	0	CXCL12_CXCR4	Cxcl12 - Cxcr4	CXCL	Secreted Signaling	KEGG: mmu04060
Fibroblasts_and_smooth_muscle_cells	Macrophages_and_B_cells	Cxcl12	Cxcr4	0.0310589	0	CXCL12_CXCR4	Cxcl12 - Cxcr4	CXCL	Secreted Signaling	KEGG: mmu04060
Goblet_cells_and_paneth_cells	Macrophages_and_B_cells	Cxcl12	Cxcr4	0.0195791	0	CXCL12_CXCR4	Cxcl12 - Cxcr4	CXCL	Secreted Signaling	KEGG: mmu04060
Fibroblasts_and_macrophages	Macrophages_and_B_cells	Cxcl12	Cxcr4	0.0293774	0	CXCL12_CXCR4	Cxcl12 - Cxcr4	CXCL	Secreted Signaling	KEGG: mmu04060
Smooth_muscle_cells	Macrophages_and_B_cells	Cxcl12	Cxcr4	0.00226066	0	CXCL12_CXCR4	Cxcl12 - Cxcr4	CXCL	Secreted Signaling	KEGG: mmu04060
Fibroblasts	Macrophages_and_B_cells	Cxcl12	Cxcr4	0.0307517	0	CXCL12_CXCR4	Cxcl12 - Cxcr4	CXCL	Secreted Signaling	KEGG: mmu04060
Endothelial_cells	Macrophages_and_B_cells	Cxcl12	Cxcr4	0.0133623	0	CXCL12_CXCR4	Cxcl12 - Cxcr4	CXCL	Secreted Signaling	KEGG: mmu04060
Fibroblasts_and_smooth_muscle_cells	Fibroblasts_and_smooth_muscle_cells	Cxcl12	Ackr3	0.0198232	0	CXCL12_ACKR3	Cxcl12 - Ackr3	CXCL	Secreted Signaling	KEGG: mmu04060
Goblet_cells_and_paneth_cells	Fibroblasts_and_smooth_muscle_cells	Cxcl12	Ackr3	0.012443	0	CXCL12_ACKR3	Cxcl12 - Ackr3	CXCL	Secreted Signaling	KEGG: mmu04060
Fibroblasts_and_macrophages	Fibroblasts_and_smooth_muscle_cells	Cxcl12	Ackr3	0.0187383	0	CXCL12_ACKR3	Cxcl12 - Ackr3	CXCL	Secreted Signaling	KEGG: mmu04060
Smooth_muscle_cells	Fibroblasts_and_smooth_muscle_cells	Cxcl12	Ackr3	0.00142751	0	CXCL12_ACKR3	Cxcl12 - Ackr3	CXCL	Secreted Signaling	KEGG: mmu04060
Fibroblasts	Fibroblasts_and_smooth_muscle_cells	Cxcl12	Ackr3	0.0196249	0	CXCL12_ACKR3	Cxcl12 - Ackr3	CXCL	Secreted Signaling	KEGG: mmu04060
Endothelial_cells	Fibroblasts_and_smooth_muscle_cells	Cxcl12	Ackr3	0.00847243	0	CXCL12_ACKR3	Cxcl12 - Ackr3	CXCL	Secreted Signaling	KEGG: mmu04060
Enterocytes_enteroendocrine_cells_and_SMCs	Fibroblasts_and_smooth_muscle_cells	Cxcl12	Ackr3	0.00142751	0	CXCL12_ACKR3	Cxcl12 - Ackr3	CXCL	Secreted Signaling	KEGG: mmu04060
Fibroblasts_and_smooth_muscle_cells	Goblet_cells_and_paneth_cells	Cxcl12	Ackr3	0.0676015	0	CXCL12_ACKR3	Cxcl12 - Ackr3	CXCL	Secreted Signaling	KEGG: mmu04060
Goblet_cells_and_paneth_cells	Goblet_cells_and_paneth_cells	Cxcl12	Ackr3	0.0432175	0	CXCL12_ACKR3	Cxcl12 - Ackr3	CXCL	Secreted Signaling	KEGG: mmu04060
Fibroblasts_and_macrophages	Goblet_cells_and_paneth_cells	Cxcl12	Ackr3	0.0640724	0	CXCL12_ACKR3	Cxcl12 - Ackr3	CXCL	Secreted Signaling	KEGG: mmu04060
Smooth_muscle_cells	Goblet_cells_and_paneth_cells	Cxcl12	Ackr3	0.00509875	0	CXCL12_ACKR3	Cxcl12 - Ackr3	CXCL	Secreted Signaling	KEGG: mmu04060
Fibroblasts	Goblet_cells_and_paneth_cells	Cxcl12	Ackr3	0.0669577	0	CXCL12_ACKR3	Cxcl12 - Ackr3	CXCL	Secreted Signaling	KEGG: mmu04060
Endothelial_cells	Goblet_cells_and_paneth_cells	Cxcl12	Ackr3	0.0297224	0	CXCL12_ACKR3	Cxcl12 - Ackr3	CXCL	Secreted Signaling	KEGG: mmu04060
Enterocytes_enteroendocrine_cells_and_SMCs	Goblet_cells_and_paneth_cells	Cxcl12	Ackr3	0.00509875	0	CXCL12_ACKR3	Cxcl12 - Ackr3	CXCL	Secreted Signaling	KEGG: mmu04060
Fibroblasts_and_smooth_muscle_cells	Fibroblasts_and_macrophages	Cxcl12	Ackr3	0.0676015	0	CXCL12_ACKR3	Cxcl12 - Ackr3	CXCL	Secreted Signaling	KEGG: mmu04060
Goblet_cells_and_paneth_cells	Fibroblasts_and_macrophages	Cxcl12	Ackr3	0.0432175	0	CXCL12_ACKR3	Cxcl12 - Ackr3	CXCL	Secreted Signaling	KEGG: mmu04060
Fibroblasts_and_macrophages	Fibroblasts_and_macrophages	Cxcl12	Ackr3	0.0640724	0	CXCL12_ACKR3	Cxcl12 - Ackr3	CXCL	Secreted Signaling	KEGG: mmu04060
Smooth_muscle_cells	Fibroblasts_and_macrophages	Cxcl12	Ackr3	0.00509875	0	CXCL12_ACKR3	Cxcl12 - Ackr3	CXCL	Secreted Signaling	KEGG: mmu04060
Fibroblasts	Fibroblasts_and_macrophages	Cxcl12	Ackr3	0.0669577	0	CXCL12_ACKR3	Cxcl12 - Ackr3	CXCL	Secreted Signaling	KEGG: mmu04060
Endothelial_cells	Fibroblasts_and_macrophages	Cxcl12	Ackr3	0.0297224	0	CXCL12_ACKR3	Cxcl12 - Ackr3	CXCL	Secreted Signaling	KEGG: mmu04060
Enterocytes_enteroendocrine_cells_and_SMCs	Fibroblasts_and_macrophages	Cxcl12	Ackr3	0.00509875	0	CXCL12_ACKR3	Cxcl12 - Ackr3	CXCL	Secreted Signaling	KEGG: mmu04060
Fibroblasts_and_smooth_muscle_cells	Smooth_muscle_cells	Cxcl12	Ackr3	0.0572019	0	CXCL12_ACKR3	Cxcl12 - Ackr3	CXCL	Secreted Signaling	KEGG: mmu04060
Goblet_cells_and_paneth_cells	Smooth_muscle_cells	Cxcl12	Ackr3	0.0364225	0	CXCL12_ACKR3	Cxcl12 - Ackr3	CXCL	Secreted Signaling	KEGG: mmu04060
Fibroblasts_and_macrophages	Smooth_muscle_cells	Cxcl12	Ackr3	0.0541841	0	CXCL12_ACKR3	Cxcl12 - Ackr3	CXCL	Secreted Signaling	KEGG: mmu04060
Smooth_muscle_cells	Smooth_muscle_cells	Cxcl12	Ackr3	0.00427034	0	CXCL12_ACKR3	Cxcl12 - Ackr3	CXCL	Secreted Signaling	KEGG: mmu04060
Fibroblasts	Smooth_muscle_cells	Cxcl12	Ackr3	0.0566511	0	CXCL12_ACKR3	Cxcl12 - Ackr3	CXCL	Secreted Signaling	KEGG: mmu04060
Endothelial_cells	Smooth_muscle_cells	Cxcl12	Ackr3	0.0249938	0	CXCL12_ACKR3	Cxcl12 - Ackr3	CXCL	Secreted Signaling	KEGG: mmu04060
Enterocytes_enteroendocrine_cells_and_SMCs	Smooth_muscle_cells	Cxcl12	Ackr3	0.00427034	0	CXCL12_ACKR3	Cxcl12 - Ackr3	CXCL	Secreted Signaling	KEGG: mmu04060
Fibroblasts_and_smooth_muscle_cells	Endothelial_cells	Cxcl12	Ackr3	0.0198232	0	CXCL12_ACKR3	Cxcl12 - Ackr3	CXCL	Secreted Signaling	KEGG: mmu04060
Goblet_cells_and_paneth_cells	Endothelial_cells	Cxcl12	Ackr3	0.012443	0	CXCL12_ACKR3	Cxcl12 - Ackr3	CXCL	Secreted Signaling	KEGG: mmu04060
Fibroblasts_and_macrophages	Endothelial_cells	Cxcl12	Ackr3	0.0187383	0	CXCL12_ACKR3	Cxcl12 - Ackr3	CXCL	Secreted Signaling	KEGG: mmu04060
Smooth_muscle_cells	Endothelial_cells	Cxcl12	Ackr3	0.00142751	0	CXCL12_ACKR3	Cxcl12 - Ackr3	CXCL	Secreted Signaling	KEGG: mmu04060
Fibroblasts	Endothelial_cells	Cxcl12	Ackr3	0.0196249	0	CXCL12_ACKR3	Cxcl12 - Ackr3	CXCL	Secreted Signaling	KEGG: mmu04060
Endothelial_cells	Endothelial_cells	Cxcl12	Ackr3	0.00847243	0	CXCL12_ACKR3	Cxcl12 - Ackr3	CXCL	Secreted Signaling	KEGG: mmu04060
Enterocytes_enteroendocrine_cells_and_SMCs	Endothelial_cells	Cxcl12	Ackr3	0.00142751	0	CXCL12_ACKR3	Cxcl12 - Ackr3	CXCL	Secreted Signaling	KEGG: mmu04060
Macrophages	T-cells_and_NK_cells	Cxcl16	Cxcr6	0.00509875	0	CXCL16_CXCR6	Cxcl16 - Cxcr6	CXCL	Secreted Signaling	KEGG: mmu04060
Enterocytes	T-cells_and_NK_cells	Cxcl16	Cxcr6	0.000714265	0	CXCL16_CXCR6	Cxcl16 - Cxcr6	CXCL	Secreted Signaling	KEGG: mmu04060
Macrophages	Enteroendocrine_and_enterocytes_and_goblet_cells	Cxcl16	Cxcr6	0.0200878	0	CXCL16_CXCR6	Cxcl16 - Cxcr6	CXCL	Secreted Signaling	KEGG: mmu04060
Enterocytes	Enteroendocrine_and_enterocytes_and_goblet_cells	Cxcl16	Cxcr6	0.00285095	0	CXCL16_CXCR6	Cxcl16 - Cxcr6	CXCL	Secreted Signaling	KEGG: mmu04060
Macrophages	T_cells_and_enterocytes	Cxcl16	Cxcr6	0.0200878	0	CXCL16_CXCR6	Cxcl16 - Cxcr6	CXCL	Secreted Signaling	KEGG: mmu04060
Enterocytes	T_cells_and_enterocytes	Cxcl16	Cxcr6	0.00285095	0	CXCL16_CXCR6	Cxcl16 - Cxcr6	CXCL	Secreted Signaling	KEGG: mmu04060
Macrophages	T-cells_and_NK_cells	Mif	CD74_CXCR4	0.0026994	0.01	MIF_CD74_CXCR4	Mif - (Cd74+Cxcr4)	MIF	Secreted Signaling	PMID: 29637711; PMID: 24760155
Smooth_muscle_cells	T-cells_and_NK_cells	Mif	CD74_CXCR4	0.0026994	0.01	MIF_CD74_CXCR4	Mif - (Cd74+Cxcr4)	MIF	Secreted Signaling	PMID: 29637711; PMID: 24760155
Enterocytes	T-cells_and_NK_cells	Mif	CD74_CXCR4	0.0026994	0.01	MIF_CD74_CXCR4	Mif - (Cd74+Cxcr4)	MIF	Secreted Signaling	PMID: 29637711; PMID: 24760155
Enterocytes_enteroendocrine_cells_and_SMCs	T-cells_and_NK_cells	Mif	CD74_CXCR4	0.0026994	0.03	MIF_CD74_CXCR4	Mif - (Cd74+Cxcr4)	MIF	Secreted Signaling	PMID: 29637711; PMID: 24760155
Macrophages	B_cells	Mif	CD74_CXCR4	0.00658939	0	MIF_CD74_CXCR4	Mif - (Cd74+Cxcr4)	MIF	Secreted Signaling	PMID: 29637711; PMID: 24760155
Smooth_muscle_cells	B_cells	Mif	CD74_CXCR4	0.00658939	0	MIF_CD74_CXCR4	Mif - (Cd74+Cxcr4)	MIF	Secreted Signaling	PMID: 29637711; PMID: 24760155
Enterocytes	B_cells	Mif	CD74_CXCR4	0.00658939	0	MIF_CD74_CXCR4	Mif - (Cd74+Cxcr4)	MIF	Secreted Signaling	PMID: 29637711; PMID: 24760155
Enterocytes_enteroendocrine_cells_and_SMCs	B_cells	Mif	CD74_CXCR4	0.00658939	0	MIF_CD74_CXCR4	Mif - (Cd74+Cxcr4)	MIF	Secreted Signaling	PMID: 29637711; PMID: 24760155
Paneth_cells_and_enterocytes	B_cells	Mif	CD74_CXCR4	0.00658939	0	MIF_CD74_CXCR4	Mif - (Cd74+Cxcr4)	MIF	Secreted Signaling	PMID: 29637711; PMID: 24760155
Macrophages_and_B_cells	B_cells	Mif	CD74_CXCR4	0.00658939	0	MIF_CD74_CXCR4	Mif - (Cd74+Cxcr4)	MIF	Secreted Signaling	PMID: 29637711; PMID: 24760155
Macrophages	B-cells_2	Mif	CD74_CXCR4	0.00672718	0	MIF_CD74_CXCR4	Mif - (Cd74+Cxcr4)	MIF	Secreted Signaling	PMID: 29637711; PMID: 24760155
Smooth_muscle_cells	B-cells_2	Mif	CD74_CXCR4	0.00672718	0	MIF_CD74_CXCR4	Mif - (Cd74+Cxcr4)	MIF	Secreted Signaling	PMID: 29637711; PMID: 24760155
Enterocytes	B-cells_2	Mif	CD74_CXCR4	0.00672718	0	MIF_CD74_CXCR4	Mif - (Cd74+Cxcr4)	MIF	Secreted Signaling	PMID: 29637711; PMID: 24760155
Enterocytes_enteroendocrine_cells_and_SMCs	B-cells_2	Mif	CD74_CXCR4	0.00672718	0	MIF_CD74_CXCR4	Mif - (Cd74+Cxcr4)	MIF	Secreted Signaling	PMID: 29637711; PMID: 24760155
Paneth_cells_and_enterocytes	B-cells_2	Mif	CD74_CXCR4	0.00672718	0	MIF_CD74_CXCR4	Mif - (Cd74+Cxcr4)	MIF	Secreted Signaling	PMID: 29637711; PMID: 24760155
Macrophages_and_B_cells	B-cells_2	Mif	CD74_CXCR4	0.00672718	0	MIF_CD74_CXCR4	Mif - (Cd74+Cxcr4)	MIF	Secreted Signaling	PMID: 29637711; PMID: 24760155
Macrophages	Enteroendocrine_and_enterocytes_and_goblet_cells	Mif	CD74_CXCR4	0.00333892	0	MIF_CD74_CXCR4	Mif - (Cd74+Cxcr4)	MIF	Secreted Signaling	PMID: 29637711; PMID: 24760155
Smooth_muscle_cells	Enteroendocrine_and_enterocytes_and_goblet_cells	Mif	CD74_CXCR4	0.00333892	0.01	MIF_CD74_CXCR4	Mif - (Cd74+Cxcr4)	MIF	Secreted Signaling	PMID: 29637711; PMID: 24760155
Enterocytes	Enteroendocrine_and_enterocytes_and_goblet_cells	Mif	CD74_CXCR4	0.00333892	0.01	MIF_CD74_CXCR4	Mif - (Cd74+Cxcr4)	MIF	Secreted Signaling	PMID: 29637711; PMID: 24760155
Enterocytes_enteroendocrine_cells_and_SMCs	Enteroendocrine_and_enterocytes_and_goblet_cells	Mif	CD74_CXCR4	0.00333892	0.04	MIF_CD74_CXCR4	Mif - (Cd74+Cxcr4)	MIF	Secreted Signaling	PMID: 29637711; PMID: 24760155
Macrophages	T_memory_cells	Mif	CD74_CXCR4	0.0026994	0.01	MIF_CD74_CXCR4	Mif - (Cd74+Cxcr4)	MIF	Secreted Signaling	PMID: 29637711; PMID: 24760155
Smooth_muscle_cells	T_memory_cells	Mif	CD74_CXCR4	0.0026994	0	MIF_CD74_CXCR4	Mif - (Cd74+Cxcr4)	MIF	Secreted Signaling	PMID: 29637711; PMID: 24760155
Enterocytes	T_memory_cells	Mif	CD74_CXCR4	0.0026994	0	MIF_CD74_CXCR4	Mif - (Cd74+Cxcr4)	MIF	Secreted Signaling	PMID: 29637711; PMID: 24760155
Enterocytes_enteroendocrine_cells_and_SMCs	T_memory_cells	Mif	CD74_CXCR4	0.0026994	0.03	MIF_CD74_CXCR4	Mif - (Cd74+Cxcr4)	MIF	Secreted Signaling	PMID: 29637711; PMID: 24760155
Macrophages	Goblet_cells_enterocytes_and_epithelial_cells	Mif	CD74_CXCR4	0.00568269	0	MIF_CD74_CXCR4	Mif - (Cd74+Cxcr4)	MIF	Secreted Signaling	PMID: 29637711; PMID: 24760155
Smooth_muscle_cells	Goblet_cells_enterocytes_and_epithelial_cells	Mif	CD74_CXCR4	0.00568269	0	MIF_CD74_CXCR4	Mif - (Cd74+Cxcr4)	MIF	Secreted Signaling	PMID: 29637711; PMID: 24760155
Enterocytes	Goblet_cells_enterocytes_and_epithelial_cells	Mif	CD74_CXCR4	0.00568269	0	MIF_CD74_CXCR4	Mif - (Cd74+Cxcr4)	MIF	Secreted Signaling	PMID: 29637711; PMID: 24760155
Enterocytes_enteroendocrine_cells_and_SMCs	Goblet_cells_enterocytes_and_epithelial_cells	Mif	CD74_CXCR4	0.00568269	0	MIF_CD74_CXCR4	Mif - (Cd74+Cxcr4)	MIF	Secreted Signaling	PMID: 29637711; PMID: 24760155
Paneth_cells_and_enterocytes	Goblet_cells_enterocytes_and_epithelial_cells	Mif	CD74_CXCR4	0.00568269	0	MIF_CD74_CXCR4	Mif - (Cd74+Cxcr4)	MIF	Secreted Signaling	PMID: 29637711; PMID: 24760155
Macrophages_and_B_cells	Goblet_cells_enterocytes_and_epithelial_cells	Mif	CD74_CXCR4	0.00568269	0	MIF_CD74_CXCR4	Mif - (Cd74+Cxcr4)	MIF	Secreted Signaling	PMID: 29637711; PMID: 24760155
Macrophages	Macrophages	Mif	CD74_CXCR4	0.013012	0	MIF_CD74_CXCR4	Mif - (Cd74+Cxcr4)	MIF	Secreted Signaling	PMID: 29637711; PMID: 24760155
Smooth_muscle_cells	Macrophages	Mif	CD74_CXCR4	0.013012	0	MIF_CD74_CXCR4	Mif - (Cd74+Cxcr4)	MIF	Secreted Signaling	PMID: 29637711; PMID: 24760155
Enterocytes	Macrophages	Mif	CD74_CXCR4	0.013012	0	MIF_CD74_CXCR4	Mif - (Cd74+Cxcr4)	MIF	Secreted Signaling	PMID: 29637711; PMID: 24760155
Enterocytes_enteroendocrine_cells_and_SMCs	Macrophages	Mif	CD74_CXCR4	0.013012	0	MIF_CD74_CXCR4	Mif - (Cd74+Cxcr4)	MIF	Secreted Signaling	PMID: 29637711; PMID: 24760155
Paneth_cells_and_enterocytes	Macrophages	Mif	CD74_CXCR4	0.013012	0	MIF_CD74_CXCR4	Mif - (Cd74+Cxcr4)	MIF	Secreted Signaling	PMID: 29637711; PMID: 24760155
Macrophages_and_B_cells	Macrophages	Mif	CD74_CXCR4	0.013012	0	MIF_CD74_CXCR4	Mif - (Cd74+Cxcr4)	MIF	Secreted Signaling	PMID: 29637711; PMID: 24760155
Macrophages	T_cells_and_enterocytes	Mif	CD74_CXCR4	0.0026994	0	MIF_CD74_CXCR4	Mif - (Cd74+Cxcr4)	MIF	Secreted Signaling	PMID: 29637711; PMID: 24760155
Smooth_muscle_cells	T_cells_and_enterocytes	Mif	CD74_CXCR4	0.0026994	0	MIF_CD74_CXCR4	Mif - (Cd74+Cxcr4)	MIF	Secreted Signaling	PMID: 29637711; PMID: 24760155
Enterocytes	T_cells_and_enterocytes	Mif	CD74_CXCR4	0.0026994	0.01	MIF_CD74_CXCR4	Mif - (Cd74+Cxcr4)	MIF	Secreted Signaling	PMID: 29637711; PMID: 24760155
Enterocytes_enteroendocrine_cells_and_SMCs	T_cells_and_enterocytes	Mif	CD74_CXCR4	0.0026994	0.02	MIF_CD74_CXCR4	Mif - (Cd74+Cxcr4)	MIF	Secreted Signaling	PMID: 29637711; PMID: 24760155
Paneth_cells_and_enterocytes	T_cells_and_enterocytes	Mif	CD74_CXCR4	0.0026994	0.04	MIF_CD74_CXCR4	Mif - (Cd74+Cxcr4)	MIF	Secreted Signaling	PMID: 29637711; PMID: 24760155
Macrophages	Macrophages_and_B_cells	Mif	CD74_CXCR4	0.00654856	0	MIF_CD74_CXCR4	Mif - (Cd74+Cxcr4)	MIF	Secreted Signaling	PMID: 29637711; PMID: 24760155
Smooth_muscle_cells	Macrophages_and_B_cells	Mif	CD74_CXCR4	0.00654856	0	MIF_CD74_CXCR4	Mif - (Cd74+Cxcr4)	MIF	Secreted Signaling	PMID: 29637711; PMID: 24760155
Enterocytes	Macrophages_and_B_cells	Mif	CD74_CXCR4	0.00654856	0	MIF_CD74_CXCR4	Mif - (Cd74+Cxcr4)	MIF	Secreted Signaling	PMID: 29637711; PMID: 24760155
Enterocytes_enteroendocrine_cells_and_SMCs	Macrophages_and_B_cells	Mif	CD74_CXCR4	0.00654856	0	MIF_CD74_CXCR4	Mif - (Cd74+Cxcr4)	MIF	Secreted Signaling	PMID: 29637711; PMID: 24760155
Paneth_cells_and_enterocytes	Macrophages_and_B_cells	Mif	CD74_CXCR4	0.00654856	0	MIF_CD74_CXCR4	Mif - (Cd74+Cxcr4)	MIF	Secreted Signaling	PMID: 29637711; PMID: 24760155
Macrophages_and_B_cells	Macrophages_and_B_cells	Mif	CD74_CXCR4	0.00654856	0	MIF_CD74_CXCR4	Mif - (Cd74+Cxcr4)	MIF	Secreted Signaling	PMID: 29637711; PMID: 24760155
Macrophages	T-cells_and_NK_cells	Mif	CD74_CD44	0.00684922	0.01	MIF_CD74_CD44	Mif - (Cd74+Cd44)	MIF	Secreted Signaling	PMID: 29637711; PMID: 26175090
Smooth_muscle_cells	T-cells_and_NK_cells	Mif	CD74_CD44	0.00684922	0.01	MIF_CD74_CD44	Mif - (Cd74+Cd44)	MIF	Secreted Signaling	PMID: 29637711; PMID: 26175090
Enterocytes	T-cells_and_NK_cells	Mif	CD74_CD44	0.00684922	0.01	MIF_CD74_CD44	Mif - (Cd74+Cd44)	MIF	Secreted Signaling	PMID: 29637711; PMID: 26175090
Enterocytes_enteroendocrine_cells_and_SMCs	T-cells_and_NK_cells	Mif	CD74_CD44	0.00684922	0.04	MIF_CD74_CD44	Mif - (Cd74+Cd44)	MIF	Secreted Signaling	PMID: 29637711; PMID: 26175090
Macrophages	B_cells	Mif	CD74_CD44	0.00658939	0.01	MIF_CD74_CD44	Mif - (Cd74+Cd44)	MIF	Secreted Signaling	PMID: 29637711; PMID: 26175090
Smooth_muscle_cells	B_cells	Mif	CD74_CD44	0.00658939	0.01	MIF_CD74_CD44	Mif - (Cd74+Cd44)	MIF	Secreted Signaling	PMID: 29637711; PMID: 26175090
Enterocytes	B_cells	Mif	CD74_CD44	0.00658939	0.01	MIF_CD74_CD44	Mif - (Cd74+Cd44)	MIF	Secreted Signaling	PMID: 29637711; PMID: 26175090
Enterocytes_enteroendocrine_cells_and_SMCs	B_cells	Mif	CD74_CD44	0.00658939	0.04	MIF_CD74_CD44	Mif - (Cd74+Cd44)	MIF	Secreted Signaling	PMID: 29637711; PMID: 26175090
Macrophages	Fibroblasts_and_smooth_muscle_cells	Mif	CD74_CD44	0.00339605	0.01	MIF_CD74_CD44	Mif - (Cd74+Cd44)	MIF	Secreted Signaling	PMID: 29637711; PMID: 26175090
Smooth_muscle_cells	Fibroblasts_and_smooth_muscle_cells	Mif	CD74_CD44	0.00339605	0.01	MIF_CD74_CD44	Mif - (Cd74+Cd44)	MIF	Secreted Signaling	PMID: 29637711; PMID: 26175090
Enterocytes	Fibroblasts_and_smooth_muscle_cells	Mif	CD74_CD44	0.00339605	0.01	MIF_CD74_CD44	Mif - (Cd74+Cd44)	MIF	Secreted Signaling	PMID: 29637711; PMID: 26175090
Enterocytes_enteroendocrine_cells_and_SMCs	Fibroblasts_and_smooth_muscle_cells	Mif	CD74_CD44	0.00339605	0.04	MIF_CD74_CD44	Mif - (Cd74+Cd44)	MIF	Secreted Signaling	PMID: 29637711; PMID: 26175090
Macrophages	B-cells_2	Mif	CD74_CD44	0.00672718	0.01	MIF_CD74_CD44	Mif - (Cd74+Cd44)	MIF	Secreted Signaling	PMID: 29637711; PMID: 26175090
Smooth_muscle_cells	B-cells_2	Mif	CD74_CD44	0.00672718	0.01	MIF_CD74_CD44	Mif - (Cd74+Cd44)	MIF	Secreted Signaling	PMID: 29637711; PMID: 26175090
Enterocytes	B-cells_2	Mif	CD74_CD44	0.00672718	0.01	MIF_CD74_CD44	Mif - (Cd74+Cd44)	MIF	Secreted Signaling	PMID: 29637711; PMID: 26175090
Enterocytes_enteroendocrine_cells_and_SMCs	B-cells_2	Mif	CD74_CD44	0.00672718	0.04	MIF_CD74_CD44	Mif - (Cd74+Cd44)	MIF	Secreted Signaling	PMID: 29637711; PMID: 26175090
Macrophages	Goblet_cells_and_paneth_cells	Mif	CD74_CD44	0.00358656	0.01	MIF_CD74_CD44	Mif - (Cd74+Cd44)	MIF	Secreted Signaling	PMID: 29637711; PMID: 26175090
Smooth_muscle_cells	Goblet_cells_and_paneth_cells	Mif	CD74_CD44	0.00358656	0.01	MIF_CD74_CD44	Mif - (Cd74+Cd44)	MIF	Secreted Signaling	PMID: 29637711; PMID: 26175090
Enterocytes	Goblet_cells_and_paneth_cells	Mif	CD74_CD44	0.00358656	0.01	MIF_CD74_CD44	Mif - (Cd74+Cd44)	MIF	Secreted Signaling	PMID: 29637711; PMID: 26175090
Enterocytes_enteroendocrine_cells_and_SMCs	Goblet_cells_and_paneth_cells	Mif	CD74_CD44	0.00358656	0.04	MIF_CD74_CD44	Mif - (Cd74+Cd44)	MIF	Secreted Signaling	PMID: 29637711; PMID: 26175090
Macrophages	Enteroendocrine_and_enterocytes_and_goblet_cells	Mif	CD74_CD44	0.00927395	0	MIF_CD74_CD44	Mif - (Cd74+Cd44)	MIF	Secreted Signaling	PMID: 29637711; PMID: 26175090
Smooth_muscle_cells	Enteroendocrine_and_enterocytes_and_goblet_cells	Mif	CD74_CD44	0.00927395	0	MIF_CD74_CD44	Mif - (Cd74+Cd44)	MIF	Secreted Signaling	PMID: 29637711; PMID: 26175090
Enterocytes	Enteroendocrine_and_enterocytes_and_goblet_cells	Mif	CD74_CD44	0.00927395	0	MIF_CD74_CD44	Mif - (Cd74+Cd44)	MIF	Secreted Signaling	PMID: 29637711; PMID: 26175090
Enterocytes_enteroendocrine_cells_and_SMCs	Enteroendocrine_and_enterocytes_and_goblet_cells	Mif	CD74_CD44	0.00927395	0	MIF_CD74_CD44	Mif - (Cd74+Cd44)	MIF	Secreted Signaling	PMID: 29637711; PMID: 26175090
Paneth_cells_and_enterocytes	Enteroendocrine_and_enterocytes_and_goblet_cells	Mif	CD74_CD44	0.00927395	0	MIF_CD74_CD44	Mif - (Cd74+Cd44)	MIF	Secreted Signaling	PMID: 29637711; PMID: 26175090
Macrophages_and_B_cells	Enteroendocrine_and_enterocytes_and_goblet_cells	Mif	CD74_CD44	0.00927395	0	MIF_CD74_CD44	Mif - (Cd74+Cd44)	MIF	Secreted Signaling	PMID: 29637711; PMID: 26175090
Macrophages	T_memory_cells	Mif	CD74_CD44	0.0026994	0.01	MIF_CD74_CD44	Mif - (Cd74+Cd44)	MIF	Secreted Signaling	PMID: 29637711; PMID: 26175090
Smooth_muscle_cells	T_memory_cells	Mif	CD74_CD44	0.0026994	0.01	MIF_CD74_CD44	Mif - (Cd74+Cd44)	MIF	Secreted Signaling	PMID: 29637711; PMID: 26175090
Enterocytes	T_memory_cells	Mif	CD74_CD44	0.0026994	0.01	MIF_CD74_CD44	Mif - (Cd74+Cd44)	MIF	Secreted Signaling	PMID: 29637711; PMID: 26175090
Enterocytes_enteroendocrine_cells_and_SMCs	T_memory_cells	Mif	CD74_CD44	0.0026994	0.04	MIF_CD74_CD44	Mif - (Cd74+Cd44)	MIF	Secreted Signaling	PMID: 29637711; PMID: 26175090
Macrophages	Goblet_cells_enterocytes_and_epithelial_cells	Mif	CD74_CD44	0.0160731	0	MIF_CD74_CD44	Mif - (Cd74+Cd44)	MIF	Secreted Signaling	PMID: 29637711; PMID: 26175090
Smooth_muscle_cells	Goblet_cells_enterocytes_and_epithelial_cells	Mif	CD74_CD44	0.0160731	0	MIF_CD74_CD44	Mif - (Cd74+Cd44)	MIF	Secreted Signaling	PMID: 29637711; PMID: 26175090
Enterocytes	Goblet_cells_enterocytes_and_epithelial_cells	Mif	CD74_CD44	0.0160731	0	MIF_CD74_CD44	Mif - (Cd74+Cd44)	MIF	Secreted Signaling	PMID: 29637711; PMID: 26175090
Enterocytes_enteroendocrine_cells_and_SMCs	Goblet_cells_enterocytes_and_epithelial_cells	Mif	CD74_CD44	0.0160731	0	MIF_CD74_CD44	Mif - (Cd74+Cd44)	MIF	Secreted Signaling	PMID: 29637711; PMID: 26175090
Paneth_cells_and_enterocytes	Goblet_cells_enterocytes_and_epithelial_cells	Mif	CD74_CD44	0.0160731	0	MIF_CD74_CD44	Mif - (Cd74+Cd44)	MIF	Secreted Signaling	PMID: 29637711; PMID: 26175090
Macrophages_and_B_cells	Goblet_cells_enterocytes_and_epithelial_cells	Mif	CD74_CD44	0.0160731	0	MIF_CD74_CD44	Mif - (Cd74+Cd44)	MIF	Secreted Signaling	PMID: 29637711; PMID: 26175090
Macrophages	Macrophages	Mif	CD74_CD44	0.0249486	0	MIF_CD74_CD44	Mif - (Cd74+Cd44)	MIF	Secreted Signaling	PMID: 29637711; PMID: 26175090
Smooth_muscle_cells	Macrophages	Mif	CD74_CD44	0.0249486	0	MIF_CD74_CD44	Mif - (Cd74+Cd44)	MIF	Secreted Signaling	PMID: 29637711; PMID: 26175090
Enterocytes	Macrophages	Mif	CD74_CD44	0.0249486	0	MIF_CD74_CD44	Mif - (Cd74+Cd44)	MIF	Secreted Signaling	PMID: 29637711; PMID: 26175090
Enterocytes_enteroendocrine_cells_and_SMCs	Macrophages	Mif	CD74_CD44	0.0249486	0	MIF_CD74_CD44	Mif - (Cd74+Cd44)	MIF	Secreted Signaling	PMID: 29637711; PMID: 26175090
Paneth_cells_and_enterocytes	Macrophages	Mif	CD74_CD44	0.0249486	0	MIF_CD74_CD44	Mif - (Cd74+Cd44)	MIF	Secreted Signaling	PMID: 29637711; PMID: 26175090
Macrophages_and_B_cells	Macrophages	Mif	CD74_CD44	0.0249486	0	MIF_CD74_CD44	Mif - (Cd74+Cd44)	MIF	Secreted Signaling	PMID: 29637711; PMID: 26175090
Macrophages	Fibroblasts_and_macrophages	Mif	CD74_CD44	0.00246994	0.01	MIF_CD74_CD44	Mif - (Cd74+Cd44)	MIF	Secreted Signaling	PMID: 29637711; PMID: 26175090
Smooth_muscle_cells	Fibroblasts_and_macrophages	Mif	CD74_CD44	0.00246994	0.01	MIF_CD74_CD44	Mif - (Cd74+Cd44)	MIF	Secreted Signaling	PMID: 29637711; PMID: 26175090
Enterocytes	Fibroblasts_and_macrophages	Mif	CD74_CD44	0.00246994	0.01	MIF_CD74_CD44	Mif - (Cd74+Cd44)	MIF	Secreted Signaling	PMID: 29637711; PMID: 26175090
Enterocytes_enteroendocrine_cells_and_SMCs	Fibroblasts_and_macrophages	Mif	CD74_CD44	0.00246994	0.04	MIF_CD74_CD44	Mif - (Cd74+Cd44)	MIF	Secreted Signaling	PMID: 29637711; PMID: 26175090
Macrophages	Smooth_muscle_cells	Mif	CD74_CD44	0.00626922	0.01	MIF_CD74_CD44	Mif - (Cd74+Cd44)	MIF	Secreted Signaling	PMID: 29637711; PMID: 26175090
Smooth_muscle_cells	Smooth_muscle_cells	Mif	CD74_CD44	0.00626922	0.01	MIF_CD74_CD44	Mif - (Cd74+Cd44)	MIF	Secreted Signaling	PMID: 29637711; PMID: 26175090
Enterocytes	Smooth_muscle_cells	Mif	CD74_CD44	0.00626922	0.01	MIF_CD74_CD44	Mif - (Cd74+Cd44)	MIF	Secreted Signaling	PMID: 29637711; PMID: 26175090
Enterocytes_enteroendocrine_cells_and_SMCs	Smooth_muscle_cells	Mif	CD74_CD44	0.00626922	0.04	MIF_CD74_CD44	Mif - (Cd74+Cd44)	MIF	Secreted Signaling	PMID: 29637711; PMID: 26175090
Macrophages	Fibroblasts	Mif	CD74_CD44	0.00815565	0	MIF_CD74_CD44	Mif - (Cd74+Cd44)	MIF	Secreted Signaling	PMID: 29637711; PMID: 26175090
Smooth_muscle_cells	Fibroblasts	Mif	CD74_CD44	0.00815565	0	MIF_CD74_CD44	Mif - (Cd74+Cd44)	MIF	Secreted Signaling	PMID: 29637711; PMID: 26175090
Enterocytes	Fibroblasts	Mif	CD74_CD44	0.00815565	0	MIF_CD74_CD44	Mif - (Cd74+Cd44)	MIF	Secreted Signaling	PMID: 29637711; PMID: 26175090
Enterocytes_enteroendocrine_cells_and_SMCs	Fibroblasts	Mif	CD74_CD44	0.00815565	0	MIF_CD74_CD44	Mif - (Cd74+Cd44)	MIF	Secreted Signaling	PMID: 29637711; PMID: 26175090
Paneth_cells_and_enterocytes	Fibroblasts	Mif	CD74_CD44	0.00815565	0	MIF_CD74_CD44	Mif - (Cd74+Cd44)	MIF	Secreted Signaling	PMID: 29637711; PMID: 26175090
Macrophages_and_B_cells	Fibroblasts	Mif	CD74_CD44	0.00815565	0.01	MIF_CD74_CD44	Mif - (Cd74+Cd44)	MIF	Secreted Signaling	PMID: 29637711; PMID: 26175090
Macrophages	Endothelial_cells	Mif	CD74_CD44	0.00393307	0.01	MIF_CD74_CD44	Mif - (Cd74+Cd44)	MIF	Secreted Signaling	PMID: 29637711; PMID: 26175090
Smooth_muscle_cells	Endothelial_cells	Mif	CD74_CD44	0.00393307	0.01	MIF_CD74_CD44	Mif - (Cd74+Cd44)	MIF	Secreted Signaling	PMID: 29637711; PMID: 26175090
Enterocytes	Endothelial_cells	Mif	CD74_CD44	0.00393307	0.01	MIF_CD74_CD44	Mif - (Cd74+Cd44)	MIF	Secreted Signaling	PMID: 29637711; PMID: 26175090
Enterocytes_enteroendocrine_cells_and_SMCs	Endothelial_cells	Mif	CD74_CD44	0.00393307	0.04	MIF_CD74_CD44	Mif - (Cd74+Cd44)	MIF	Secreted Signaling	PMID: 29637711; PMID: 26175090
Macrophages	T_cells_and_enterocytes	Mif	CD74_CD44	0.00807077	0	MIF_CD74_CD44	Mif - (Cd74+Cd44)	MIF	Secreted Signaling	PMID: 29637711; PMID: 26175090
Smooth_muscle_cells	T_cells_and_enterocytes	Mif	CD74_CD44	0.00807077	0	MIF_CD74_CD44	Mif - (Cd74+Cd44)	MIF	Secreted Signaling	PMID: 29637711; PMID: 26175090
Enterocytes	T_cells_and_enterocytes	Mif	CD74_CD44	0.00807077	0	MIF_CD74_CD44	Mif - (Cd74+Cd44)	MIF	Secreted Signaling	PMID: 29637711; PMID: 26175090
Enterocytes_enteroendocrine_cells_and_SMCs	T_cells_and_enterocytes	Mif	CD74_CD44	0.00807077	0	MIF_CD74_CD44	Mif - (Cd74+Cd44)	MIF	Secreted Signaling	PMID: 29637711; PMID: 26175090
Paneth_cells_and_enterocytes	T_cells_and_enterocytes	Mif	CD74_CD44	0.00807077	0.01	MIF_CD74_CD44	Mif - (Cd74+Cd44)	MIF	Secreted Signaling	PMID: 29637711; PMID: 26175090
Macrophages_and_B_cells	T_cells_and_enterocytes	Mif	CD74_CD44	0.00807077	0.04	MIF_CD74_CD44	Mif - (Cd74+Cd44)	MIF	Secreted Signaling	PMID: 29637711; PMID: 26175090
Macrophages	Enterocytes_enteroendocrine_cells_and_SMCs	Mif	CD74_CD44	0.00339605	0.01	MIF_CD74_CD44	Mif - (Cd74+Cd44)	MIF	Secreted Signaling	PMID: 29637711; PMID: 26175090
Smooth_muscle_cells	Enterocytes_enteroendocrine_cells_and_SMCs	Mif	CD74_CD44	0.00339605	0.01	MIF_CD74_CD44	Mif - (Cd74+Cd44)	MIF	Secreted Signaling	PMID: 29637711; PMID: 26175090
Enterocytes	Enterocytes_enteroendocrine_cells_and_SMCs	Mif	CD74_CD44	0.00339605	0.01	MIF_CD74_CD44	Mif - (Cd74+Cd44)	MIF	Secreted Signaling	PMID: 29637711; PMID: 26175090
Enterocytes_enteroendocrine_cells_and_SMCs	Enterocytes_enteroendocrine_cells_and_SMCs	Mif	CD74_CD44	0.00339605	0.04	MIF_CD74_CD44	Mif - (Cd74+Cd44)	MIF	Secreted Signaling	PMID: 29637711; PMID: 26175090
Macrophages	Paneth_cells_and_enterocytes	Mif	CD74_CD44	0.00152818	0.01	MIF_CD74_CD44	Mif - (Cd74+Cd44)	MIF	Secreted Signaling	PMID: 29637711; PMID: 26175090
Smooth_muscle_cells	Paneth_cells_and_enterocytes	Mif	CD74_CD44	0.00152818	0.01	MIF_CD74_CD44	Mif - (Cd74+Cd44)	MIF	Secreted Signaling	PMID: 29637711; PMID: 26175090
Enterocytes	Paneth_cells_and_enterocytes	Mif	CD74_CD44	0.00152818	0.01	MIF_CD74_CD44	Mif - (Cd74+Cd44)	MIF	Secreted Signaling	PMID: 29637711; PMID: 26175090
Enterocytes_enteroendocrine_cells_and_SMCs	Paneth_cells_and_enterocytes	Mif	CD74_CD44	0.00152818	0.04	MIF_CD74_CD44	Mif - (Cd74+Cd44)	MIF	Secreted Signaling	PMID: 29637711; PMID: 26175090
Macrophages	Macrophages_and_B_cells	Mif	CD74_CD44	0.00520861	0.01	MIF_CD74_CD44	Mif - (Cd74+Cd44)	MIF	Secreted Signaling	PMID: 29637711; PMID: 26175090
Smooth_muscle_cells	Macrophages_and_B_cells	Mif	CD74_CD44	0.00520861	0.01	MIF_CD74_CD44	Mif - (Cd74+Cd44)	MIF	Secreted Signaling	PMID: 29637711; PMID: 26175090
Enterocytes	Macrophages_and_B_cells	Mif	CD74_CD44	0.00520861	0.01	MIF_CD74_CD44	Mif - (Cd74+Cd44)	MIF	Secreted Signaling	PMID: 29637711; PMID: 26175090
Enterocytes_enteroendocrine_cells_and_SMCs	Macrophages_and_B_cells	Mif	CD74_CD44	0.00520861	0.04	MIF_CD74_CD44	Mif - (Cd74+Cd44)	MIF	Secreted Signaling	PMID: 29637711; PMID: 26175090
Macrophages	Fibroblasts_and_smooth_muscle_cells	Mif	Ackr3	0.00142751	0	MIF_ACKR3	Mif - Ackr3	MIF	Secreted Signaling	PMID: 26175090
Smooth_muscle_cells	Fibroblasts_and_smooth_muscle_cells	Mif	Ackr3	0.00142751	0	MIF_ACKR3	Mif - Ackr3	MIF	Secreted Signaling	PMID: 26175090
Enterocytes	Fibroblasts_and_smooth_muscle_cells	Mif	Ackr3	0.00142751	0	MIF_ACKR3	Mif - Ackr3	MIF	Secreted Signaling	PMID: 26175090
Enterocytes_enteroendocrine_cells_and_SMCs	Fibroblasts_and_smooth_muscle_cells	Mif	Ackr3	0.00142751	0	MIF_ACKR3	Mif - Ackr3	MIF	Secreted Signaling	PMID: 26175090
Paneth_cells_and_enterocytes	Fibroblasts_and_smooth_muscle_cells	Mif	Ackr3	0.00142751	0	MIF_ACKR3	Mif - Ackr3	MIF	Secreted Signaling	PMID: 26175090
Macrophages_and_B_cells	Fibroblasts_and_smooth_muscle_cells	Mif	Ackr3	0.00142751	0	MIF_ACKR3	Mif - Ackr3	MIF	Secreted Signaling	PMID: 26175090
Macrophages	Goblet_cells_and_paneth_cells	Mif	Ackr3	0.00509875	0	MIF_ACKR3	Mif - Ackr3	MIF	Secreted Signaling	PMID: 26175090
Smooth_muscle_cells	Goblet_cells_and_paneth_cells	Mif	Ackr3	0.00509875	0	MIF_ACKR3	Mif - Ackr3	MIF	Secreted Signaling	PMID: 26175090
Enterocytes	Goblet_cells_and_paneth_cells	Mif	Ackr3	0.00509875	0	MIF_ACKR3	Mif - Ackr3	MIF	Secreted Signaling	PMID: 26175090
Enterocytes_enteroendocrine_cells_and_SMCs	Goblet_cells_and_paneth_cells	Mif	Ackr3	0.00509875	0	MIF_ACKR3	Mif - Ackr3	MIF	Secreted Signaling	PMID: 26175090
Paneth_cells_and_enterocytes	Goblet_cells_and_paneth_cells	Mif	Ackr3	0.00509875	0	MIF_ACKR3	Mif - Ackr3	MIF	Secreted Signaling	PMID: 26175090
Macrophages_and_B_cells	Goblet_cells_and_paneth_cells	Mif	Ackr3	0.00509875	0	MIF_ACKR3	Mif - Ackr3	MIF	Secreted Signaling	PMID: 26175090
Macrophages	Fibroblasts_and_macrophages	Mif	Ackr3	0.00509875	0	MIF_ACKR3	Mif - Ackr3	MIF	Secreted Signaling	PMID: 26175090
Smooth_muscle_cells	Fibroblasts_and_macrophages	Mif	Ackr3	0.00509875	0	MIF_ACKR3	Mif - Ackr3	MIF	Secreted Signaling	PMID: 26175090
Enterocytes	Fibroblasts_and_macrophages	Mif	Ackr3	0.00509875	0	MIF_ACKR3	Mif - Ackr3	MIF	Secreted Signaling	PMID: 26175090
Enterocytes_enteroendocrine_cells_and_SMCs	Fibroblasts_and_macrophages	Mif	Ackr3	0.00509875	0	MIF_ACKR3	Mif - Ackr3	MIF	Secreted Signaling	PMID: 26175090
Paneth_cells_and_enterocytes	Fibroblasts_and_macrophages	Mif	Ackr3	0.00509875	0	MIF_ACKR3	Mif - Ackr3	MIF	Secreted Signaling	PMID: 26175090
Macrophages_and_B_cells	Fibroblasts_and_macrophages	Mif	Ackr3	0.00509875	0	MIF_ACKR3	Mif - Ackr3	MIF	Secreted Signaling	PMID: 26175090
Macrophages	Smooth_muscle_cells	Mif	Ackr3	0.00427034	0	MIF_ACKR3	Mif - Ackr3	MIF	Secreted Signaling	PMID: 26175090
Smooth_muscle_cells	Smooth_muscle_cells	Mif	Ackr3	0.00427034	0	MIF_ACKR3	Mif - Ackr3	MIF	Secreted Signaling	PMID: 26175090
Enterocytes	Smooth_muscle_cells	Mif	Ackr3	0.00427034	0	MIF_ACKR3	Mif - Ackr3	MIF	Secreted Signaling	PMID: 26175090
Enterocytes_enteroendocrine_cells_and_SMCs	Smooth_muscle_cells	Mif	Ackr3	0.00427034	0	MIF_ACKR3	Mif - Ackr3	MIF	Secreted Signaling	PMID: 26175090
Paneth_cells_and_enterocytes	Smooth_muscle_cells	Mif	Ackr3	0.00427034	0	MIF_ACKR3	Mif - Ackr3	MIF	Secreted Signaling	PMID: 26175090
Macrophages_and_B_cells	Smooth_muscle_cells	Mif	Ackr3	0.00427034	0	MIF_ACKR3	Mif - Ackr3	MIF	Secreted Signaling	PMID: 26175090
Macrophages	Endothelial_cells	Mif	Ackr3	0.00142751	0	MIF_ACKR3	Mif - Ackr3	MIF	Secreted Signaling	PMID: 26175090
Smooth_muscle_cells	Endothelial_cells	Mif	Ackr3	0.00142751	0	MIF_ACKR3	Mif - Ackr3	MIF	Secreted Signaling	PMID: 26175090
Enterocytes	Endothelial_cells	Mif	Ackr3	0.00142751	0	MIF_ACKR3	Mif - Ackr3	MIF	Secreted Signaling	PMID: 26175090
Enterocytes_enteroendocrine_cells_and_SMCs	Endothelial_cells	Mif	Ackr3	0.00142751	0	MIF_ACKR3	Mif - Ackr3	MIF	Secreted Signaling	PMID: 26175090
Paneth_cells_and_enterocytes	Endothelial_cells	Mif	Ackr3	0.00142751	0	MIF_ACKR3	Mif - Ackr3	MIF	Secreted Signaling	PMID: 26175090
Macrophages_and_B_cells	Endothelial_cells	Mif	Ackr3	0.00142751	0	MIF_ACKR3	Mif - Ackr3	MIF	Secreted Signaling	PMID: 26175090
Enteroendocrine_and_enterocytes_and_goblet_cells	Macrophages	Csf2	CSF2RA_CSF2RB	0.0166333	0	CSF2_CSF2RA_CSF2RB	Csf2 - (Csf2ra+Csf2rb)	IL4	Secreted Signaling	KEGG: mmu04060
Goblet_cells_and_paneth_cells	Fibroblasts_and_smooth_muscle_cells	Il6	IL6R_IL6ST	0.00142751	0	IL6_IL6R_IL6ST	Il6 - (Il6r+Il6st)	IL6	Secreted Signaling	KEGG: mmu04060
Goblet_cells_and_paneth_cells	Goblet_cells_and_paneth_cells	Il6	IL6R_IL6ST	0.0026994	0	IL6_IL6R_IL6ST	Il6 - (Il6r+Il6st)	IL6	Secreted Signaling	KEGG: mmu04060
Goblet_cells_and_paneth_cells	Macrophages	Il6	IL6R_IL6ST	0.0026994	0	IL6_IL6R_IL6ST	Il6 - (Il6r+Il6st)	IL6	Secreted Signaling	KEGG: mmu04060
Goblet_cells_and_paneth_cells	Fibroblasts_and_macrophages	Il6	IL6R_IL6ST	0.0026994	0	IL6_IL6R_IL6ST	Il6 - (Il6r+Il6st)	IL6	Secreted Signaling	KEGG: mmu04060
Goblet_cells_and_paneth_cells	Fibroblasts	Il6	IL6R_IL6ST	0.0026994	0	IL6_IL6R_IL6ST	Il6 - (Il6r+Il6st)	IL6	Secreted Signaling	KEGG: mmu04060
Enteroendocrine_and_enterocytes_and_goblet_cells	Endothelial_cells	Lif	LIFR_IL6ST	0.0026994	0	LIF_LIFR_IL6ST	Lif - (Lifr+Il6st)	LIFR	Secreted Signaling	KEGG: mmu04060
Enterocytes	T-cells_and_NK_cells	Il18	IL18R1_IL18RAP	0.00142751	0	IL18_IL18R1_IL18RAP	Il18 - (Il18r1+Il18rap)	IL1	Secreted Signaling	KEGG: mmu04060
Enterocytes	Enteroendocrine_and_enterocytes_and_goblet_cells	Il18	IL18R1_IL18RAP	0.00142751	0	IL18_IL18R1_IL18RAP	Il18 - (Il18r1+Il18rap)	IL1	Secreted Signaling	KEGG: mmu04060
Enterocytes	T_cells_and_enterocytes	Il18	IL18R1_IL18RAP	0.00323991	0	IL18_IL18R1_IL18RAP	Il18 - (Il18r1+Il18rap)	IL1	Secreted Signaling	KEGG: mmu04060
Fibroblasts_and_smooth_muscle_cells	Macrophages	Csf1	Csf1r	0.0216694	0	CSF1_CSF1R	Csf1 - Csf1r	CSF	Secreted Signaling	KEGG: mmu04060
Goblet_cells_and_paneth_cells	Macrophages	Csf1	Csf1r	0.0181979	0	CSF1_CSF1R	Csf1 - Csf1r	CSF	Secreted Signaling	KEGG: mmu04060
Fibroblasts_and_macrophages	Macrophages	Csf1	Csf1r	0.0299664	0	CSF1_CSF1R	Csf1 - Csf1r	CSF	Secreted Signaling	KEGG: mmu04060
Smooth_muscle_cells	Macrophages	Csf1	Csf1r	0.0181979	0	CSF1_CSF1R	Csf1 - Csf1r	CSF	Secreted Signaling	KEGG: mmu04060
Fibroblasts	Macrophages	Csf1	Csf1r	0.0216694	0	CSF1_CSF1R	Csf1 - Csf1r	CSF	Secreted Signaling	KEGG: mmu04060
T-cells_and_NK_cells	B-cells_2	Ifng	IFNGR1_IFNGR2	0.00226066	0	IFNG_IFNGR1_IFNGR2	Ifng - (Ifngr1+Ifngr2)	IFN-II	Secreted Signaling	KEGG: mmu04060
T-cells_and_NK_cells	Enterocytes	Ifng	IFNGR1_IFNGR2	0.00226066	0	IFNG_IFNGR1_IFNGR2	Ifng - (Ifngr1+Ifngr2)	IFN-II	Secreted Signaling	KEGG: mmu04060
Macrophages	Fibroblasts_and_smooth_muscle_cells	Tnf	Tnfrsf1a	0.00142751	0	TNF_TNFRSF1A	Tnf - Tnfrsf1a	TNF	Secreted Signaling	KEGG: mmu04060
Paneth_cells_and_enterocytes	Fibroblasts_and_smooth_muscle_cells	Tnf	Tnfrsf1a	0.00142751	0	TNF_TNFRSF1A	Tnf - Tnfrsf1a	TNF	Secreted Signaling	KEGG: mmu04060
Macrophages	Goblet_cells_and_paneth_cells	Tnf	Tnfrsf1a	0.00142751	0	TNF_TNFRSF1A	Tnf - Tnfrsf1a	TNF	Secreted Signaling	KEGG: mmu04060
Paneth_cells_and_enterocytes	Goblet_cells_and_paneth_cells	Tnf	Tnfrsf1a	0.00142751	0	TNF_TNFRSF1A	Tnf - Tnfrsf1a	TNF	Secreted Signaling	KEGG: mmu04060
Macrophages	Macrophages	Tnf	Tnfrsf1a	0.00142751	0	TNF_TNFRSF1A	Tnf - Tnfrsf1a	TNF	Secreted Signaling	KEGG: mmu04060
Paneth_cells_and_enterocytes	Macrophages	Tnf	Tnfrsf1a	0.00142751	0	TNF_TNFRSF1A	Tnf - Tnfrsf1a	TNF	Secreted Signaling	KEGG: mmu04060
Macrophages	Fibroblasts_and_macrophages	Tnf	Tnfrsf1a	0.00142751	0	TNF_TNFRSF1A	Tnf - Tnfrsf1a	TNF	Secreted Signaling	KEGG: mmu04060
Paneth_cells_and_enterocytes	Fibroblasts_and_macrophages	Tnf	Tnfrsf1a	0.00142751	0	TNF_TNFRSF1A	Tnf - Tnfrsf1a	TNF	Secreted Signaling	KEGG: mmu04060
Macrophages	Fibroblasts	Tnf	Tnfrsf1a	0.00142751	0	TNF_TNFRSF1A	Tnf - Tnfrsf1a	TNF	Secreted Signaling	KEGG: mmu04060
Paneth_cells_and_enterocytes	Fibroblasts	Tnf	Tnfrsf1a	0.00142751	0	TNF_TNFRSF1A	Tnf - Tnfrsf1a	TNF	Secreted Signaling	KEGG: mmu04060
Macrophages	Endothelial_cells	Tnf	Tnfrsf1a	0.00142751	0	TNF_TNFRSF1A	Tnf - Tnfrsf1a	TNF	Secreted Signaling	KEGG: mmu04060
Paneth_cells_and_enterocytes	Endothelial_cells	Tnf	Tnfrsf1a	0.00142751	0	TNF_TNFRSF1A	Tnf - Tnfrsf1a	TNF	Secreted Signaling	KEGG: mmu04060
Macrophages	T-cells_and_NK_cells	Tnf	Tnfrsf1b	0.00509875	0	TNF_TNFRSF1B	Tnf - Tnfrsf1b	TNF	Secreted Signaling	KEGG: mmu04060
Paneth_cells_and_enterocytes	T-cells_and_NK_cells	Tnf	Tnfrsf1b	0.00509875	0	TNF_TNFRSF1B	Tnf - Tnfrsf1b	TNF	Secreted Signaling	KEGG: mmu04060
Macrophages	B_cells	Tnf	Tnfrsf1b	0.00142751	0	TNF_TNFRSF1B	Tnf - Tnfrsf1b	TNF	Secreted Signaling	KEGG: mmu04060
Paneth_cells_and_enterocytes	B_cells	Tnf	Tnfrsf1b	0.00142751	0	TNF_TNFRSF1B	Tnf - Tnfrsf1b	TNF	Secreted Signaling	KEGG: mmu04060
Macrophages	B-cells_2	Tnf	Tnfrsf1b	0.00142751	0	TNF_TNFRSF1B	Tnf - Tnfrsf1b	TNF	Secreted Signaling	KEGG: mmu04060
Paneth_cells_and_enterocytes	B-cells_2	Tnf	Tnfrsf1b	0.00142751	0	TNF_TNFRSF1B	Tnf - Tnfrsf1b	TNF	Secreted Signaling	KEGG: mmu04060
Macrophages	Enteroendocrine_and_enterocytes_and_goblet_cells	Tnf	Tnfrsf1b	0.00142751	0	TNF_TNFRSF1B	Tnf - Tnfrsf1b	TNF	Secreted Signaling	KEGG: mmu04060
Paneth_cells_and_enterocytes	Enteroendocrine_and_enterocytes_and_goblet_cells	Tnf	Tnfrsf1b	0.00142751	0	TNF_TNFRSF1B	Tnf - Tnfrsf1b	TNF	Secreted Signaling	KEGG: mmu04060
Macrophages	T_memory_cells	Tnf	Tnfrsf1b	0.00142751	0	TNF_TNFRSF1B	Tnf - Tnfrsf1b	TNF	Secreted Signaling	KEGG: mmu04060
Paneth_cells_and_enterocytes	T_memory_cells	Tnf	Tnfrsf1b	0.00142751	0	TNF_TNFRSF1B	Tnf - Tnfrsf1b	TNF	Secreted Signaling	KEGG: mmu04060
Macrophages	Macrophages	Tnf	Tnfrsf1b	0.00509875	0	TNF_TNFRSF1B	Tnf - Tnfrsf1b	TNF	Secreted Signaling	KEGG: mmu04060
Paneth_cells_and_enterocytes	Macrophages	Tnf	Tnfrsf1b	0.00509875	0	TNF_TNFRSF1B	Tnf - Tnfrsf1b	TNF	Secreted Signaling	KEGG: mmu04060
Macrophages	T_cells_and_enterocytes	Tnf	Tnfrsf1b	0.00568569	0	TNF_TNFRSF1B	Tnf - Tnfrsf1b	TNF	Secreted Signaling	KEGG: mmu04060
Paneth_cells_and_enterocytes	T_cells_and_enterocytes	Tnf	Tnfrsf1b	0.00568569	0	TNF_TNFRSF1B	Tnf - Tnfrsf1b	TNF	Secreted Signaling	KEGG: mmu04060
T-cells_and_NK_cells	Endothelial_cells	Fasl	Fas	0.00142751	0	FASL_FAS	Fasl - Fas	FASLG	Secreted Signaling	KEGG: mmu04060
T-cells_and_NK_cells	Macrophages_and_B_cells	Fasl	Fas	0.00142751	0	FASL_FAS	Fasl - Fas	FASLG	Secreted Signaling	KEGG: mmu04060
Endothelial_cells	Enterocytes	Tnfsf10	Tnfrsf10b	0.00142751	0	TNFSF10_TNFRSF10B	Tnfsf10 - Tnfrsf10b	TRAIL	Secreted Signaling	KEGG: mmu04060
Endothelial_cells	Endothelial_cells	Tnfsf10	Tnfrsf10b	0.00142751	0	TNFSF10_TNFRSF10B	Tnfsf10 - Tnfrsf10b	TRAIL	Secreted Signaling	KEGG: mmu04060
Endothelial_cells	Paneth_cells_and_enterocytes	Tnfsf10	Tnfrsf10b	0.00142751	0	TNFSF10_TNFRSF10B	Tnfsf10 - Tnfrsf10b	TRAIL	Secreted Signaling	KEGG: mmu04060
Enteroendocrine_and_enterocytes_and_goblet_cells	Enterocytes	Tnfsf11	Tnfrsf11a	0.0249938	0	TNFSF11_TNFRSF11A	Tnfsf11 - Tnfrsf11a	RANKL	Secreted Signaling	KEGG: mmu04060
T_cells_and_enterocytes	Enterocytes	Tnfsf11	Tnfrsf11a	0.0192841	0	TNFSF11_TNFRSF11A	Tnfsf11 - Tnfrsf11a	RANKL	Secreted Signaling	KEGG: mmu04060
Enteroendocrine_and_enterocytes_and_goblet_cells	Paneth_cells_and_enterocytes	Tnfsf11	Tnfrsf11a	0.00847243	0	TNFSF11_TNFRSF11A	Tnfsf11 - Tnfrsf11a	RANKL	Secreted Signaling	KEGG: mmu04060
T_cells_and_enterocytes	Paneth_cells_and_enterocytes	Tnfsf11	Tnfrsf11a	0.00651176	0	TNFSF11_TNFRSF11A	Tnfsf11 - Tnfrsf11a	RANKL	Secreted Signaling	KEGG: mmu04060
Enteroendocrine_and_enterocytes_and_goblet_cells	Goblet_cells_and_paneth_cells	Tnfsf11	Tnfrsf11b	0.00847243	0	TNFSF11_TNFRSF11B	Tnfsf11 - Tnfrsf11b	RANKL	Secreted Signaling	KEGG: mmu04060
T_cells_and_enterocytes	Goblet_cells_and_paneth_cells	Tnfsf11	Tnfrsf11b	0.00651176	0	TNFSF11_TNFRSF11B	Tnfsf11 - Tnfrsf11b	RANKL	Secreted Signaling	KEGG: mmu04060
Enteroendocrine_and_enterocytes_and_goblet_cells	Fibroblasts_and_macrophages	Tnfsf11	Tnfrsf11b	0.00847243	0	TNFSF11_TNFRSF11B	Tnfsf11 - Tnfrsf11b	RANKL	Secreted Signaling	KEGG: mmu04060
T_cells_and_enterocytes	Fibroblasts_and_macrophages	Tnfsf11	Tnfrsf11b	0.00651176	0	TNFSF11_TNFRSF11B	Tnfsf11 - Tnfrsf11b	RANKL	Secreted Signaling	KEGG: mmu04060
Endothelial_cells	Enteroendocrine_and_enterocytes_and_goblet_cells	Tnfsf9	Tnfrsf9	0.00142751	0	TNFSF9_TNFRSF9	Tnfsf9 - Tnfrsf9	CD137	Secreted Signaling	KEGG: mmu04060
Endothelial_cells	T_cells_and_enterocytes	Tnfsf9	Tnfrsf9	0.00142751	0	TNFSF9_TNFRSF9	Tnfsf9 - Tnfrsf9	CD137	Secreted Signaling	KEGG: mmu04060
Fibroblasts_and_smooth_muscle_cells	Goblet_cells_enterocytes_and_epithelial_cells	Tnfsf13b	Tnfrsf17	0.00427034	0	TNFSF13B_TNFRSF17	Tnfsf13b - Tnfrsf17	BAFF	Secreted Signaling	KEGG: mmu04060
Fibroblasts_and_macrophages	Goblet_cells_enterocytes_and_epithelial_cells	Tnfsf13b	Tnfrsf17	0.0270872	0	TNFSF13B_TNFRSF17	Tnfsf13b - Tnfrsf17	BAFF	Secreted Signaling	KEGG: mmu04060
Fibroblasts_and_smooth_muscle_cells	Goblet_cells_enterocytes_and_epithelial_cells	Tnfsf13b	Tnfrsf13b	0.00509875	0	TNFSF13B_TNFRSF13B	Tnfsf13b - Tnfrsf13b	BAFF	Secreted Signaling	KEGG: mmu04060
Fibroblasts_and_macrophages	Goblet_cells_enterocytes_and_epithelial_cells	Tnfsf13b	Tnfrsf13b	0.0321988	0	TNFSF13B_TNFRSF13B	Tnfsf13b - Tnfrsf13b	BAFF	Secreted Signaling	KEGG: mmu04060
Fibroblasts_and_smooth_muscle_cells	B_cells	Tnfsf13b	Tnfrsf13c	0.00142751	0	TNFSF13B_TNFRSF13C	Tnfsf13b - Tnfrsf13c	BAFF	Secreted Signaling	KEGG: mmu04060
Fibroblasts_and_macrophages	B_cells	Tnfsf13b	Tnfrsf13c	0.0091951	0	TNFSF13B_TNFRSF13C	Tnfsf13b - Tnfrsf13c	BAFF	Secreted Signaling	KEGG: mmu04060
Fibroblasts_and_smooth_muscle_cells	B-cells_2	Tnfsf13b	Tnfrsf13c	0.00509875	0	TNFSF13B_TNFRSF13C	Tnfsf13b - Tnfrsf13c	BAFF	Secreted Signaling	KEGG: mmu04060
Fibroblasts_and_macrophages	B-cells_2	Tnfsf13b	Tnfrsf13c	0.0321988	0	TNFSF13B_TNFRSF13C	Tnfsf13b - Tnfrsf13c	BAFF	Secreted Signaling	KEGG: mmu04060
Fibroblasts_and_smooth_muscle_cells	Macrophages_and_B_cells	Tnfsf13b	Tnfrsf13c	0.00226066	0	TNFSF13B_TNFRSF13C	Tnfsf13b - Tnfrsf13c	BAFF	Secreted Signaling	KEGG: mmu04060
Fibroblasts_and_macrophages	Macrophages_and_B_cells	Tnfsf13b	Tnfrsf13c	0.0144959	0	TNFSF13B_TNFRSF13C	Tnfsf13b - Tnfrsf13c	BAFF	Secreted Signaling	KEGG: mmu04060
T_cells_and_enterocytes	Goblet_cells_and_paneth_cells	Cd40lg	ITGA5_ITGB1	0.00385332	0	CD40LG_ITGA5_ITGB1	Cd40lg - (Itga5+Itgb1)	CD40	Secreted Signaling	PMID: 28676852
T_cells_and_enterocytes	Macrophages	Cd40lg	ITGA5_ITGB1	0.00538427	0	CD40LG_ITGA5_ITGB1	Cd40lg - (Itga5+Itgb1)	CD40	Secreted Signaling	PMID: 28676852
T_cells_and_enterocytes	Fibroblasts_and_macrophages	Cd40lg	ITGA5_ITGB1	0.00422612	0	CD40LG_ITGA5_ITGB1	Cd40lg - (Itga5+Itgb1)	CD40	Secreted Signaling	PMID: 28676852
T_cells_and_enterocytes	Smooth_muscle_cells	Cd40lg	ITGA5_ITGB1	0.00522421	0	CD40LG_ITGA5_ITGB1	Cd40lg - (Itga5+Itgb1)	CD40	Secreted Signaling	PMID: 28676852
T_cells_and_enterocytes	Fibroblasts	Cd40lg	ITGA5_ITGB1	0.00444504	0	CD40LG_ITGA5_ITGB1	Cd40lg - (Itga5+Itgb1)	CD40	Secreted Signaling	PMID: 28676852
T_cells_and_enterocytes	Endothelial_cells	Cd40lg	ITGA5_ITGB1	0.00392166	0	CD40LG_ITGA5_ITGB1	Cd40lg - (Itga5+Itgb1)	CD40	Secreted Signaling	PMID: 28676852
T_cells_and_enterocytes	Macrophages	Cd40lg	ITGAM_ITGB2	0.00538427	0	CD40LG_ITGAM_ITGB2	Cd40lg - (Itgam+Itgb2)	CD40	Secreted Signaling	PMID: 28676852
B_cells	Goblet_cells_and_paneth_cells	Nampt	ITGA5_ITGB1	0.00385332	0	NAMPT_ITGA5_ITGB1	Nampt - (Itga5+Itgb1)	VISFATIN	Secreted Signaling	PMID: 28490838
B-cells_2	Goblet_cells_and_paneth_cells	Nampt	ITGA5_ITGB1	0.00385332	0	NAMPT_ITGA5_ITGB1	Nampt - (Itga5+Itgb1)	VISFATIN	Secreted Signaling	PMID: 28490838
Goblet_cells_and_paneth_cells	Goblet_cells_and_paneth_cells	Nampt	ITGA5_ITGB1	0.00385332	0	NAMPT_ITGA5_ITGB1	Nampt - (Itga5+Itgb1)	VISFATIN	Secreted Signaling	PMID: 28490838
Enteroendocrine_and_enterocytes_and_goblet_cells	Goblet_cells_and_paneth_cells	Nampt	ITGA5_ITGB1	0.00385332	0	NAMPT_ITGA5_ITGB1	Nampt - (Itga5+Itgb1)	VISFATIN	Secreted Signaling	PMID: 28490838
Macrophages	Goblet_cells_and_paneth_cells	Nampt	ITGA5_ITGB1	0.0136778	0	NAMPT_ITGA5_ITGB1	Nampt - (Itga5+Itgb1)	VISFATIN	Secreted Signaling	PMID: 28490838
Fibroblasts	Goblet_cells_and_paneth_cells	Nampt	ITGA5_ITGB1	0.00385332	0	NAMPT_ITGA5_ITGB1	Nampt - (Itga5+Itgb1)	VISFATIN	Secreted Signaling	PMID: 28490838
Enterocytes	Goblet_cells_and_paneth_cells	Nampt	ITGA5_ITGB1	0.00385332	0	NAMPT_ITGA5_ITGB1	Nampt - (Itga5+Itgb1)	VISFATIN	Secreted Signaling	PMID: 28490838
Endothelial_cells	Goblet_cells_and_paneth_cells	Nampt	ITGA5_ITGB1	0.00385332	0	NAMPT_ITGA5_ITGB1	Nampt - (Itga5+Itgb1)	VISFATIN	Secreted Signaling	PMID: 28490838
Enterocytes_enteroendocrine_cells_and_SMCs	Goblet_cells_and_paneth_cells	Nampt	ITGA5_ITGB1	0.00385332	0	NAMPT_ITGA5_ITGB1	Nampt - (Itga5+Itgb1)	VISFATIN	Secreted Signaling	PMID: 28490838
Paneth_cells_and_enterocytes	Goblet_cells_and_paneth_cells	Nampt	ITGA5_ITGB1	0.00385332	0	NAMPT_ITGA5_ITGB1	Nampt - (Itga5+Itgb1)	VISFATIN	Secreted Signaling	PMID: 28490838
Macrophages_and_B_cells	Goblet_cells_and_paneth_cells	Nampt	ITGA5_ITGB1	0.00385332	0	NAMPT_ITGA5_ITGB1	Nampt - (Itga5+Itgb1)	VISFATIN	Secreted Signaling	PMID: 28490838
B_cells	Macrophages	Nampt	ITGA5_ITGB1	0.00538427	0	NAMPT_ITGA5_ITGB1	Nampt - (Itga5+Itgb1)	VISFATIN	Secreted Signaling	PMID: 28490838
B-cells_2	Macrophages	Nampt	ITGA5_ITGB1	0.00538427	0	NAMPT_ITGA5_ITGB1	Nampt - (Itga5+Itgb1)	VISFATIN	Secreted Signaling	PMID: 28490838
Goblet_cells_and_paneth_cells	Macrophages	Nampt	ITGA5_ITGB1	0.00538427	0	NAMPT_ITGA5_ITGB1	Nampt - (Itga5+Itgb1)	VISFATIN	Secreted Signaling	PMID: 28490838
Enteroendocrine_and_enterocytes_and_goblet_cells	Macrophages	Nampt	ITGA5_ITGB1	0.00538427	0	NAMPT_ITGA5_ITGB1	Nampt - (Itga5+Itgb1)	VISFATIN	Secreted Signaling	PMID: 28490838
Macrophages	Macrophages	Nampt	ITGA5_ITGB1	0.0190375	0	NAMPT_ITGA5_ITGB1	Nampt - (Itga5+Itgb1)	VISFATIN	Secreted Signaling	PMID: 28490838
Fibroblasts	Macrophages	Nampt	ITGA5_ITGB1	0.00538427	0	NAMPT_ITGA5_ITGB1	Nampt - (Itga5+Itgb1)	VISFATIN	Secreted Signaling	PMID: 28490838
Enterocytes	Macrophages	Nampt	ITGA5_ITGB1	0.00538427	0	NAMPT_ITGA5_ITGB1	Nampt - (Itga5+Itgb1)	VISFATIN	Secreted Signaling	PMID: 28490838
Endothelial_cells	Macrophages	Nampt	ITGA5_ITGB1	0.00538427	0	NAMPT_ITGA5_ITGB1	Nampt - (Itga5+Itgb1)	VISFATIN	Secreted Signaling	PMID: 28490838
Enterocytes_enteroendocrine_cells_and_SMCs	Macrophages	Nampt	ITGA5_ITGB1	0.00538427	0	NAMPT_ITGA5_ITGB1	Nampt - (Itga5+Itgb1)	VISFATIN	Secreted Signaling	PMID: 28490838
Paneth_cells_and_enterocytes	Macrophages	Nampt	ITGA5_ITGB1	0.00538427	0	NAMPT_ITGA5_ITGB1	Nampt - (Itga5+Itgb1)	VISFATIN	Secreted Signaling	PMID: 28490838
Macrophages_and_B_cells	Macrophages	Nampt	ITGA5_ITGB1	0.00538427	0	NAMPT_ITGA5_ITGB1	Nampt - (Itga5+Itgb1)	VISFATIN	Secreted Signaling	PMID: 28490838
B_cells	Fibroblasts_and_macrophages	Nampt	ITGA5_ITGB1	0.00422612	0	NAMPT_ITGA5_ITGB1	Nampt - (Itga5+Itgb1)	VISFATIN	Secreted Signaling	PMID: 28490838
B-cells_2	Fibroblasts_and_macrophages	Nampt	ITGA5_ITGB1	0.00422612	0	NAMPT_ITGA5_ITGB1	Nampt - (Itga5+Itgb1)	VISFATIN	Secreted Signaling	PMID: 28490838
Goblet_cells_and_paneth_cells	Fibroblasts_and_macrophages	Nampt	ITGA5_ITGB1	0.00422612	0	NAMPT_ITGA5_ITGB1	Nampt - (Itga5+Itgb1)	VISFATIN	Secreted Signaling	PMID: 28490838
Enteroendocrine_and_enterocytes_and_goblet_cells	Fibroblasts_and_macrophages	Nampt	ITGA5_ITGB1	0.00422612	0	NAMPT_ITGA5_ITGB1	Nampt - (Itga5+Itgb1)	VISFATIN	Secreted Signaling	PMID: 28490838
Macrophages	Fibroblasts_and_macrophages	Nampt	ITGA5_ITGB1	0.0149867	0	NAMPT_ITGA5_ITGB1	Nampt - (Itga5+Itgb1)	VISFATIN	Secreted Signaling	PMID: 28490838
Fibroblasts	Fibroblasts_and_macrophages	Nampt	ITGA5_ITGB1	0.00422612	0	NAMPT_ITGA5_ITGB1	Nampt - (Itga5+Itgb1)	VISFATIN	Secreted Signaling	PMID: 28490838
Enterocytes	Fibroblasts_and_macrophages	Nampt	ITGA5_ITGB1	0.00422612	0	NAMPT_ITGA5_ITGB1	Nampt - (Itga5+Itgb1)	VISFATIN	Secreted Signaling	PMID: 28490838
Endothelial_cells	Fibroblasts_and_macrophages	Nampt	ITGA5_ITGB1	0.00422612	0	NAMPT_ITGA5_ITGB1	Nampt - (Itga5+Itgb1)	VISFATIN	Secreted Signaling	PMID: 28490838
Enterocytes_enteroendocrine_cells_and_SMCs	Fibroblasts_and_macrophages	Nampt	ITGA5_ITGB1	0.00422612	0	NAMPT_ITGA5_ITGB1	Nampt - (Itga5+Itgb1)	VISFATIN	Secreted Signaling	PMID: 28490838
Paneth_cells_and_enterocytes	Fibroblasts_and_macrophages	Nampt	ITGA5_ITGB1	0.00422612	0	NAMPT_ITGA5_ITGB1	Nampt - (Itga5+Itgb1)	VISFATIN	Secreted Signaling	PMID: 28490838
Macrophages_and_B_cells	Fibroblasts_and_macrophages	Nampt	ITGA5_ITGB1	0.00422612	0	NAMPT_ITGA5_ITGB1	Nampt - (Itga5+Itgb1)	VISFATIN	Secreted Signaling	PMID: 28490838
B_cells	Smooth_muscle_cells	Nampt	ITGA5_ITGB1	0.00522421	0	NAMPT_ITGA5_ITGB1	Nampt - (Itga5+Itgb1)	VISFATIN	Secreted Signaling	PMID: 28490838
B-cells_2	Smooth_muscle_cells	Nampt	ITGA5_ITGB1	0.00522421	0	NAMPT_ITGA5_ITGB1	Nampt - (Itga5+Itgb1)	VISFATIN	Secreted Signaling	PMID: 28490838
Goblet_cells_and_paneth_cells	Smooth_muscle_cells	Nampt	ITGA5_ITGB1	0.00522421	0	NAMPT_ITGA5_ITGB1	Nampt - (Itga5+Itgb1)	VISFATIN	Secreted Signaling	PMID: 28490838
Enteroendocrine_and_enterocytes_and_goblet_cells	Smooth_muscle_cells	Nampt	ITGA5_ITGB1	0.00522421	0	NAMPT_ITGA5_ITGB1	Nampt - (Itga5+Itgb1)	VISFATIN	Secreted Signaling	PMID: 28490838
Macrophages	Smooth_muscle_cells	Nampt	ITGA5_ITGB1	0.0184791	0	NAMPT_ITGA5_ITGB1	Nampt - (Itga5+Itgb1)	VISFATIN	Secreted Signaling	PMID: 28490838
Fibroblasts	Smooth_muscle_cells	Nampt	ITGA5_ITGB1	0.00522421	0	NAMPT_ITGA5_ITGB1	Nampt - (Itga5+Itgb1)	VISFATIN	Secreted Signaling	PMID: 28490838
Enterocytes	Smooth_muscle_cells	Nampt	ITGA5_ITGB1	0.00522421	0	NAMPT_ITGA5_ITGB1	Nampt - (Itga5+Itgb1)	VISFATIN	Secreted Signaling	PMID: 28490838
Endothelial_cells	Smooth_muscle_cells	Nampt	ITGA5_ITGB1	0.00522421	0	NAMPT_ITGA5_ITGB1	Nampt - (Itga5+Itgb1)	VISFATIN	Secreted Signaling	PMID: 28490838
Enterocytes_enteroendocrine_cells_and_SMCs	Smooth_muscle_cells	Nampt	ITGA5_ITGB1	0.00522421	0	NAMPT_ITGA5_ITGB1	Nampt - (Itga5+Itgb1)	VISFATIN	Secreted Signaling	PMID: 28490838
Paneth_cells_and_enterocytes	Smooth_muscle_cells	Nampt	ITGA5_ITGB1	0.00522421	0	NAMPT_ITGA5_ITGB1	Nampt - (Itga5+Itgb1)	VISFATIN	Secreted Signaling	PMID: 28490838
Macrophages_and_B_cells	Smooth_muscle_cells	Nampt	ITGA5_ITGB1	0.00522421	0	NAMPT_ITGA5_ITGB1	Nampt - (Itga5+Itgb1)	VISFATIN	Secreted Signaling	PMID: 28490838
B_cells	Fibroblasts	Nampt	ITGA5_ITGB1	0.00444504	0	NAMPT_ITGA5_ITGB1	Nampt - (Itga5+Itgb1)	VISFATIN	Secreted Signaling	PMID: 28490838
B-cells_2	Fibroblasts	Nampt	ITGA5_ITGB1	0.00444504	0	NAMPT_ITGA5_ITGB1	Nampt - (Itga5+Itgb1)	VISFATIN	Secreted Signaling	PMID: 28490838
Goblet_cells_and_paneth_cells	Fibroblasts	Nampt	ITGA5_ITGB1	0.00444504	0	NAMPT_ITGA5_ITGB1	Nampt - (Itga5+Itgb1)	VISFATIN	Secreted Signaling	PMID: 28490838
Enteroendocrine_and_enterocytes_and_goblet_cells	Fibroblasts	Nampt	ITGA5_ITGB1	0.00444504	0	NAMPT_ITGA5_ITGB1	Nampt - (Itga5+Itgb1)	VISFATIN	Secreted Signaling	PMID: 28490838
Macrophages	Fibroblasts	Nampt	ITGA5_ITGB1	0.0157543	0	NAMPT_ITGA5_ITGB1	Nampt - (Itga5+Itgb1)	VISFATIN	Secreted Signaling	PMID: 28490838
Fibroblasts	Fibroblasts	Nampt	ITGA5_ITGB1	0.00444504	0	NAMPT_ITGA5_ITGB1	Nampt - (Itga5+Itgb1)	VISFATIN	Secreted Signaling	PMID: 28490838
Enterocytes	Fibroblasts	Nampt	ITGA5_ITGB1	0.00444504	0	NAMPT_ITGA5_ITGB1	Nampt - (Itga5+Itgb1)	VISFATIN	Secreted Signaling	PMID: 28490838
Endothelial_cells	Fibroblasts	Nampt	ITGA5_ITGB1	0.00444504	0	NAMPT_ITGA5_ITGB1	Nampt - (Itga5+Itgb1)	VISFATIN	Secreted Signaling	PMID: 28490838
Enterocytes_enteroendocrine_cells_and_SMCs	Fibroblasts	Nampt	ITGA5_ITGB1	0.00444504	0	NAMPT_ITGA5_ITGB1	Nampt - (Itga5+Itgb1)	VISFATIN	Secreted Signaling	PMID: 28490838
Paneth_cells_and_enterocytes	Fibroblasts	Nampt	ITGA5_ITGB1	0.00444504	0	NAMPT_ITGA5_ITGB1	Nampt - (Itga5+Itgb1)	VISFATIN	Secreted Signaling	PMID: 28490838
Macrophages_and_B_cells	Fibroblasts	Nampt	ITGA5_ITGB1	0.00444504	0	NAMPT_ITGA5_ITGB1	Nampt - (Itga5+Itgb1)	VISFATIN	Secreted Signaling	PMID: 28490838
B_cells	Endothelial_cells	Nampt	ITGA5_ITGB1	0.00392166	0	NAMPT_ITGA5_ITGB1	Nampt - (Itga5+Itgb1)	VISFATIN	Secreted Signaling	PMID: 28490838
B-cells_2	Endothelial_cells	Nampt	ITGA5_ITGB1	0.00392166	0	NAMPT_ITGA5_ITGB1	Nampt - (Itga5+Itgb1)	VISFATIN	Secreted Signaling	PMID: 28490838
Goblet_cells_and_paneth_cells	Endothelial_cells	Nampt	ITGA5_ITGB1	0.00392166	0	NAMPT_ITGA5_ITGB1	Nampt - (Itga5+Itgb1)	VISFATIN	Secreted Signaling	PMID: 28490838
Enteroendocrine_and_enterocytes_and_goblet_cells	Endothelial_cells	Nampt	ITGA5_ITGB1	0.00392166	0	NAMPT_ITGA5_ITGB1	Nampt - (Itga5+Itgb1)	VISFATIN	Secreted Signaling	PMID: 28490838
Macrophages	Endothelial_cells	Nampt	ITGA5_ITGB1	0.0139179	0	NAMPT_ITGA5_ITGB1	Nampt - (Itga5+Itgb1)	VISFATIN	Secreted Signaling	PMID: 28490838
Fibroblasts	Endothelial_cells	Nampt	ITGA5_ITGB1	0.00392166	0	NAMPT_ITGA5_ITGB1	Nampt - (Itga5+Itgb1)	VISFATIN	Secreted Signaling	PMID: 28490838
Enterocytes	Endothelial_cells	Nampt	ITGA5_ITGB1	0.00392166	0	NAMPT_ITGA5_ITGB1	Nampt - (Itga5+Itgb1)	VISFATIN	Secreted Signaling	PMID: 28490838
Endothelial_cells	Endothelial_cells	Nampt	ITGA5_ITGB1	0.00392166	0	NAMPT_ITGA5_ITGB1	Nampt - (Itga5+Itgb1)	VISFATIN	Secreted Signaling	PMID: 28490838
Enterocytes_enteroendocrine_cells_and_SMCs	Endothelial_cells	Nampt	ITGA5_ITGB1	0.00392166	0	NAMPT_ITGA5_ITGB1	Nampt - (Itga5+Itgb1)	VISFATIN	Secreted Signaling	PMID: 28490838
Paneth_cells_and_enterocytes	Endothelial_cells	Nampt	ITGA5_ITGB1	0.00392166	0	NAMPT_ITGA5_ITGB1	Nampt - (Itga5+Itgb1)	VISFATIN	Secreted Signaling	PMID: 28490838
Macrophages_and_B_cells	Endothelial_cells	Nampt	ITGA5_ITGB1	0.00392166	0	NAMPT_ITGA5_ITGB1	Nampt - (Itga5+Itgb1)	VISFATIN	Secreted Signaling	PMID: 28490838
Fibroblasts_and_smooth_muscle_cells	Goblet_cells_and_paneth_cells	Angptl2	ITGA5_ITGB1	0.0136778	0	ANGPTL2_ITGA5_ITGB1	Angptl2 - (Itga5+Itgb1)	ANGPTL	Secreted Signaling	PMID: 24478758
Goblet_cells_and_paneth_cells	Goblet_cells_and_paneth_cells	Angptl2	ITGA5_ITGB1	0.0136778	0	ANGPTL2_ITGA5_ITGB1	Angptl2 - (Itga5+Itgb1)	ANGPTL	Secreted Signaling	PMID: 24478758
Fibroblasts_and_macrophages	Goblet_cells_and_paneth_cells	Angptl2	ITGA5_ITGB1	0.0114716	0	ANGPTL2_ITGA5_ITGB1	Angptl2 - (Itga5+Itgb1)	ANGPTL	Secreted Signaling	PMID: 24478758
Fibroblasts	Goblet_cells_and_paneth_cells	Angptl2	ITGA5_ITGB1	0.00385332	0	ANGPTL2_ITGA5_ITGB1	Angptl2 - (Itga5+Itgb1)	ANGPTL	Secreted Signaling	PMID: 24478758
Fibroblasts_and_smooth_muscle_cells	Macrophages	Angptl2	ITGA5_ITGB1	0.0190375	0	ANGPTL2_ITGA5_ITGB1	Angptl2 - (Itga5+Itgb1)	ANGPTL	Secreted Signaling	PMID: 24478758
Goblet_cells_and_paneth_cells	Macrophages	Angptl2	ITGA5_ITGB1	0.0190375	0	ANGPTL2_ITGA5_ITGB1	Angptl2 - (Itga5+Itgb1)	ANGPTL	Secreted Signaling	PMID: 24478758
Fibroblasts_and_macrophages	Macrophages	Angptl2	ITGA5_ITGB1	0.0159807	0	ANGPTL2_ITGA5_ITGB1	Angptl2 - (Itga5+Itgb1)	ANGPTL	Secreted Signaling	PMID: 24478758
Fibroblasts	Macrophages	Angptl2	ITGA5_ITGB1	0.00538427	0	ANGPTL2_ITGA5_ITGB1	Angptl2 - (Itga5+Itgb1)	ANGPTL	Secreted Signaling	PMID: 24478758
Fibroblasts_and_smooth_muscle_cells	Fibroblasts_and_macrophages	Angptl2	ITGA5_ITGB1	0.0149867	0	ANGPTL2_ITGA5_ITGB1	Angptl2 - (Itga5+Itgb1)	ANGPTL	Secreted Signaling	PMID: 24478758
Goblet_cells_and_paneth_cells	Fibroblasts_and_macrophages	Angptl2	ITGA5_ITGB1	0.0149867	0	ANGPTL2_ITGA5_ITGB1	Angptl2 - (Itga5+Itgb1)	ANGPTL	Secreted Signaling	PMID: 24478758
Fibroblasts_and_macrophages	Fibroblasts_and_macrophages	Angptl2	ITGA5_ITGB1	0.0125721	0	ANGPTL2_ITGA5_ITGB1	Angptl2 - (Itga5+Itgb1)	ANGPTL	Secreted Signaling	PMID: 24478758
Fibroblasts	Fibroblasts_and_macrophages	Angptl2	ITGA5_ITGB1	0.00422612	0	ANGPTL2_ITGA5_ITGB1	Angptl2 - (Itga5+Itgb1)	ANGPTL	Secreted Signaling	PMID: 24478758
Fibroblasts_and_smooth_muscle_cells	Smooth_muscle_cells	Angptl2	ITGA5_ITGB1	0.0184791	0	ANGPTL2_ITGA5_ITGB1	Angptl2 - (Itga5+Itgb1)	ANGPTL	Secreted Signaling	PMID: 24478758
Goblet_cells_and_paneth_cells	Smooth_muscle_cells	Angptl2	ITGA5_ITGB1	0.0184791	0	ANGPTL2_ITGA5_ITGB1	Angptl2 - (Itga5+Itgb1)	ANGPTL	Secreted Signaling	PMID: 24478758
Fibroblasts_and_macrophages	Smooth_muscle_cells	Angptl2	ITGA5_ITGB1	0.0155106	0	ANGPTL2_ITGA5_ITGB1	Angptl2 - (Itga5+Itgb1)	ANGPTL	Secreted Signaling	PMID: 24478758
Fibroblasts	Smooth_muscle_cells	Angptl2	ITGA5_ITGB1	0.00522421	0	ANGPTL2_ITGA5_ITGB1	Angptl2 - (Itga5+Itgb1)	ANGPTL	Secreted Signaling	PMID: 24478758
Fibroblasts_and_smooth_muscle_cells	Fibroblasts	Angptl2	ITGA5_ITGB1	0.0157543	0	ANGPTL2_ITGA5_ITGB1	Angptl2 - (Itga5+Itgb1)	ANGPTL	Secreted Signaling	PMID: 24478758
Goblet_cells_and_paneth_cells	Fibroblasts	Angptl2	ITGA5_ITGB1	0.0157543	0	ANGPTL2_ITGA5_ITGB1	Angptl2 - (Itga5+Itgb1)	ANGPTL	Secreted Signaling	PMID: 24478758
Fibroblasts_and_macrophages	Fibroblasts	Angptl2	ITGA5_ITGB1	0.0132176	0	ANGPTL2_ITGA5_ITGB1	Angptl2 - (Itga5+Itgb1)	ANGPTL	Secreted Signaling	PMID: 24478758
Fibroblasts	Fibroblasts	Angptl2	ITGA5_ITGB1	0.00444504	0	ANGPTL2_ITGA5_ITGB1	Angptl2 - (Itga5+Itgb1)	ANGPTL	Secreted Signaling	PMID: 24478758
Fibroblasts_and_smooth_muscle_cells	Endothelial_cells	Angptl2	ITGA5_ITGB1	0.0139179	0	ANGPTL2_ITGA5_ITGB1	Angptl2 - (Itga5+Itgb1)	ANGPTL	Secreted Signaling	PMID: 24478758
Goblet_cells_and_paneth_cells	Endothelial_cells	Angptl2	ITGA5_ITGB1	0.0139179	0	ANGPTL2_ITGA5_ITGB1	Angptl2 - (Itga5+Itgb1)	ANGPTL	Secreted Signaling	PMID: 24478758
Fibroblasts_and_macrophages	Endothelial_cells	Angptl2	ITGA5_ITGB1	0.0116734	0	ANGPTL2_ITGA5_ITGB1	Angptl2 - (Itga5+Itgb1)	ANGPTL	Secreted Signaling	PMID: 24478758
Fibroblasts	Endothelial_cells	Angptl2	ITGA5_ITGB1	0.00392166	0	ANGPTL2_ITGA5_ITGB1	Angptl2 - (Itga5+Itgb1)	ANGPTL	Secreted Signaling	PMID: 24478758
Fibroblasts_and_smooth_muscle_cells	Macrophages	Angptl2	Pirb	0.00509875	0	ANGPTL2_PIRB	Angptl2 - Pirb	ANGPTL	Secreted Signaling	PMID: 24478758
Goblet_cells_and_paneth_cells	Macrophages	Angptl2	Pirb	0.00509875	0	ANGPTL2_PIRB	Angptl2 - Pirb	ANGPTL	Secreted Signaling	PMID: 24478758
Fibroblasts_and_macrophages	Macrophages	Angptl2	Pirb	0.00427034	0	ANGPTL2_PIRB	Angptl2 - Pirb	ANGPTL	Secreted Signaling	PMID: 24478758
Fibroblasts	Macrophages	Angptl2	Pirb	0.00142751	0	ANGPTL2_PIRB	Angptl2 - Pirb	ANGPTL	Secreted Signaling	PMID: 24478758
Fibroblasts_and_macrophages	Goblet_cells_and_paneth_cells	Angpt1	Tek	0.00142751	0	ANGPT1_TEK	Angpt1 - Tek	ANGPT	Secreted Signaling	PMID: 20651738
Fibroblasts	Goblet_cells_and_paneth_cells	Angpt1	Tek	0.00142751	0	ANGPT1_TEK	Angpt1 - Tek	ANGPT	Secreted Signaling	PMID: 20651738
Fibroblasts_and_macrophages	Endothelial_cells	Angpt1	Tek	0.00424277	0	ANGPT1_TEK	Angpt1 - Tek	ANGPT	Secreted Signaling	PMID: 20651738
Fibroblasts	Endothelial_cells	Angpt1	Tek	0.00424277	0	ANGPT1_TEK	Angpt1 - Tek	ANGPT	Secreted Signaling	PMID: 20651738
Fibroblasts_and_smooth_muscle_cells	Enteroendocrine_and_enterocytes_and_goblet_cells	Postn	ITGAV_ITGB3	0.0409563	0	POSTN_ITGAV_ITGB3	Postn - (Itgav+Itgb3)	PERIOSTIN	Secreted Signaling	PMID: 26721738
Goblet_cells_and_paneth_cells	Enteroendocrine_and_enterocytes_and_goblet_cells	Postn	ITGAV_ITGB3	0.012206	0	POSTN_ITGAV_ITGB3	Postn - (Itgav+Itgb3)	PERIOSTIN	Secreted Signaling	PMID: 26721738
Fibroblasts_and_macrophages	Enteroendocrine_and_enterocytes_and_goblet_cells	Postn	ITGAV_ITGB3	0.0417641	0	POSTN_ITGAV_ITGB3	Postn - (Itgav+Itgb3)	PERIOSTIN	Secreted Signaling	PMID: 26721738
Smooth_muscle_cells	Enteroendocrine_and_enterocytes_and_goblet_cells	Postn	ITGAV_ITGB3	0.0426849	0	POSTN_ITGAV_ITGB3	Postn - (Itgav+Itgb3)	PERIOSTIN	Secreted Signaling	PMID: 26721738
Fibroblasts	Enteroendocrine_and_enterocytes_and_goblet_cells	Postn	ITGAV_ITGB3	0.0307775	0	POSTN_ITGAV_ITGB3	Postn - (Itgav+Itgb3)	PERIOSTIN	Secreted Signaling	PMID: 26721738
Enterocytes_enteroendocrine_cells_and_SMCs	Enteroendocrine_and_enterocytes_and_goblet_cells	Postn	ITGAV_ITGB3	0.00285095	0	POSTN_ITGAV_ITGB3	Postn - (Itgav+Itgb3)	PERIOSTIN	Secreted Signaling	PMID: 26721738
Macrophages_and_B_cells	Enteroendocrine_and_enterocytes_and_goblet_cells	Postn	ITGAV_ITGB3	0.00285095	0	POSTN_ITGAV_ITGB3	Postn - (Itgav+Itgb3)	PERIOSTIN	Secreted Signaling	PMID: 26721738
Fibroblasts_and_smooth_muscle_cells	Smooth_muscle_cells	Postn	ITGAV_ITGB3	0.0748094	0	POSTN_ITGAV_ITGB3	Postn - (Itgav+Itgb3)	PERIOSTIN	Secreted Signaling	PMID: 26721738
Goblet_cells_and_paneth_cells	Smooth_muscle_cells	Postn	ITGAV_ITGB3	0.0228615	0	POSTN_ITGAV_ITGB3	Postn - (Itgav+Itgb3)	PERIOSTIN	Secreted Signaling	PMID: 26721738
Fibroblasts_and_macrophages	Smooth_muscle_cells	Postn	ITGAV_ITGB3	0.0762317	0	POSTN_ITGAV_ITGB3	Postn - (Itgav+Itgb3)	PERIOSTIN	Secreted Signaling	PMID: 26721738
Smooth_muscle_cells	Smooth_muscle_cells	Postn	ITGAV_ITGB3	0.0778507	0	POSTN_ITGAV_ITGB3	Postn - (Itgav+Itgb3)	PERIOSTIN	Secreted Signaling	PMID: 26721738
Fibroblasts	Smooth_muscle_cells	Postn	ITGAV_ITGB3	0.0567146	0	POSTN_ITGAV_ITGB3	Postn - (Itgav+Itgb3)	PERIOSTIN	Secreted Signaling	PMID: 26721738
Enterocytes_enteroendocrine_cells_and_SMCs	Smooth_muscle_cells	Postn	ITGAV_ITGB3	0.00538427	0	POSTN_ITGAV_ITGB3	Postn - (Itgav+Itgb3)	PERIOSTIN	Secreted Signaling	PMID: 26721738
Macrophages_and_B_cells	Smooth_muscle_cells	Postn	ITGAV_ITGB3	0.00538427	0	POSTN_ITGAV_ITGB3	Postn - (Itgav+Itgb3)	PERIOSTIN	Secreted Signaling	PMID: 26721738
Fibroblasts_and_smooth_muscle_cells	T_cells_and_enterocytes	Postn	ITGAV_ITGB3	0.0261783	0	POSTN_ITGAV_ITGB3	Postn - (Itgav+Itgb3)	PERIOSTIN	Secreted Signaling	PMID: 26721738
Goblet_cells_and_paneth_cells	T_cells_and_enterocytes	Postn	ITGAV_ITGB3	0.0077183	0	POSTN_ITGAV_ITGB3	Postn - (Itgav+Itgb3)	PERIOSTIN	Secreted Signaling	PMID: 26721738
Fibroblasts_and_macrophages	T_cells_and_enterocytes	Postn	ITGAV_ITGB3	0.0267027	0	POSTN_ITGAV_ITGB3	Postn - (Itgav+Itgb3)	PERIOSTIN	Secreted Signaling	PMID: 26721738
Smooth_muscle_cells	T_cells_and_enterocytes	Postn	ITGAV_ITGB3	0.0273009	0	POSTN_ITGAV_ITGB3	Postn - (Itgav+Itgb3)	PERIOSTIN	Secreted Signaling	PMID: 26721738
Fibroblasts	T_cells_and_enterocytes	Postn	ITGAV_ITGB3	0.0195972	0	POSTN_ITGAV_ITGB3	Postn - (Itgav+Itgb3)	PERIOSTIN	Secreted Signaling	PMID: 26721738
Enterocytes_enteroendocrine_cells_and_SMCs	T_cells_and_enterocytes	Postn	ITGAV_ITGB3	0.0017965	0	POSTN_ITGAV_ITGB3	Postn - (Itgav+Itgb3)	PERIOSTIN	Secreted Signaling	PMID: 26721738
Macrophages_and_B_cells	T_cells_and_enterocytes	Postn	ITGAV_ITGB3	0.0017965	0	POSTN_ITGAV_ITGB3	Postn - (Itgav+Itgb3)	PERIOSTIN	Secreted Signaling	PMID: 26721738
Fibroblasts_and_smooth_muscle_cells	Goblet_cells_and_paneth_cells	Postn	ITGAV_ITGB5	0.0388582	0	POSTN_ITGAV_ITGB5	Postn - (Itgav+Itgb5)	PERIOSTIN	Secreted Signaling	PMID: 26721738
Goblet_cells_and_paneth_cells	Goblet_cells_and_paneth_cells	Postn	ITGAV_ITGB5	0.0115629	0	POSTN_ITGAV_ITGB5	Postn - (Itgav+Itgb5)	PERIOSTIN	Secreted Signaling	PMID: 26721738
Fibroblasts_and_macrophages	Goblet_cells_and_paneth_cells	Postn	ITGAV_ITGB5	0.0396262	0	POSTN_ITGAV_ITGB5	Postn - (Itgav+Itgb5)	PERIOSTIN	Secreted Signaling	PMID: 26721738
Smooth_muscle_cells	Goblet_cells_and_paneth_cells	Postn	ITGAV_ITGB5	0.0405019	0	POSTN_ITGAV_ITGB5	Postn - (Itgav+Itgb5)	PERIOSTIN	Secreted Signaling	PMID: 26721738
Fibroblasts	Goblet_cells_and_paneth_cells	Postn	ITGAV_ITGB5	0.0291849	0	POSTN_ITGAV_ITGB5	Postn - (Itgav+Itgb5)	PERIOSTIN	Secreted Signaling	PMID: 26721738
Enterocytes_enteroendocrine_cells_and_SMCs	Goblet_cells_and_paneth_cells	Postn	ITGAV_ITGB5	0.0026994	0	POSTN_ITGAV_ITGB5	Postn - (Itgav+Itgb5)	PERIOSTIN	Secreted Signaling	PMID: 26721738
Macrophages_and_B_cells	Goblet_cells_and_paneth_cells	Postn	ITGAV_ITGB5	0.0026994	0	POSTN_ITGAV_ITGB5	Postn - (Itgav+Itgb5)	PERIOSTIN	Secreted Signaling	PMID: 26721738
Smooth_muscle_cells	Goblet_cells_and_paneth_cells	Agt	Agtr1a	0.00142751	0	AGT_AGTR1A	Agt - Agtr1a	AGT	Secreted Signaling	KEGG: mmu04080
Smooth_muscle_cells	Fibroblasts_and_macrophages	Agt	Agtr1a	0.00142751	0	AGT_AGTR1A	Agt - Agtr1a	AGT	Secreted Signaling	KEGG: mmu04080
Goblet_cells_and_paneth_cells	Macrophages	C3	C3ar1	0.0178747	0	C3_C3AR1	C3 - C3ar1	COMPLEMENT	Secreted Signaling	KEGG: mmu04080
Fibroblasts_and_macrophages	Macrophages	C3	C3ar1	0.00142751	0	C3_C3AR1	C3 - C3ar1	COMPLEMENT	Secreted Signaling	KEGG: mmu04080
Goblet_cells_and_paneth_cells	B_cells	C3	Cr2	0.0280376	0	C3_CR2	C3 - Cr2	COMPLEMENT	Secreted Signaling	PMID: 16234578
Fibroblasts_and_macrophages	B_cells	C3	Cr2	0.00226066	0	C3_CR2	C3 - Cr2	COMPLEMENT	Secreted Signaling	PMID: 16234578
Goblet_cells_and_paneth_cells	B-cells_2	C3	Cr2	0.06786	0	C3_CR2	C3 - Cr2	COMPLEMENT	Secreted Signaling	PMID: 16234578
Fibroblasts_and_macrophages	B-cells_2	C3	Cr2	0.00568569	0	C3_CR2	C3 - Cr2	COMPLEMENT	Secreted Signaling	PMID: 16234578
Goblet_cells_and_paneth_cells	Macrophages	C3	ITGAM_ITGB2	0.0644763	0	C3_ITGAM_ITGB2	C3 - (Itgam+Itgb2)	COMPLEMENT	Secreted Signaling	PMID: 16234578
Fibroblasts_and_macrophages	Macrophages	C3	ITGAM_ITGB2	0.00538427	0	C3_ITGAM_ITGB2	C3 - (Itgam+Itgb2)	COMPLEMENT	Secreted Signaling	PMID: 16234578
Goblet_cells_and_paneth_cells	Macrophages	C3	ITGAX_ITGB2	0.0351217	0	C3_ITGAX_ITGB2	C3 - (Itgax+Itgb2)	COMPLEMENT	Secreted Signaling	PMID: 16234578
Fibroblasts_and_macrophages	Macrophages	C3	ITGAX_ITGB2	0.00285095	0	C3_ITGAX_ITGB2	C3 - (Itgax+Itgb2)	COMPLEMENT	Secreted Signaling	PMID: 16234578
Fibroblasts_and_smooth_muscle_cells	B_cells	C4b	Cr2	0.0080573	0	C4B_CR2	C4b - Cr2	COMPLEMENT	Secreted Signaling	PMID: 16234578
Goblet_cells_and_paneth_cells	B_cells	C4b	Cr2	0.00898173	0	C4B_CR2	C4b - Cr2	COMPLEMENT	Secreted Signaling	PMID: 16234578
Fibroblasts_and_macrophages	B_cells	C4b	Cr2	0.0144959	0	C4B_CR2	C4b - Cr2	COMPLEMENT	Secreted Signaling	PMID: 16234578
Fibroblasts_and_smooth_muscle_cells	B-cells_2	C4b	Cr2	0.0200878	0	C4B_CR2	C4b - Cr2	COMPLEMENT	Secreted Signaling	PMID: 16234578
Goblet_cells_and_paneth_cells	B-cells_2	C4b	Cr2	0.0223613	0	C4B_CR2	C4b - Cr2	COMPLEMENT	Secreted Signaling	PMID: 16234578
Fibroblasts_and_macrophages	B-cells_2	C4b	Cr2	0.035793	0	C4B_CR2	C4b - Cr2	COMPLEMENT	Secreted Signaling	PMID: 16234578
Enterocytes	Fibroblasts_and_smooth_muscle_cells	Edn1	Ednra	0.00568569	0	EDN1_EDNRA	Edn1 - Ednra	EDN	Secreted Signaling	KEGG: mmu04080
Endothelial_cells	Fibroblasts_and_smooth_muscle_cells	Edn1	Ednra	0.00142751	0	EDN1_EDNRA	Edn1 - Ednra	EDN	Secreted Signaling	KEGG: mmu04080
Enterocytes	Fibroblasts_and_macrophages	Edn1	Ednra	0.00568569	0	EDN1_EDNRA	Edn1 - Ednra	EDN	Secreted Signaling	KEGG: mmu04080
Endothelial_cells	Fibroblasts_and_macrophages	Edn1	Ednra	0.00142751	0	EDN1_EDNRA	Edn1 - Ednra	EDN	Secreted Signaling	KEGG: mmu04080
Enterocytes	Smooth_muscle_cells	Edn1	Ednra	0.0200878	0	EDN1_EDNRA	Edn1 - Ednra	EDN	Secreted Signaling	KEGG: mmu04080
Endothelial_cells	Smooth_muscle_cells	Edn1	Ednra	0.00509875	0	EDN1_EDNRA	Edn1 - Ednra	EDN	Secreted Signaling	KEGG: mmu04080
Enterocytes	Fibroblasts	Edn1	Ednra	0.0200878	0	EDN1_EDNRA	Edn1 - Ednra	EDN	Secreted Signaling	KEGG: mmu04080
Endothelial_cells	Fibroblasts	Edn1	Ednra	0.00509875	0	EDN1_EDNRA	Edn1 - Ednra	EDN	Secreted Signaling	KEGG: mmu04080
Enterocytes	Enterocytes_enteroendocrine_cells_and_SMCs	Edn1	Ednra	0.00898173	0	EDN1_EDNRA	Edn1 - Ednra	EDN	Secreted Signaling	KEGG: mmu04080
Endothelial_cells	Enterocytes_enteroendocrine_cells_and_SMCs	Edn1	Ednra	0.00226066	0	EDN1_EDNRA	Edn1 - Ednra	EDN	Secreted Signaling	KEGG: mmu04080
Enterocytes	Fibroblasts_and_smooth_muscle_cells	Edn2	Ednra	0.00142751	0	EDN2_EDNRA	Edn2 - Ednra	EDN	Secreted Signaling	KEGG: mmu04080
Enterocytes	Fibroblasts_and_macrophages	Edn2	Ednra	0.00142751	0	EDN2_EDNRA	Edn2 - Ednra	EDN	Secreted Signaling	KEGG: mmu04080
Enterocytes	Smooth_muscle_cells	Edn2	Ednra	0.00509875	0	EDN2_EDNRA	Edn2 - Ednra	EDN	Secreted Signaling	KEGG: mmu04080
Enterocytes	Fibroblasts	Edn2	Ednra	0.00509875	0	EDN2_EDNRA	Edn2 - Ednra	EDN	Secreted Signaling	KEGG: mmu04080
Enterocytes	Enterocytes_enteroendocrine_cells_and_SMCs	Edn2	Ednra	0.00226066	0	EDN2_EDNRA	Edn2 - Ednra	EDN	Secreted Signaling	KEGG: mmu04080
Enterocytes	Smooth_muscle_cells	Edn1	Ednrb	0.00568569	0	EDN1_EDNRB	Edn1 - Ednrb	EDN	Secreted Signaling	KEGG: mmu04080
Endothelial_cells	Smooth_muscle_cells	Edn1	Ednrb	0.00142751	0	EDN1_EDNRB	Edn1 - Ednrb	EDN	Secreted Signaling	KEGG: mmu04080
Enterocytes	Fibroblasts	Edn1	Ednrb	0.0304474	0	EDN1_EDNRB	Edn1 - Ednrb	EDN	Secreted Signaling	KEGG: mmu04080
Endothelial_cells	Fibroblasts	Edn1	Ednrb	0.00778973	0	EDN1_EDNRB	Edn1 - Ednrb	EDN	Secreted Signaling	KEGG: mmu04080
Enterocytes	Smooth_muscle_cells	Edn2	Ednrb	0.00142751	0	EDN2_EDNRB	Edn2 - Ednrb	EDN	Secreted Signaling	KEGG: mmu04080
Enterocytes	Fibroblasts	Edn2	Ednrb	0.00778973	0	EDN2_EDNRB	Edn2 - Ednrb	EDN	Secreted Signaling	KEGG: mmu04080
Fibroblasts_and_smooth_muscle_cells	Enteroendocrine_and_enterocytes_and_goblet_cells	Kitl	Kit	0.00898173	0	KITL_KIT	Kitl - Kit	KIT	Secreted Signaling	KEGG: mmu04080
Goblet_cells_and_paneth_cells	Enteroendocrine_and_enterocytes_and_goblet_cells	Kitl	Kit	0.00568569	0	KITL_KIT	Kitl - Kit	KIT	Secreted Signaling	KEGG: mmu04080
Fibroblasts_and_macrophages	Enteroendocrine_and_enterocytes_and_goblet_cells	Kitl	Kit	0.00568569	0	KITL_KIT	Kitl - Kit	KIT	Secreted Signaling	KEGG: mmu04080
Fibroblasts	Enteroendocrine_and_enterocytes_and_goblet_cells	Kitl	Kit	0.00898173	0	KITL_KIT	Kitl - Kit	KIT	Secreted Signaling	KEGG: mmu04080
Enterocytes	Enteroendocrine_and_enterocytes_and_goblet_cells	Kitl	Kit	0.0168653	0	KITL_KIT	Kitl - Kit	KIT	Secreted Signaling	KEGG: mmu04080
Endothelial_cells	Enteroendocrine_and_enterocytes_and_goblet_cells	Kitl	Kit	0.0223613	0	KITL_KIT	Kitl - Kit	KIT	Secreted Signaling	KEGG: mmu04080
Enterocytes_enteroendocrine_cells_and_SMCs	Enteroendocrine_and_enterocytes_and_goblet_cells	Kitl	Kit	0.0200878	0	KITL_KIT	Kitl - Kit	KIT	Secreted Signaling	KEGG: mmu04080
Fibroblasts_and_smooth_muscle_cells	Paneth_cells_and_enterocytes	Kitl	Kit	0.00675146	0	KITL_KIT	Kitl - Kit	KIT	Secreted Signaling	KEGG: mmu04080
Goblet_cells_and_paneth_cells	Paneth_cells_and_enterocytes	Kitl	Kit	0.00427034	0	KITL_KIT	Kitl - Kit	KIT	Secreted Signaling	KEGG: mmu04080
Fibroblasts_and_macrophages	Paneth_cells_and_enterocytes	Kitl	Kit	0.00427034	0	KITL_KIT	Kitl - Kit	KIT	Secreted Signaling	KEGG: mmu04080
Fibroblasts	Paneth_cells_and_enterocytes	Kitl	Kit	0.00675146	0	KITL_KIT	Kitl - Kit	KIT	Secreted Signaling	KEGG: mmu04080
Enterocytes	Paneth_cells_and_enterocytes	Kitl	Kit	0.0127025	0	KITL_KIT	Kitl - Kit	KIT	Secreted Signaling	KEGG: mmu04080
Endothelial_cells	Paneth_cells_and_enterocytes	Kitl	Kit	0.0168653	0	KITL_KIT	Kitl - Kit	KIT	Secreted Signaling	KEGG: mmu04080
Enterocytes_enteroendocrine_cells_and_SMCs	Paneth_cells_and_enterocytes	Kitl	Kit	0.0151419	0	KITL_KIT	Kitl - Kit	KIT	Secreted Signaling	KEGG: mmu04080
Fibroblasts_and_smooth_muscle_cells	Smooth_muscle_cells	Hgf	Met	0.00142751	0	HGF_MET	Hgf - Met	HGF	Secreted Signaling	PMID: 28475121
Fibroblasts_and_macrophages	Smooth_muscle_cells	Hgf	Met	0.00509875	0	HGF_MET	Hgf - Met	HGF	Secreted Signaling	PMID: 28475121
Smooth_muscle_cells	Endothelial_cells	Sema3a	NRP1_PLXNA2	0.0096102	0	SEMA3A_NRP1_PLXNA2	Sema3a - (Nrp1+Plxna2)	SEMA3	Secreted Signaling	PMID: 27533782
Fibroblasts_and_smooth_muscle_cells	Endothelial_cells	Sema3c	NRP1_PLXNA2	0.00427171	0	SEMA3C_NRP1_PLXNA2	Sema3c - (Nrp1+Plxna2)	SEMA3	Secreted Signaling	PMID: 27533782
Goblet_cells_and_paneth_cells	Endothelial_cells	Sema3c	NRP1_PLXNA2	0.0146471	0	SEMA3C_NRP1_PLXNA2	Sema3c - (Nrp1+Plxna2)	SEMA3	Secreted Signaling	PMID: 27533782
Fibroblasts_and_macrophages	Endothelial_cells	Sema3c	NRP1_PLXNA2	0.0172681	0	SEMA3C_NRP1_PLXNA2	Sema3c - (Nrp1+Plxna2)	SEMA3	Secreted Signaling	PMID: 27533782
Smooth_muscle_cells	Endothelial_cells	Sema3c	NRP1_PLXNA2	0.0096102	0	SEMA3C_NRP1_PLXNA2	Sema3c - (Nrp1+Plxna2)	SEMA3	Secreted Signaling	PMID: 27533782
Fibroblasts	Endothelial_cells	Sema3c	NRP1_PLXNA2	0.0026994	0	SEMA3C_NRP1_PLXNA2	Sema3c - (Nrp1+Plxna2)	SEMA3	Secreted Signaling	PMID: 27533782
Enterocytes	Endothelial_cells	Sema3c	NRP1_PLXNA2	0.0026994	0	SEMA3C_NRP1_PLXNA2	Sema3c - (Nrp1+Plxna2)	SEMA3	Secreted Signaling	PMID: 27533782
Enterocytes_enteroendocrine_cells_and_SMCs	Endothelial_cells	Sema3c	NRP1_PLXNA2	0.0026994	0	SEMA3C_NRP1_PLXNA2	Sema3c - (Nrp1+Plxna2)	SEMA3	Secreted Signaling	PMID: 27533782
Goblet_cells_and_paneth_cells	Endothelial_cells	Sema3d	NRP1_PLXNA2	0.0026994	0	SEMA3D_NRP1_PLXNA2	Sema3d - (Nrp1+Plxna2)	SEMA3	Secreted Signaling	PMID: 27533782
Fibroblasts_and_smooth_muscle_cells	Fibroblasts	Sema3c	NRP2_PLXNA1	0.00451113	0	SEMA3C_NRP2_PLXNA1	Sema3c - (Nrp2+Plxna1)	SEMA3	Secreted Signaling	PMID: 27533782
Goblet_cells_and_paneth_cells	Fibroblasts	Sema3c	NRP2_PLXNA1	0.015459	0	SEMA3C_NRP2_PLXNA1	Sema3c - (Nrp2+Plxna1)	SEMA3	Secreted Signaling	PMID: 27533782
Fibroblasts_and_macrophages	Fibroblasts	Sema3c	NRP2_PLXNA1	0.0182226	0	SEMA3C_NRP2_PLXNA1	Sema3c - (Nrp2+Plxna1)	SEMA3	Secreted Signaling	PMID: 27533782
Smooth_muscle_cells	Fibroblasts	Sema3c	NRP2_PLXNA1	0.0101458	0	SEMA3C_NRP2_PLXNA1	Sema3c - (Nrp2+Plxna1)	SEMA3	Secreted Signaling	PMID: 27533782
Fibroblasts	Fibroblasts	Sema3c	NRP2_PLXNA1	0.00285095	0	SEMA3C_NRP2_PLXNA1	Sema3c - (Nrp2+Plxna1)	SEMA3	Secreted Signaling	PMID: 27533782
Enterocytes	Fibroblasts	Sema3c	NRP2_PLXNA1	0.00285095	0	SEMA3C_NRP2_PLXNA1	Sema3c - (Nrp2+Plxna1)	SEMA3	Secreted Signaling	PMID: 27533782
Enterocytes_enteroendocrine_cells_and_SMCs	Fibroblasts	Sema3c	NRP2_PLXNA1	0.00285095	0	SEMA3C_NRP2_PLXNA1	Sema3c - (Nrp2+Plxna1)	SEMA3	Secreted Signaling	PMID: 27533782
Fibroblasts_and_smooth_muscle_cells	Endothelial_cells	Sema3c	NRP2_PLXNA2	0.00226066	0	SEMA3C_NRP2_PLXNA2	Sema3c - (Nrp2+Plxna2)	SEMA3	Secreted Signaling	PMID: 27533782
Goblet_cells_and_paneth_cells	Endothelial_cells	Sema3c	NRP2_PLXNA2	0.00778973	0	SEMA3C_NRP2_PLXNA2	Sema3c - (Nrp2+Plxna2)	SEMA3	Secreted Signaling	PMID: 27533782
Fibroblasts_and_macrophages	Endothelial_cells	Sema3c	NRP2_PLXNA2	0.0091951	0	SEMA3C_NRP2_PLXNA2	Sema3c - (Nrp2+Plxna2)	SEMA3	Secreted Signaling	PMID: 27533782
Smooth_muscle_cells	Endothelial_cells	Sema3c	NRP2_PLXNA2	0.00509875	0	SEMA3C_NRP2_PLXNA2	Sema3c - (Nrp2+Plxna2)	SEMA3	Secreted Signaling	PMID: 27533782
Fibroblasts	Endothelial_cells	Sema3c	NRP2_PLXNA2	0.00142751	0	SEMA3C_NRP2_PLXNA2	Sema3c - (Nrp2+Plxna2)	SEMA3	Secreted Signaling	PMID: 27533782
Enterocytes	Endothelial_cells	Sema3c	NRP2_PLXNA2	0.00142751	0	SEMA3C_NRP2_PLXNA2	Sema3c - (Nrp2+Plxna2)	SEMA3	Secreted Signaling	PMID: 27533782
Enterocytes_enteroendocrine_cells_and_SMCs	Endothelial_cells	Sema3c	NRP2_PLXNA2	0.00142751	0	SEMA3C_NRP2_PLXNA2	Sema3c - (Nrp2+Plxna2)	SEMA3	Secreted Signaling	PMID: 27533782
Goblet_cells_and_paneth_cells	Fibroblasts	Sema3d	NRP2_PLXNA1	0.00285095	0	SEMA3D_NRP2_PLXNA1	Sema3d - (Nrp2+Plxna1)	SEMA3	Secreted Signaling	PMID: 27533782
Goblet_cells_and_paneth_cells	Endothelial_cells	Sema3d	NRP2_PLXNA2	0.00142751	0	SEMA3D_NRP2_PLXNA2	Sema3d - (Nrp2+Plxna2)	SEMA3	Secreted Signaling	PMID: 27533782
Fibroblasts	Fibroblasts	Sema3f	NRP2_PLXNA1	0.00285095	0	SEMA3F_NRP2_PLXNA1	Sema3f - (Nrp2+Plxna1)	SEMA3	Secreted Signaling	PMID: 27533782
Fibroblasts	Endothelial_cells	Sema3f	NRP2_PLXNA2	0.00142751	0	SEMA3F_NRP2_PLXNA2	Sema3f - (Nrp2+Plxna2)	SEMA3	Secreted Signaling	PMID: 27533782
Endothelial_cells	Fibroblasts	Sema3g	NRP2_PLXNA1	0.00451113	0	SEMA3G_NRP2_PLXNA1	Sema3g - (Nrp2+Plxna1)	SEMA3	Secreted Signaling	PMID: 27533782
Endothelial_cells	Endothelial_cells	Sema3g	NRP2_PLXNA2	0.00226066	0	SEMA3G_NRP2_PLXNA2	Sema3g - (Nrp2+Plxna2)	SEMA3	Secreted Signaling	PMID: 27533782
Enteroendocrine_and_enterocytes_and_goblet_cells	Fibroblasts_and_smooth_muscle_cells	Calca	Calcrl	0.00568569	0	CALCA_CALCRL	Calca - Calcrl	CALCR	Secreted Signaling	KEGG: mmu04080
Enteroendocrine_and_enterocytes_and_goblet_cells	Goblet_cells_and_paneth_cells	Calca	Calcrl	0.00509875	0	CALCA_CALCRL	Calca - Calcrl	CALCR	Secreted Signaling	KEGG: mmu04080
Enteroendocrine_and_enterocytes_and_goblet_cells	Fibroblasts_and_macrophages	Calca	Calcrl	0.00568569	0	CALCA_CALCRL	Calca - Calcrl	CALCR	Secreted Signaling	KEGG: mmu04080
Enteroendocrine_and_enterocytes_and_goblet_cells	Smooth_muscle_cells	Calca	Calcrl	0.00142751	0	CALCA_CALCRL	Calca - Calcrl	CALCR	Secreted Signaling	KEGG: mmu04080
Enteroendocrine_and_enterocytes_and_goblet_cells	Fibroblasts	Calca	Calcrl	0.00142751	0	CALCA_CALCRL	Calca - Calcrl	CALCR	Secreted Signaling	KEGG: mmu04080
Enteroendocrine_and_enterocytes_and_goblet_cells	Endothelial_cells	Calca	Calcrl	0.00568569	0	CALCA_CALCRL	Calca - Calcrl	CALCR	Secreted Signaling	KEGG: mmu04080
Enteroendocrine_and_enterocytes_and_goblet_cells	Enterocytes_enteroendocrine_cells_and_SMCs	Calca	Calcrl	0.00142751	0	CALCA_CALCRL	Calca - Calcrl	CALCR	Secreted Signaling	KEGG: mmu04080
Fibroblasts_and_smooth_muscle_cells	Fibroblasts_and_smooth_muscle_cells	Gas6	Axl	0.00509875	0	GAS6_AXL	Gas6 - Axl	GAS	Secreted Signaling	PMID: 27801848
Goblet_cells_and_paneth_cells	Fibroblasts_and_smooth_muscle_cells	Gas6	Axl	0.00509875	0	GAS6_AXL	Gas6 - Axl	GAS	Secreted Signaling	PMID: 27801848
Fibroblasts_and_macrophages	Fibroblasts_and_smooth_muscle_cells	Gas6	Axl	0.00509875	0	GAS6_AXL	Gas6 - Axl	GAS	Secreted Signaling	PMID: 27801848
Fibroblasts	Fibroblasts_and_smooth_muscle_cells	Gas6	Axl	0.0180411	0	GAS6_AXL	Gas6 - Axl	GAS	Secreted Signaling	PMID: 27801848
Enterocytes	Fibroblasts_and_smooth_muscle_cells	Gas6	Axl	0.0180411	0	GAS6_AXL	Gas6 - Axl	GAS	Secreted Signaling	PMID: 27801848
Endothelial_cells	Fibroblasts_and_smooth_muscle_cells	Gas6	Axl	0.0101458	0	GAS6_AXL	Gas6 - Axl	GAS	Secreted Signaling	PMID: 27801848
Paneth_cells_and_enterocytes	Fibroblasts_and_smooth_muscle_cells	Gas6	Axl	0.00509875	0	GAS6_AXL	Gas6 - Axl	GAS	Secreted Signaling	PMID: 27801848
Fibroblasts_and_smooth_muscle_cells	Goblet_cells_and_paneth_cells	Gas6	Axl	0.0087431	0	GAS6_AXL	Gas6 - Axl	GAS	Secreted Signaling	PMID: 27801848
Goblet_cells_and_paneth_cells	Goblet_cells_and_paneth_cells	Gas6	Axl	0.0087431	0	GAS6_AXL	Gas6 - Axl	GAS	Secreted Signaling	PMID: 27801848
Fibroblasts_and_macrophages	Goblet_cells_and_paneth_cells	Gas6	Axl	0.0087431	0	GAS6_AXL	Gas6 - Axl	GAS	Secreted Signaling	PMID: 27801848
Fibroblasts	Goblet_cells_and_paneth_cells	Gas6	Axl	0.030651	0	GAS6_AXL	Gas6 - Axl	GAS	Secreted Signaling	PMID: 27801848
Enterocytes	Goblet_cells_and_paneth_cells	Gas6	Axl	0.030651	0	GAS6_AXL	Gas6 - Axl	GAS	Secreted Signaling	PMID: 27801848
Endothelial_cells	Goblet_cells_and_paneth_cells	Gas6	Axl	0.0173346	0	GAS6_AXL	Gas6 - Axl	GAS	Secreted Signaling	PMID: 27801848
Paneth_cells_and_enterocytes	Goblet_cells_and_paneth_cells	Gas6	Axl	0.0087431	0	GAS6_AXL	Gas6 - Axl	GAS	Secreted Signaling	PMID: 27801848
Fibroblasts_and_smooth_muscle_cells	Fibroblasts_and_macrophages	Gas6	Axl	0.00651176	0	GAS6_AXL	Gas6 - Axl	GAS	Secreted Signaling	PMID: 27801848
Goblet_cells_and_paneth_cells	Fibroblasts_and_macrophages	Gas6	Axl	0.00651176	0	GAS6_AXL	Gas6 - Axl	GAS	Secreted Signaling	PMID: 27801848
Fibroblasts_and_macrophages	Fibroblasts_and_macrophages	Gas6	Axl	0.00651176	0	GAS6_AXL	Gas6 - Axl	GAS	Secreted Signaling	PMID: 27801848
Fibroblasts	Fibroblasts_and_macrophages	Gas6	Axl	0.022958	0	GAS6_AXL	Gas6 - Axl	GAS	Secreted Signaling	PMID: 27801848
Enterocytes	Fibroblasts_and_macrophages	Gas6	Axl	0.022958	0	GAS6_AXL	Gas6 - Axl	GAS	Secreted Signaling	PMID: 27801848
Endothelial_cells	Fibroblasts_and_macrophages	Gas6	Axl	0.0129393	0	GAS6_AXL	Gas6 - Axl	GAS	Secreted Signaling	PMID: 27801848
Paneth_cells_and_enterocytes	Fibroblasts_and_macrophages	Gas6	Axl	0.00651176	0	GAS6_AXL	Gas6 - Axl	GAS	Secreted Signaling	PMID: 27801848
Fibroblasts_and_smooth_muscle_cells	Smooth_muscle_cells	Gas6	Axl	0.00509875	0	GAS6_AXL	Gas6 - Axl	GAS	Secreted Signaling	PMID: 27801848
Goblet_cells_and_paneth_cells	Smooth_muscle_cells	Gas6	Axl	0.00509875	0	GAS6_AXL	Gas6 - Axl	GAS	Secreted Signaling	PMID: 27801848
Fibroblasts_and_macrophages	Smooth_muscle_cells	Gas6	Axl	0.00509875	0	GAS6_AXL	Gas6 - Axl	GAS	Secreted Signaling	PMID: 27801848
Fibroblasts	Smooth_muscle_cells	Gas6	Axl	0.0180411	0	GAS6_AXL	Gas6 - Axl	GAS	Secreted Signaling	PMID: 27801848
Enterocytes	Smooth_muscle_cells	Gas6	Axl	0.0180411	0	GAS6_AXL	Gas6 - Axl	GAS	Secreted Signaling	PMID: 27801848
Endothelial_cells	Smooth_muscle_cells	Gas6	Axl	0.0101458	0	GAS6_AXL	Gas6 - Axl	GAS	Secreted Signaling	PMID: 27801848
Paneth_cells_and_enterocytes	Smooth_muscle_cells	Gas6	Axl	0.00509875	0	GAS6_AXL	Gas6 - Axl	GAS	Secreted Signaling	PMID: 27801848
Fibroblasts_and_smooth_muscle_cells	Fibroblasts	Gas6	Axl	0.00509875	0	GAS6_AXL	Gas6 - Axl	GAS	Secreted Signaling	PMID: 27801848
Goblet_cells_and_paneth_cells	Fibroblasts	Gas6	Axl	0.00509875	0	GAS6_AXL	Gas6 - Axl	GAS	Secreted Signaling	PMID: 27801848
Fibroblasts_and_macrophages	Fibroblasts	Gas6	Axl	0.00509875	0	GAS6_AXL	Gas6 - Axl	GAS	Secreted Signaling	PMID: 27801848
Fibroblasts	Fibroblasts	Gas6	Axl	0.0180411	0	GAS6_AXL	Gas6 - Axl	GAS	Secreted Signaling	PMID: 27801848
Enterocytes	Fibroblasts	Gas6	Axl	0.0180411	0	GAS6_AXL	Gas6 - Axl	GAS	Secreted Signaling	PMID: 27801848
Endothelial_cells	Fibroblasts	Gas6	Axl	0.0101458	0	GAS6_AXL	Gas6 - Axl	GAS	Secreted Signaling	PMID: 27801848
Paneth_cells_and_enterocytes	Fibroblasts	Gas6	Axl	0.00509875	0	GAS6_AXL	Gas6 - Axl	GAS	Secreted Signaling	PMID: 27801848
Fibroblasts_and_smooth_muscle_cells	Enterocytes_enteroendocrine_cells_and_SMCs	Gas6	Axl	0.00509875	0	GAS6_AXL	Gas6 - Axl	GAS	Secreted Signaling	PMID: 27801848
Goblet_cells_and_paneth_cells	Enterocytes_enteroendocrine_cells_and_SMCs	Gas6	Axl	0.00509875	0	GAS6_AXL	Gas6 - Axl	GAS	Secreted Signaling	PMID: 27801848
Fibroblasts_and_macrophages	Enterocytes_enteroendocrine_cells_and_SMCs	Gas6	Axl	0.00509875	0	GAS6_AXL	Gas6 - Axl	GAS	Secreted Signaling	PMID: 27801848
Fibroblasts	Enterocytes_enteroendocrine_cells_and_SMCs	Gas6	Axl	0.0180411	0	GAS6_AXL	Gas6 - Axl	GAS	Secreted Signaling	PMID: 27801848
Enterocytes	Enterocytes_enteroendocrine_cells_and_SMCs	Gas6	Axl	0.0180411	0	GAS6_AXL	Gas6 - Axl	GAS	Secreted Signaling	PMID: 27801848
Endothelial_cells	Enterocytes_enteroendocrine_cells_and_SMCs	Gas6	Axl	0.0101458	0	GAS6_AXL	Gas6 - Axl	GAS	Secreted Signaling	PMID: 27801848
Paneth_cells_and_enterocytes	Enterocytes_enteroendocrine_cells_and_SMCs	Gas6	Axl	0.00509875	0	GAS6_AXL	Gas6 - Axl	GAS	Secreted Signaling	PMID: 27801848
Fibroblasts_and_smooth_muscle_cells	Smooth_muscle_cells	Grn	Sort1	0.00509875	0	GRN_SORT1	Grn - Sort1	GRN	Secreted Signaling	PMID: 29555433
Goblet_cells_and_paneth_cells	Smooth_muscle_cells	Grn	Sort1	0.00509875	0	GRN_SORT1	Grn - Sort1	GRN	Secreted Signaling	PMID: 29555433
Goblet_cells_enterocytes_and_epithelial_cells	Smooth_muscle_cells	Grn	Sort1	0.00142751	0	GRN_SORT1	Grn - Sort1	GRN	Secreted Signaling	PMID: 29555433
Macrophages	Smooth_muscle_cells	Grn	Sort1	0.00509875	0	GRN_SORT1	Grn - Sort1	GRN	Secreted Signaling	PMID: 29555433
Fibroblasts_and_macrophages	Smooth_muscle_cells	Grn	Sort1	0.00509875	0	GRN_SORT1	Grn - Sort1	GRN	Secreted Signaling	PMID: 29555433
Smooth_muscle_cells	Smooth_muscle_cells	Grn	Sort1	0.00285095	0	GRN_SORT1	Grn - Sort1	GRN	Secreted Signaling	PMID: 29555433
Fibroblasts	Smooth_muscle_cells	Grn	Sort1	0.00427034	0	GRN_SORT1	Grn - Sort1	GRN	Secreted Signaling	PMID: 29555433
Enterocytes	Smooth_muscle_cells	Grn	Sort1	0.00142751	0	GRN_SORT1	Grn - Sort1	GRN	Secreted Signaling	PMID: 29555433
Endothelial_cells	Smooth_muscle_cells	Grn	Sort1	0.00142751	0	GRN_SORT1	Grn - Sort1	GRN	Secreted Signaling	PMID: 29555433
Enterocytes_enteroendocrine_cells_and_SMCs	Smooth_muscle_cells	Grn	Sort1	0.00142751	0	GRN_SORT1	Grn - Sort1	GRN	Secreted Signaling	PMID: 29555433
Paneth_cells_and_enterocytes	Smooth_muscle_cells	Grn	Sort1	0.00142751	0	GRN_SORT1	Grn - Sort1	GRN	Secreted Signaling	PMID: 29555433
Fibroblasts_and_smooth_muscle_cells	Enterocytes	Grn	Sort1	0.0151419	0	GRN_SORT1	Grn - Sort1	GRN	Secreted Signaling	PMID: 29555433
Goblet_cells_and_paneth_cells	Enterocytes	Grn	Sort1	0.0151419	0	GRN_SORT1	Grn - Sort1	GRN	Secreted Signaling	PMID: 29555433
Goblet_cells_enterocytes_and_epithelial_cells	Enterocytes	Grn	Sort1	0.00427034	0	GRN_SORT1	Grn - Sort1	GRN	Secreted Signaling	PMID: 29555433
Macrophages	Enterocytes	Grn	Sort1	0.0151419	0	GRN_SORT1	Grn - Sort1	GRN	Secreted Signaling	PMID: 29555433
Fibroblasts_and_macrophages	Enterocytes	Grn	Sort1	0.0151419	0	GRN_SORT1	Grn - Sort1	GRN	Secreted Signaling	PMID: 29555433
Smooth_muscle_cells	Enterocytes	Grn	Sort1	0.00850436	0	GRN_SORT1	Grn - Sort1	GRN	Secreted Signaling	PMID: 29555433
Fibroblasts	Enterocytes	Grn	Sort1	0.0127025	0	GRN_SORT1	Grn - Sort1	GRN	Secreted Signaling	PMID: 29555433
Enterocytes	Enterocytes	Grn	Sort1	0.00427034	0	GRN_SORT1	Grn - Sort1	GRN	Secreted Signaling	PMID: 29555433
Endothelial_cells	Enterocytes	Grn	Sort1	0.00427034	0	GRN_SORT1	Grn - Sort1	GRN	Secreted Signaling	PMID: 29555433
Enterocytes_enteroendocrine_cells_and_SMCs	Enterocytes	Grn	Sort1	0.00427034	0	GRN_SORT1	Grn - Sort1	GRN	Secreted Signaling	PMID: 29555433
Paneth_cells_and_enterocytes	Enterocytes	Grn	Sort1	0.00427034	0	GRN_SORT1	Grn - Sort1	GRN	Secreted Signaling	PMID: 29555433
Fibroblasts_and_smooth_muscle_cells	Enterocytes_enteroendocrine_cells_and_SMCs	Grn	Sort1	0.00509875	0	GRN_SORT1	Grn - Sort1	GRN	Secreted Signaling	PMID: 29555433
Goblet_cells_and_paneth_cells	Enterocytes_enteroendocrine_cells_and_SMCs	Grn	Sort1	0.00509875	0	GRN_SORT1	Grn - Sort1	GRN	Secreted Signaling	PMID: 29555433
Goblet_cells_enterocytes_and_epithelial_cells	Enterocytes_enteroendocrine_cells_and_SMCs	Grn	Sort1	0.00142751	0	GRN_SORT1	Grn - Sort1	GRN	Secreted Signaling	PMID: 29555433
Macrophages	Enterocytes_enteroendocrine_cells_and_SMCs	Grn	Sort1	0.00509875	0	GRN_SORT1	Grn - Sort1	GRN	Secreted Signaling	PMID: 29555433
Fibroblasts_and_macrophages	Enterocytes_enteroendocrine_cells_and_SMCs	Grn	Sort1	0.00509875	0	GRN_SORT1	Grn - Sort1	GRN	Secreted Signaling	PMID: 29555433
Smooth_muscle_cells	Enterocytes_enteroendocrine_cells_and_SMCs	Grn	Sort1	0.00285095	0	GRN_SORT1	Grn - Sort1	GRN	Secreted Signaling	PMID: 29555433
Fibroblasts	Enterocytes_enteroendocrine_cells_and_SMCs	Grn	Sort1	0.00427034	0	GRN_SORT1	Grn - Sort1	GRN	Secreted Signaling	PMID: 29555433
Enterocytes	Enterocytes_enteroendocrine_cells_and_SMCs	Grn	Sort1	0.00142751	0	GRN_SORT1	Grn - Sort1	GRN	Secreted Signaling	PMID: 29555433
Endothelial_cells	Enterocytes_enteroendocrine_cells_and_SMCs	Grn	Sort1	0.00142751	0	GRN_SORT1	Grn - Sort1	GRN	Secreted Signaling	PMID: 29555433
Enterocytes_enteroendocrine_cells_and_SMCs	Enterocytes_enteroendocrine_cells_and_SMCs	Grn	Sort1	0.00142751	0	GRN_SORT1	Grn - Sort1	GRN	Secreted Signaling	PMID: 29555433
Paneth_cells_and_enterocytes	Enterocytes_enteroendocrine_cells_and_SMCs	Grn	Sort1	0.00142751	0	GRN_SORT1	Grn - Sort1	GRN	Secreted Signaling	PMID: 29555433
Fibroblasts_and_smooth_muscle_cells	Paneth_cells_and_enterocytes	Grn	Sort1	0.0151419	0	GRN_SORT1	Grn - Sort1	GRN	Secreted Signaling	PMID: 29555433
Goblet_cells_and_paneth_cells	Paneth_cells_and_enterocytes	Grn	Sort1	0.0151419	0	GRN_SORT1	Grn - Sort1	GRN	Secreted Signaling	PMID: 29555433
Goblet_cells_enterocytes_and_epithelial_cells	Paneth_cells_and_enterocytes	Grn	Sort1	0.00427034	0	GRN_SORT1	Grn - Sort1	GRN	Secreted Signaling	PMID: 29555433
Macrophages	Paneth_cells_and_enterocytes	Grn	Sort1	0.0151419	0	GRN_SORT1	Grn - Sort1	GRN	Secreted Signaling	PMID: 29555433
Fibroblasts_and_macrophages	Paneth_cells_and_enterocytes	Grn	Sort1	0.0151419	0	GRN_SORT1	Grn - Sort1	GRN	Secreted Signaling	PMID: 29555433
Smooth_muscle_cells	Paneth_cells_and_enterocytes	Grn	Sort1	0.00850436	0	GRN_SORT1	Grn - Sort1	GRN	Secreted Signaling	PMID: 29555433
Fibroblasts	Paneth_cells_and_enterocytes	Grn	Sort1	0.0127025	0	GRN_SORT1	Grn - Sort1	GRN	Secreted Signaling	PMID: 29555433
Enterocytes	Paneth_cells_and_enterocytes	Grn	Sort1	0.00427034	0	GRN_SORT1	Grn - Sort1	GRN	Secreted Signaling	PMID: 29555433
Endothelial_cells	Paneth_cells_and_enterocytes	Grn	Sort1	0.00427034	0	GRN_SORT1	Grn - Sort1	GRN	Secreted Signaling	PMID: 29555433
Enterocytes_enteroendocrine_cells_and_SMCs	Paneth_cells_and_enterocytes	Grn	Sort1	0.00427034	0	GRN_SORT1	Grn - Sort1	GRN	Secreted Signaling	PMID: 29555433
Paneth_cells_and_enterocytes	Paneth_cells_and_enterocytes	Grn	Sort1	0.00427034	0	GRN_SORT1	Grn - Sort1	GRN	Secreted Signaling	PMID: 29555433
Paneth_cells_and_enterocytes	Enterocytes	Guca2a	Gucy2c	0.0249842	0	GUCA2A_GUCY2C	Guca2a - Gucy2c	GUCA	Secreted Signaling	PMID: 22384056
Paneth_cells_and_enterocytes	Paneth_cells_and_enterocytes	Guca2a	Gucy2c	0.0209931	0	GUCA2A_GUCY2C	Guca2a - Gucy2c	GUCA	Secreted Signaling	PMID: 22384056
Paneth_cells_and_enterocytes	Enterocytes	Guca2b	Gucy2c	0.00509875	0	GUCA2B_GUCY2C	Guca2b - Gucy2c	GUCA	Secreted Signaling	PMID: 22384056
Paneth_cells_and_enterocytes	Paneth_cells_and_enterocytes	Guca2b	Gucy2c	0.00427034	0	GUCA2B_GUCY2C	Guca2b - Gucy2c	GUCA	Secreted Signaling	PMID: 22384056
Fibroblasts_and_smooth_muscle_cells	T-cells_and_NK_cells	Lgals9	Ptprc	0.0684376	0	LGALS9_CD45	Lgals9 - Cd45	GALECTIN	Secreted Signaling	PMID: 30120235
B-cells_2	T-cells_and_NK_cells	Lgals9	Ptprc	0.0180351	0	LGALS9_CD45	Lgals9 - Cd45	GALECTIN	Secreted Signaling	PMID: 30120235
Goblet_cells_and_paneth_cells	T-cells_and_NK_cells	Lgals9	Ptprc	0.0617753	0	LGALS9_CD45	Lgals9 - Cd45	GALECTIN	Secreted Signaling	PMID: 30120235
Enteroendocrine_and_enterocytes_and_goblet_cells	T-cells_and_NK_cells	Lgals9	Ptprc	0.0180351	0	LGALS9_CD45	Lgals9 - Cd45	GALECTIN	Secreted Signaling	PMID: 30120235
Macrophages	T-cells_and_NK_cells	Lgals9	Ptprc	0.0180351	0	LGALS9_CD45	Lgals9 - Cd45	GALECTIN	Secreted Signaling	PMID: 30120235
Fibroblasts_and_macrophages	T-cells_and_NK_cells	Lgals9	Ptprc	0.084108	0	LGALS9_CD45	Lgals9 - Cd45	GALECTIN	Secreted Signaling	PMID: 30120235
Smooth_muscle_cells	T-cells_and_NK_cells	Lgals9	Ptprc	0.0180351	0	LGALS9_CD45	Lgals9 - Cd45	GALECTIN	Secreted Signaling	PMID: 30120235
Fibroblasts	T-cells_and_NK_cells	Lgals9	Ptprc	0.101785	0	LGALS9_CD45	Lgals9 - Cd45	GALECTIN	Secreted Signaling	PMID: 30120235
Enterocytes	T-cells_and_NK_cells	Lgals9	Ptprc	0.0180351	0	LGALS9_CD45	Lgals9 - Cd45	GALECTIN	Secreted Signaling	PMID: 30120235
Endothelial_cells	T-cells_and_NK_cells	Lgals9	Ptprc	0.0867185	0	LGALS9_CD45	Lgals9 - Cd45	GALECTIN	Secreted Signaling	PMID: 30120235
T_cells_and_enterocytes	T-cells_and_NK_cells	Lgals9	Ptprc	0.0180351	0	LGALS9_CD45	Lgals9 - Cd45	GALECTIN	Secreted Signaling	PMID: 30120235
Paneth_cells_and_enterocytes	T-cells_and_NK_cells	Lgals9	Ptprc	0.0282866	0	LGALS9_CD45	Lgals9 - Cd45	GALECTIN	Secreted Signaling	PMID: 30120235
Fibroblasts_and_smooth_muscle_cells	B_cells	Lgals9	Ptprc	0.0549577	0	LGALS9_CD45	Lgals9 - Cd45	GALECTIN	Secreted Signaling	PMID: 30120235
B-cells_2	B_cells	Lgals9	Ptprc	0.0143301	0	LGALS9_CD45	Lgals9 - Cd45	GALECTIN	Secreted Signaling	PMID: 30120235
Goblet_cells_and_paneth_cells	B_cells	Lgals9	Ptprc	0.0495378	0	LGALS9_CD45	Lgals9 - Cd45	GALECTIN	Secreted Signaling	PMID: 30120235
Enteroendocrine_and_enterocytes_and_goblet_cells	B_cells	Lgals9	Ptprc	0.0143301	0	LGALS9_CD45	Lgals9 - Cd45	GALECTIN	Secreted Signaling	PMID: 30120235
Macrophages	B_cells	Lgals9	Ptprc	0.0143301	0	LGALS9_CD45	Lgals9 - Cd45	GALECTIN	Secreted Signaling	PMID: 30120235
Fibroblasts_and_macrophages	B_cells	Lgals9	Ptprc	0.0677661	0	LGALS9_CD45	Lgals9 - Cd45	GALECTIN	Secreted Signaling	PMID: 30120235
Smooth_muscle_cells	B_cells	Lgals9	Ptprc	0.0143301	0	LGALS9_CD45	Lgals9 - Cd45	GALECTIN	Secreted Signaling	PMID: 30120235
Fibroblasts	B_cells	Lgals9	Ptprc	0.0823171	0	LGALS9_CD45	Lgals9 - Cd45	GALECTIN	Secreted Signaling	PMID: 30120235
Enterocytes	B_cells	Lgals9	Ptprc	0.0143301	0	LGALS9_CD45	Lgals9 - Cd45	GALECTIN	Secreted Signaling	PMID: 30120235
Endothelial_cells	B_cells	Lgals9	Ptprc	0.0699081	0	LGALS9_CD45	Lgals9 - Cd45	GALECTIN	Secreted Signaling	PMID: 30120235
T_cells_and_enterocytes	B_cells	Lgals9	Ptprc	0.0143301	0	LGALS9_CD45	Lgals9 - Cd45	GALECTIN	Secreted Signaling	PMID: 30120235
Paneth_cells_and_enterocytes	B_cells	Lgals9	Ptprc	0.0225238	0	LGALS9_CD45	Lgals9 - Cd45	GALECTIN	Secreted Signaling	PMID: 30120235
Fibroblasts_and_smooth_muscle_cells	B-cells_2	Lgals9	Ptprc	0.0624255	0	LGALS9_CD45	Lgals9 - Cd45	GALECTIN	Secreted Signaling	PMID: 30120235
B-cells_2	B-cells_2	Lgals9	Ptprc	0.0163729	0	LGALS9_CD45	Lgals9 - Cd45	GALECTIN	Secreted Signaling	PMID: 30120235
Goblet_cells_and_paneth_cells	B-cells_2	Lgals9	Ptprc	0.056313	0	LGALS9_CD45	Lgals9 - Cd45	GALECTIN	Secreted Signaling	PMID: 30120235
Enteroendocrine_and_enterocytes_and_goblet_cells	B-cells_2	Lgals9	Ptprc	0.0163729	0	LGALS9_CD45	Lgals9 - Cd45	GALECTIN	Secreted Signaling	PMID: 30120235
Macrophages	B-cells_2	Lgals9	Ptprc	0.0163729	0	LGALS9_CD45	Lgals9 - Cd45	GALECTIN	Secreted Signaling	PMID: 30120235
Fibroblasts_and_macrophages	B-cells_2	Lgals9	Ptprc	0.0768328	0	LGALS9_CD45	Lgals9 - Cd45	GALECTIN	Secreted Signaling	PMID: 30120235
Smooth_muscle_cells	B-cells_2	Lgals9	Ptprc	0.0163729	0	LGALS9_CD45	Lgals9 - Cd45	GALECTIN	Secreted Signaling	PMID: 30120235
Fibroblasts	B-cells_2	Lgals9	Ptprc	0.0931362	0	LGALS9_CD45	Lgals9 - Cd45	GALECTIN	Secreted Signaling	PMID: 30120235
Enterocytes	B-cells_2	Lgals9	Ptprc	0.0163729	0	LGALS9_CD45	Lgals9 - Cd45	GALECTIN	Secreted Signaling	PMID: 30120235
Endothelial_cells	B-cells_2	Lgals9	Ptprc	0.0792371	0	LGALS9_CD45	Lgals9 - Cd45	GALECTIN	Secreted Signaling	PMID: 30120235
T_cells_and_enterocytes	B-cells_2	Lgals9	Ptprc	0.0163729	0	LGALS9_CD45	Lgals9 - Cd45	GALECTIN	Secreted Signaling	PMID: 30120235
Paneth_cells_and_enterocytes	B-cells_2	Lgals9	Ptprc	0.0257043	0	LGALS9_CD45	Lgals9 - Cd45	GALECTIN	Secreted Signaling	PMID: 30120235
Fibroblasts_and_smooth_muscle_cells	Enteroendocrine_and_enterocytes_and_goblet_cells	Lgals9	Ptprc	0.049132	0	LGALS9_CD45	Lgals9 - Cd45	GALECTIN	Secreted Signaling	PMID: 30120235
B-cells_2	Enteroendocrine_and_enterocytes_and_goblet_cells	Lgals9	Ptprc	0.0127529	0	LGALS9_CD45	Lgals9 - Cd45	GALECTIN	Secreted Signaling	PMID: 30120235
Goblet_cells_and_paneth_cells	Enteroendocrine_and_enterocytes_and_goblet_cells	Lgals9	Ptprc	0.0442597	0	LGALS9_CD45	Lgals9 - Cd45	GALECTIN	Secreted Signaling	PMID: 30120235
Enteroendocrine_and_enterocytes_and_goblet_cells	Enteroendocrine_and_enterocytes_and_goblet_cells	Lgals9	Ptprc	0.0127529	0	LGALS9_CD45	Lgals9 - Cd45	GALECTIN	Secreted Signaling	PMID: 30120235
Macrophages	Enteroendocrine_and_enterocytes_and_goblet_cells	Lgals9	Ptprc	0.0127529	0	LGALS9_CD45	Lgals9 - Cd45	GALECTIN	Secreted Signaling	PMID: 30120235
Fibroblasts_and_macrophages	Enteroendocrine_and_enterocytes_and_goblet_cells	Lgals9	Ptprc	0.0606698	0	LGALS9_CD45	Lgals9 - Cd45	GALECTIN	Secreted Signaling	PMID: 30120235
Smooth_muscle_cells	Enteroendocrine_and_enterocytes_and_goblet_cells	Lgals9	Ptprc	0.0127529	0	LGALS9_CD45	Lgals9 - Cd45	GALECTIN	Secreted Signaling	PMID: 30120235
Fibroblasts	Enteroendocrine_and_enterocytes_and_goblet_cells	Lgals9	Ptprc	0.0738177	0	LGALS9_CD45	Lgals9 - Cd45	GALECTIN	Secreted Signaling	PMID: 30120235
Enterocytes	Enteroendocrine_and_enterocytes_and_goblet_cells	Lgals9	Ptprc	0.0127529	0	LGALS9_CD45	Lgals9 - Cd45	GALECTIN	Secreted Signaling	PMID: 30120235
Endothelial_cells	Enteroendocrine_and_enterocytes_and_goblet_cells	Lgals9	Ptprc	0.0626026	0	LGALS9_CD45	Lgals9 - Cd45	GALECTIN	Secreted Signaling	PMID: 30120235
T_cells_and_enterocytes	Enteroendocrine_and_enterocytes_and_goblet_cells	Lgals9	Ptprc	0.0127529	0	LGALS9_CD45	Lgals9 - Cd45	GALECTIN	Secreted Signaling	PMID: 30120235
Paneth_cells_and_enterocytes	Enteroendocrine_and_enterocytes_and_goblet_cells	Lgals9	Ptprc	0.0200632	0	LGALS9_CD45	Lgals9 - Cd45	GALECTIN	Secreted Signaling	PMID: 30120235
Fibroblasts_and_smooth_muscle_cells	T_memory_cells	Lgals9	Ptprc	0.0611783	0	LGALS9_CD45	Lgals9 - Cd45	GALECTIN	Secreted Signaling	PMID: 30120235
B-cells_2	T_memory_cells	Lgals9	Ptprc	0.0160301	0	LGALS9_CD45	Lgals9 - Cd45	GALECTIN	Secreted Signaling	PMID: 30120235
Goblet_cells_and_paneth_cells	T_memory_cells	Lgals9	Ptprc	0.0551808	0	LGALS9_CD45	Lgals9 - Cd45	GALECTIN	Secreted Signaling	PMID: 30120235
Enteroendocrine_and_enterocytes_and_goblet_cells	T_memory_cells	Lgals9	Ptprc	0.0160301	0	LGALS9_CD45	Lgals9 - Cd45	GALECTIN	Secreted Signaling	PMID: 30120235
Macrophages	T_memory_cells	Lgals9	Ptprc	0.0160301	0	LGALS9_CD45	Lgals9 - Cd45	GALECTIN	Secreted Signaling	PMID: 30120235
Fibroblasts_and_macrophages	T_memory_cells	Lgals9	Ptprc	0.0753209	0	LGALS9_CD45	Lgals9 - Cd45	GALECTIN	Secreted Signaling	PMID: 30120235
Smooth_muscle_cells	T_memory_cells	Lgals9	Ptprc	0.0160301	0	LGALS9_CD45	Lgals9 - Cd45	GALECTIN	Secreted Signaling	PMID: 30120235
Fibroblasts	T_memory_cells	Lgals9	Ptprc	0.0913352	0	LGALS9_CD45	Lgals9 - Cd45	GALECTIN	Secreted Signaling	PMID: 30120235
Enterocytes	T_memory_cells	Lgals9	Ptprc	0.0160301	0	LGALS9_CD45	Lgals9 - Cd45	GALECTIN	Secreted Signaling	PMID: 30120235
Endothelial_cells	T_memory_cells	Lgals9	Ptprc	0.0776819	0	LGALS9_CD45	Lgals9 - Cd45	GALECTIN	Secreted Signaling	PMID: 30120235
T_cells_and_enterocytes	T_memory_cells	Lgals9	Ptprc	0.0160301	0	LGALS9_CD45	Lgals9 - Cd45	GALECTIN	Secreted Signaling	PMID: 30120235
Paneth_cells_and_enterocytes	T_memory_cells	Lgals9	Ptprc	0.0251711	0	LGALS9_CD45	Lgals9 - Cd45	GALECTIN	Secreted Signaling	PMID: 30120235
Fibroblasts_and_smooth_muscle_cells	Goblet_cells_enterocytes_and_epithelial_cells	Lgals9	Ptprc	0.0168653	0	LGALS9_CD45	Lgals9 - Cd45	GALECTIN	Secreted Signaling	PMID: 30120235
Goblet_cells_and_paneth_cells	Goblet_cells_enterocytes_and_epithelial_cells	Lgals9	Ptprc	0.0151419	0	LGALS9_CD45	Lgals9 - Cd45	GALECTIN	Secreted Signaling	PMID: 30120235
Fibroblasts_and_macrophages	Goblet_cells_enterocytes_and_epithelial_cells	Lgals9	Ptprc	0.0209931	0	LGALS9_CD45	Lgals9 - Cd45	GALECTIN	Secreted Signaling	PMID: 30120235
Fibroblasts	Goblet_cells_enterocytes_and_epithelial_cells	Lgals9	Ptprc	0.0257785	0	LGALS9_CD45	Lgals9 - Cd45	GALECTIN	Secreted Signaling	PMID: 30120235
Endothelial_cells	Goblet_cells_enterocytes_and_epithelial_cells	Lgals9	Ptprc	0.0216911	0	LGALS9_CD45	Lgals9 - Cd45	GALECTIN	Secreted Signaling	PMID: 30120235
Fibroblasts_and_smooth_muscle_cells	Macrophages	Lgals9	Ptprc	0.0501269	0	LGALS9_CD45	Lgals9 - Cd45	GALECTIN	Secreted Signaling	PMID: 30120235
B-cells_2	Macrophages	Lgals9	Ptprc	0.0130213	0	LGALS9_CD45	Lgals9 - Cd45	GALECTIN	Secreted Signaling	PMID: 30120235
Goblet_cells_and_paneth_cells	Macrophages	Lgals9	Ptprc	0.0451607	0	LGALS9_CD45	Lgals9 - Cd45	GALECTIN	Secreted Signaling	PMID: 30120235
Enteroendocrine_and_enterocytes_and_goblet_cells	Macrophages	Lgals9	Ptprc	0.0130213	0	LGALS9_CD45	Lgals9 - Cd45	GALECTIN	Secreted Signaling	PMID: 30120235
Macrophages	Macrophages	Lgals9	Ptprc	0.0130213	0	LGALS9_CD45	Lgals9 - Cd45	GALECTIN	Secreted Signaling	PMID: 30120235
Fibroblasts_and_macrophages	Macrophages	Lgals9	Ptprc	0.0618832	0	LGALS9_CD45	Lgals9 - Cd45	GALECTIN	Secreted Signaling	PMID: 30120235
Smooth_muscle_cells	Macrophages	Lgals9	Ptprc	0.0130213	0	LGALS9_CD45	Lgals9 - Cd45	GALECTIN	Secreted Signaling	PMID: 30120235
Fibroblasts	Macrophages	Lgals9	Ptprc	0.075273	0	LGALS9_CD45	Lgals9 - Cd45	GALECTIN	Secreted Signaling	PMID: 30120235
Enterocytes	Macrophages	Lgals9	Ptprc	0.0130213	0	LGALS9_CD45	Lgals9 - Cd45	GALECTIN	Secreted Signaling	PMID: 30120235
Endothelial_cells	Macrophages	Lgals9	Ptprc	0.063852	0	LGALS9_CD45	Lgals9 - Cd45	GALECTIN	Secreted Signaling	PMID: 30120235
T_cells_and_enterocytes	Macrophages	Lgals9	Ptprc	0.0130213	0	LGALS9_CD45	Lgals9 - Cd45	GALECTIN	Secreted Signaling	PMID: 30120235
Paneth_cells_and_enterocytes	Macrophages	Lgals9	Ptprc	0.0204822	0	LGALS9_CD45	Lgals9 - Cd45	GALECTIN	Secreted Signaling	PMID: 30120235
Fibroblasts_and_smooth_muscle_cells	T_cells_and_enterocytes	Lgals9	Ptprc	0.0596717	0	LGALS9_CD45	Lgals9 - Cd45	GALECTIN	Secreted Signaling	PMID: 30120235
B-cells_2	T_cells_and_enterocytes	Lgals9	Ptprc	0.0156168	0	LGALS9_CD45	Lgals9 - Cd45	GALECTIN	Secreted Signaling	PMID: 30120235
Goblet_cells_and_paneth_cells	T_cells_and_enterocytes	Lgals9	Ptprc	0.0538134	0	LGALS9_CD45	Lgals9 - Cd45	GALECTIN	Secreted Signaling	PMID: 30120235
Enteroendocrine_and_enterocytes_and_goblet_cells	T_cells_and_enterocytes	Lgals9	Ptprc	0.0156168	0	LGALS9_CD45	Lgals9 - Cd45	GALECTIN	Secreted Signaling	PMID: 30120235
Macrophages	T_cells_and_enterocytes	Lgals9	Ptprc	0.0156168	0	LGALS9_CD45	Lgals9 - Cd45	GALECTIN	Secreted Signaling	PMID: 30120235
Fibroblasts_and_macrophages	T_cells_and_enterocytes	Lgals9	Ptprc	0.0734932	0	LGALS9_CD45	Lgals9 - Cd45	GALECTIN	Secreted Signaling	PMID: 30120235
Smooth_muscle_cells	T_cells_and_enterocytes	Lgals9	Ptprc	0.0156168	0	LGALS9_CD45	Lgals9 - Cd45	GALECTIN	Secreted Signaling	PMID: 30120235
Fibroblasts	T_cells_and_enterocytes	Lgals9	Ptprc	0.0891564	0	LGALS9_CD45	Lgals9 - Cd45	GALECTIN	Secreted Signaling	PMID: 30120235
Enterocytes	T_cells_and_enterocytes	Lgals9	Ptprc	0.0156168	0	LGALS9_CD45	Lgals9 - Cd45	GALECTIN	Secreted Signaling	PMID: 30120235
Endothelial_cells	T_cells_and_enterocytes	Lgals9	Ptprc	0.0758016	0	LGALS9_CD45	Lgals9 - Cd45	GALECTIN	Secreted Signaling	PMID: 30120235
T_cells_and_enterocytes	T_cells_and_enterocytes	Lgals9	Ptprc	0.0156168	0	LGALS9_CD45	Lgals9 - Cd45	GALECTIN	Secreted Signaling	PMID: 30120235
Paneth_cells_and_enterocytes	T_cells_and_enterocytes	Lgals9	Ptprc	0.024528	0	LGALS9_CD45	Lgals9 - Cd45	GALECTIN	Secreted Signaling	PMID: 30120235
Fibroblasts_and_smooth_muscle_cells	Macrophages_and_B_cells	Lgals9	Ptprc	0.0318592	0	LGALS9_CD45	Lgals9 - Cd45	GALECTIN	Secreted Signaling	PMID: 30120235
Goblet_cells_and_paneth_cells	Macrophages_and_B_cells	Lgals9	Ptprc	0.0286482	0	LGALS9_CD45	Lgals9 - Cd45	GALECTIN	Secreted Signaling	PMID: 30120235
Fibroblasts_and_macrophages	Macrophages_and_B_cells	Lgals9	Ptprc	0.0395093	0	LGALS9_CD45	Lgals9 - Cd45	GALECTIN	Secreted Signaling	PMID: 30120235
Fibroblasts	Macrophages_and_B_cells	Lgals9	Ptprc	0.0483073	0	LGALS9_CD45	Lgals9 - Cd45	GALECTIN	Secreted Signaling	PMID: 30120235
Endothelial_cells	Macrophages_and_B_cells	Lgals9	Ptprc	0.0407973	0	LGALS9_CD45	Lgals9 - Cd45	GALECTIN	Secreted Signaling	PMID: 30120235
Paneth_cells_and_enterocytes	Macrophages_and_B_cells	Lgals9	Ptprc	0.0128715	0	LGALS9_CD45	Lgals9 - Cd45	GALECTIN	Secreted Signaling	PMID: 30120235
Fibroblasts_and_smooth_muscle_cells	B_cells	Lgals9	Ighm	0.0415694	0	LGALS9_IGHM	Lgals9 - Ighm	GALECTIN	Secreted Signaling	PMID: 30120235
B-cells_2	B_cells	Lgals9	Ighm	0.0107268	0	LGALS9_IGHM	Lgals9 - Ighm	GALECTIN	Secreted Signaling	PMID: 30120235
Goblet_cells_and_paneth_cells	B_cells	Lgals9	Ighm	0.0374176	0	LGALS9_IGHM	Lgals9 - Ighm	GALECTIN	Secreted Signaling	PMID: 30120235
Enteroendocrine_and_enterocytes_and_goblet_cells	B_cells	Lgals9	Ighm	0.0107268	0	LGALS9_IGHM	Lgals9 - Ighm	GALECTIN	Secreted Signaling	PMID: 30120235
Macrophages	B_cells	Lgals9	Ighm	0.0107268	0	LGALS9_IGHM	Lgals9 - Ighm	GALECTIN	Secreted Signaling	PMID: 30120235
Fibroblasts_and_macrophages	B_cells	Lgals9	Ighm	0.0514273	0	LGALS9_IGHM	Lgals9 - Ighm	GALECTIN	Secreted Signaling	PMID: 30120235
Smooth_muscle_cells	B_cells	Lgals9	Ighm	0.0107268	0	LGALS9_IGHM	Lgals9 - Ighm	GALECTIN	Secreted Signaling	PMID: 30120235
Fibroblasts	B_cells	Lgals9	Ighm	0.0627059	0	LGALS9_IGHM	Lgals9 - Ighm	GALECTIN	Secreted Signaling	PMID: 30120235
Enterocytes	B_cells	Lgals9	Ighm	0.0107268	0	LGALS9_IGHM	Lgals9 - Ighm	GALECTIN	Secreted Signaling	PMID: 30120235
Endothelial_cells	B_cells	Lgals9	Ighm	0.0530823	0	LGALS9_IGHM	Lgals9 - Ighm	GALECTIN	Secreted Signaling	PMID: 30120235
T_cells_and_enterocytes	B_cells	Lgals9	Ighm	0.0107268	0	LGALS9_IGHM	Lgals9 - Ighm	GALECTIN	Secreted Signaling	PMID: 30120235
Paneth_cells_and_enterocytes	B_cells	Lgals9	Ighm	0.0168955	0	LGALS9_IGHM	Lgals9 - Ighm	GALECTIN	Secreted Signaling	PMID: 30120235
Fibroblasts_and_smooth_muscle_cells	B-cells_2	Lgals9	Ighm	0.049132	0	LGALS9_IGHM	Lgals9 - Ighm	GALECTIN	Secreted Signaling	PMID: 30120235
B-cells_2	B-cells_2	Lgals9	Ighm	0.0127529	0	LGALS9_IGHM	Lgals9 - Ighm	GALECTIN	Secreted Signaling	PMID: 30120235
Goblet_cells_and_paneth_cells	B-cells_2	Lgals9	Ighm	0.0442597	0	LGALS9_IGHM	Lgals9 - Ighm	GALECTIN	Secreted Signaling	PMID: 30120235
Enteroendocrine_and_enterocytes_and_goblet_cells	B-cells_2	Lgals9	Ighm	0.0127529	0	LGALS9_IGHM	Lgals9 - Ighm	GALECTIN	Secreted Signaling	PMID: 30120235
Macrophages	B-cells_2	Lgals9	Ighm	0.0127529	0	LGALS9_IGHM	Lgals9 - Ighm	GALECTIN	Secreted Signaling	PMID: 30120235
Fibroblasts_and_macrophages	B-cells_2	Lgals9	Ighm	0.0606698	0	LGALS9_IGHM	Lgals9 - Ighm	GALECTIN	Secreted Signaling	PMID: 30120235
Smooth_muscle_cells	B-cells_2	Lgals9	Ighm	0.0127529	0	LGALS9_IGHM	Lgals9 - Ighm	GALECTIN	Secreted Signaling	PMID: 30120235
Fibroblasts	B-cells_2	Lgals9	Ighm	0.0738177	0	LGALS9_IGHM	Lgals9 - Ighm	GALECTIN	Secreted Signaling	PMID: 30120235
Enterocytes	B-cells_2	Lgals9	Ighm	0.0127529	0	LGALS9_IGHM	Lgals9 - Ighm	GALECTIN	Secreted Signaling	PMID: 30120235
Endothelial_cells	B-cells_2	Lgals9	Ighm	0.0626026	0	LGALS9_IGHM	Lgals9 - Ighm	GALECTIN	Secreted Signaling	PMID: 30120235
T_cells_and_enterocytes	B-cells_2	Lgals9	Ighm	0.0127529	0	LGALS9_IGHM	Lgals9 - Ighm	GALECTIN	Secreted Signaling	PMID: 30120235
Paneth_cells_and_enterocytes	B-cells_2	Lgals9	Ighm	0.0200632	0	LGALS9_IGHM	Lgals9 - Ighm	GALECTIN	Secreted Signaling	PMID: 30120235
Fibroblasts_and_smooth_muscle_cells	Fibroblasts_and_smooth_muscle_cells	Pros1	Axl	0.00509875	0	PROS1_AXL	Pros1 - Axl	PROS	Secreted Signaling	PMID: 29531161
Goblet_cells_and_paneth_cells	Fibroblasts_and_smooth_muscle_cells	Pros1	Axl	0.00509875	0	PROS1_AXL	Pros1 - Axl	PROS	Secreted Signaling	PMID: 29531161
Fibroblasts_and_macrophages	Fibroblasts_and_smooth_muscle_cells	Pros1	Axl	0.0180411	0	PROS1_AXL	Pros1 - Axl	PROS	Secreted Signaling	PMID: 29531161
Smooth_muscle_cells	Fibroblasts_and_smooth_muscle_cells	Pros1	Axl	0.0180411	0	PROS1_AXL	Pros1 - Axl	PROS	Secreted Signaling	PMID: 29531161
Fibroblasts	Fibroblasts_and_smooth_muscle_cells	Pros1	Axl	0.00509875	0	PROS1_AXL	Pros1 - Axl	PROS	Secreted Signaling	PMID: 29531161
Endothelial_cells	Fibroblasts_and_smooth_muscle_cells	Pros1	Axl	0.00509875	0	PROS1_AXL	Pros1 - Axl	PROS	Secreted Signaling	PMID: 29531161
Enterocytes_enteroendocrine_cells_and_SMCs	Fibroblasts_and_smooth_muscle_cells	Pros1	Axl	0.00509875	0	PROS1_AXL	Pros1 - Axl	PROS	Secreted Signaling	PMID: 29531161
Fibroblasts_and_smooth_muscle_cells	Goblet_cells_and_paneth_cells	Pros1	Axl	0.0087431	0	PROS1_AXL	Pros1 - Axl	PROS	Secreted Signaling	PMID: 29531161
Goblet_cells_and_paneth_cells	Goblet_cells_and_paneth_cells	Pros1	Axl	0.0087431	0	PROS1_AXL	Pros1 - Axl	PROS	Secreted Signaling	PMID: 29531161
Fibroblasts_and_macrophages	Goblet_cells_and_paneth_cells	Pros1	Axl	0.030651	0	PROS1_AXL	Pros1 - Axl	PROS	Secreted Signaling	PMID: 29531161
Smooth_muscle_cells	Goblet_cells_and_paneth_cells	Pros1	Axl	0.030651	0	PROS1_AXL	Pros1 - Axl	PROS	Secreted Signaling	PMID: 29531161
Fibroblasts	Goblet_cells_and_paneth_cells	Pros1	Axl	0.0087431	0	PROS1_AXL	Pros1 - Axl	PROS	Secreted Signaling	PMID: 29531161
Endothelial_cells	Goblet_cells_and_paneth_cells	Pros1	Axl	0.0087431	0	PROS1_AXL	Pros1 - Axl	PROS	Secreted Signaling	PMID: 29531161
Enterocytes_enteroendocrine_cells_and_SMCs	Goblet_cells_and_paneth_cells	Pros1	Axl	0.0087431	0	PROS1_AXL	Pros1 - Axl	PROS	Secreted Signaling	PMID: 29531161
Fibroblasts_and_smooth_muscle_cells	Fibroblasts_and_macrophages	Pros1	Axl	0.00651176	0	PROS1_AXL	Pros1 - Axl	PROS	Secreted Signaling	PMID: 29531161
Goblet_cells_and_paneth_cells	Fibroblasts_and_macrophages	Pros1	Axl	0.00651176	0	PROS1_AXL	Pros1 - Axl	PROS	Secreted Signaling	PMID: 29531161
Fibroblasts_and_macrophages	Fibroblasts_and_macrophages	Pros1	Axl	0.022958	0	PROS1_AXL	Pros1 - Axl	PROS	Secreted Signaling	PMID: 29531161
Smooth_muscle_cells	Fibroblasts_and_macrophages	Pros1	Axl	0.022958	0	PROS1_AXL	Pros1 - Axl	PROS	Secreted Signaling	PMID: 29531161
Fibroblasts	Fibroblasts_and_macrophages	Pros1	Axl	0.00651176	0	PROS1_AXL	Pros1 - Axl	PROS	Secreted Signaling	PMID: 29531161
Endothelial_cells	Fibroblasts_and_macrophages	Pros1	Axl	0.00651176	0	PROS1_AXL	Pros1 - Axl	PROS	Secreted Signaling	PMID: 29531161
Enterocytes_enteroendocrine_cells_and_SMCs	Fibroblasts_and_macrophages	Pros1	Axl	0.00651176	0	PROS1_AXL	Pros1 - Axl	PROS	Secreted Signaling	PMID: 29531161
Fibroblasts_and_smooth_muscle_cells	Smooth_muscle_cells	Pros1	Axl	0.00509875	0	PROS1_AXL	Pros1 - Axl	PROS	Secreted Signaling	PMID: 29531161
Goblet_cells_and_paneth_cells	Smooth_muscle_cells	Pros1	Axl	0.00509875	0	PROS1_AXL	Pros1 - Axl	PROS	Secreted Signaling	PMID: 29531161
Fibroblasts_and_macrophages	Smooth_muscle_cells	Pros1	Axl	0.0180411	0	PROS1_AXL	Pros1 - Axl	PROS	Secreted Signaling	PMID: 29531161
Smooth_muscle_cells	Smooth_muscle_cells	Pros1	Axl	0.0180411	0	PROS1_AXL	Pros1 - Axl	PROS	Secreted Signaling	PMID: 29531161
Fibroblasts	Smooth_muscle_cells	Pros1	Axl	0.00509875	0	PROS1_AXL	Pros1 - Axl	PROS	Secreted Signaling	PMID: 29531161
Endothelial_cells	Smooth_muscle_cells	Pros1	Axl	0.00509875	0	PROS1_AXL	Pros1 - Axl	PROS	Secreted Signaling	PMID: 29531161
Enterocytes_enteroendocrine_cells_and_SMCs	Smooth_muscle_cells	Pros1	Axl	0.00509875	0	PROS1_AXL	Pros1 - Axl	PROS	Secreted Signaling	PMID: 29531161
Fibroblasts_and_smooth_muscle_cells	Fibroblasts	Pros1	Axl	0.00509875	0	PROS1_AXL	Pros1 - Axl	PROS	Secreted Signaling	PMID: 29531161
Goblet_cells_and_paneth_cells	Fibroblasts	Pros1	Axl	0.00509875	0	PROS1_AXL	Pros1 - Axl	PROS	Secreted Signaling	PMID: 29531161
Fibroblasts_and_macrophages	Fibroblasts	Pros1	Axl	0.0180411	0	PROS1_AXL	Pros1 - Axl	PROS	Secreted Signaling	PMID: 29531161
Smooth_muscle_cells	Fibroblasts	Pros1	Axl	0.0180411	0	PROS1_AXL	Pros1 - Axl	PROS	Secreted Signaling	PMID: 29531161
Fibroblasts	Fibroblasts	Pros1	Axl	0.00509875	0	PROS1_AXL	Pros1 - Axl	PROS	Secreted Signaling	PMID: 29531161
Endothelial_cells	Fibroblasts	Pros1	Axl	0.00509875	0	PROS1_AXL	Pros1 - Axl	PROS	Secreted Signaling	PMID: 29531161
Enterocytes_enteroendocrine_cells_and_SMCs	Fibroblasts	Pros1	Axl	0.00509875	0	PROS1_AXL	Pros1 - Axl	PROS	Secreted Signaling	PMID: 29531161
Fibroblasts_and_smooth_muscle_cells	Enterocytes_enteroendocrine_cells_and_SMCs	Pros1	Axl	0.00509875	0	PROS1_AXL	Pros1 - Axl	PROS	Secreted Signaling	PMID: 29531161
Goblet_cells_and_paneth_cells	Enterocytes_enteroendocrine_cells_and_SMCs	Pros1	Axl	0.00509875	0	PROS1_AXL	Pros1 - Axl	PROS	Secreted Signaling	PMID: 29531161
Fibroblasts_and_macrophages	Enterocytes_enteroendocrine_cells_and_SMCs	Pros1	Axl	0.0180411	0	PROS1_AXL	Pros1 - Axl	PROS	Secreted Signaling	PMID: 29531161
Smooth_muscle_cells	Enterocytes_enteroendocrine_cells_and_SMCs	Pros1	Axl	0.0180411	0	PROS1_AXL	Pros1 - Axl	PROS	Secreted Signaling	PMID: 29531161
Fibroblasts	Enterocytes_enteroendocrine_cells_and_SMCs	Pros1	Axl	0.00509875	0	PROS1_AXL	Pros1 - Axl	PROS	Secreted Signaling	PMID: 29531161
Endothelial_cells	Enterocytes_enteroendocrine_cells_and_SMCs	Pros1	Axl	0.00509875	0	PROS1_AXL	Pros1 - Axl	PROS	Secreted Signaling	PMID: 29531161
Enterocytes_enteroendocrine_cells_and_SMCs	Enterocytes_enteroendocrine_cells_and_SMCs	Pros1	Axl	0.00509875	0	PROS1_AXL	Pros1 - Axl	PROS	Secreted Signaling	PMID: 29531161
Fibroblasts_and_smooth_muscle_cells	Macrophages	Lgals9	Havcr2	0.00568569	0	LGALS9_HAVCR2	Lgals9 - Havcr2	GALECTIN	Secreted Signaling	PMID: 27192565
B-cells_2	Macrophages	Lgals9	Havcr2	0.00142751	0	LGALS9_HAVCR2	Lgals9 - Havcr2	GALECTIN	Secreted Signaling	PMID: 27192565
Goblet_cells_and_paneth_cells	Macrophages	Lgals9	Havcr2	0.00509875	0	LGALS9_HAVCR2	Lgals9 - Havcr2	GALECTIN	Secreted Signaling	PMID: 27192565
Enteroendocrine_and_enterocytes_and_goblet_cells	Macrophages	Lgals9	Havcr2	0.00142751	0	LGALS9_HAVCR2	Lgals9 - Havcr2	GALECTIN	Secreted Signaling	PMID: 27192565
Macrophages	Macrophages	Lgals9	Havcr2	0.00142751	0	LGALS9_HAVCR2	Lgals9 - Havcr2	GALECTIN	Secreted Signaling	PMID: 27192565
Fibroblasts_and_macrophages	Macrophages	Lgals9	Havcr2	0.00709703	0	LGALS9_HAVCR2	Lgals9 - Havcr2	GALECTIN	Secreted Signaling	PMID: 27192565
Smooth_muscle_cells	Macrophages	Lgals9	Havcr2	0.00142751	0	LGALS9_HAVCR2	Lgals9 - Havcr2	GALECTIN	Secreted Signaling	PMID: 27192565
Fibroblasts	Macrophages	Lgals9	Havcr2	0.0087431	0	LGALS9_HAVCR2	Lgals9 - Havcr2	GALECTIN	Secreted Signaling	PMID: 27192565
Enterocytes	Macrophages	Lgals9	Havcr2	0.00142751	0	LGALS9_HAVCR2	Lgals9 - Havcr2	GALECTIN	Secreted Signaling	PMID: 27192565
Endothelial_cells	Macrophages	Lgals9	Havcr2	0.00733645	0	LGALS9_HAVCR2	Lgals9 - Havcr2	GALECTIN	Secreted Signaling	PMID: 27192565
T_cells_and_enterocytes	Macrophages	Lgals9	Havcr2	0.00142751	0	LGALS9_HAVCR2	Lgals9 - Havcr2	GALECTIN	Secreted Signaling	PMID: 27192565
Paneth_cells_and_enterocytes	Macrophages	Lgals9	Havcr2	0.00226066	0	LGALS9_HAVCR2	Lgals9 - Havcr2	GALECTIN	Secreted Signaling	PMID: 27192565
Fibroblasts_and_smooth_muscle_cells	T-cells_and_NK_cells	Lgals9	Cd44	0.035793	0	LGALS9_CD44	Lgals9 - Cd44	GALECTIN	Secreted Signaling	PMID: 25065622
B-cells_2	T-cells_and_NK_cells	Lgals9	Cd44	0.0091951	0	LGALS9_CD44	Lgals9 - Cd44	GALECTIN	Secreted Signaling	PMID: 25065622
Goblet_cells_and_paneth_cells	T-cells_and_NK_cells	Lgals9	Cd44	0.0321988	0	LGALS9_CD44	Lgals9 - Cd44	GALECTIN	Secreted Signaling	PMID: 25065622
Enteroendocrine_and_enterocytes_and_goblet_cells	T-cells_and_NK_cells	Lgals9	Cd44	0.0091951	0	LGALS9_CD44	Lgals9 - Cd44	GALECTIN	Secreted Signaling	PMID: 25065622
Macrophages	T-cells_and_NK_cells	Lgals9	Cd44	0.0091951	0	LGALS9_CD44	Lgals9 - Cd44	GALECTIN	Secreted Signaling	PMID: 25065622
Fibroblasts_and_macrophages	T-cells_and_NK_cells	Lgals9	Cd44	0.0443445	0	LGALS9_CD44	Lgals9 - Cd44	GALECTIN	Secreted Signaling	PMID: 25065622
Smooth_muscle_cells	T-cells_and_NK_cells	Lgals9	Cd44	0.0091951	0	LGALS9_CD44	Lgals9 - Cd44	GALECTIN	Secreted Signaling	PMID: 25065622
Fibroblasts	T-cells_and_NK_cells	Lgals9	Cd44	0.0541585	0	LGALS9_CD44	Lgals9 - Cd44	GALECTIN	Secreted Signaling	PMID: 25065622
Enterocytes	T-cells_and_NK_cells	Lgals9	Cd44	0.0091951	0	LGALS9_CD44	Lgals9 - Cd44	GALECTIN	Secreted Signaling	PMID: 25065622
Endothelial_cells	T-cells_and_NK_cells	Lgals9	Cd44	0.0457825	0	LGALS9_CD44	Lgals9 - Cd44	GALECTIN	Secreted Signaling	PMID: 25065622
T_cells_and_enterocytes	T-cells_and_NK_cells	Lgals9	Cd44	0.0091951	0	LGALS9_CD44	Lgals9 - Cd44	GALECTIN	Secreted Signaling	PMID: 25065622
Paneth_cells_and_enterocytes	T-cells_and_NK_cells	Lgals9	Cd44	0.0144959	0	LGALS9_CD44	Lgals9 - Cd44	GALECTIN	Secreted Signaling	PMID: 25065622
Fibroblasts_and_smooth_muscle_cells	B_cells	Lgals9	Cd44	0.00568569	0	LGALS9_CD44	Lgals9 - Cd44	GALECTIN	Secreted Signaling	PMID: 25065622
Fibroblasts_and_macrophages	B_cells	Lgals9	Cd44	0.00709703	0	LGALS9_CD44	Lgals9 - Cd44	GALECTIN	Secreted Signaling	PMID: 25065622
Fibroblasts	B_cells	Lgals9	Cd44	0.0087431	0	LGALS9_CD44	Lgals9 - Cd44	GALECTIN	Secreted Signaling	PMID: 25065622
Endothelial_cells	B_cells	Lgals9	Cd44	0.00733645	0	LGALS9_CD44	Lgals9 - Cd44	GALECTIN	Secreted Signaling	PMID: 25065622
Fibroblasts_and_smooth_muscle_cells	Fibroblasts_and_smooth_muscle_cells	Lgals9	Cd44	0.00898173	0	LGALS9_CD44	Lgals9 - Cd44	GALECTIN	Secreted Signaling	PMID: 25065622
Goblet_cells_and_paneth_cells	Fibroblasts_and_smooth_muscle_cells	Lgals9	Cd44	0.0080573	0	LGALS9_CD44	Lgals9 - Cd44	GALECTIN	Secreted Signaling	PMID: 25065622
Fibroblasts_and_macrophages	Fibroblasts_and_smooth_muscle_cells	Lgals9	Cd44	0.011202	0	LGALS9_CD44	Lgals9 - Cd44	GALECTIN	Secreted Signaling	PMID: 25065622
Fibroblasts	Fibroblasts_and_smooth_muscle_cells	Lgals9	Cd44	0.013787	0	LGALS9_CD44	Lgals9 - Cd44	GALECTIN	Secreted Signaling	PMID: 25065622
Endothelial_cells	Fibroblasts_and_smooth_muscle_cells	Lgals9	Cd44	0.0115783	0	LGALS9_CD44	Lgals9 - Cd44	GALECTIN	Secreted Signaling	PMID: 25065622
Fibroblasts_and_smooth_muscle_cells	B-cells_2	Lgals9	Cd44	0.00568569	0.02	LGALS9_CD44	Lgals9 - Cd44	GALECTIN	Secreted Signaling	PMID: 25065622
Fibroblasts_and_macrophages	B-cells_2	Lgals9	Cd44	0.00709703	0	LGALS9_CD44	Lgals9 - Cd44	GALECTIN	Secreted Signaling	PMID: 25065622
Fibroblasts	B-cells_2	Lgals9	Cd44	0.0087431	0	LGALS9_CD44	Lgals9 - Cd44	GALECTIN	Secreted Signaling	PMID: 25065622
Endothelial_cells	B-cells_2	Lgals9	Cd44	0.00733645	0	LGALS9_CD44	Lgals9 - Cd44	GALECTIN	Secreted Signaling	PMID: 25065622
Fibroblasts_and_smooth_muscle_cells	Goblet_cells_and_paneth_cells	Lgals9	Cd44	0.00898173	0	LGALS9_CD44	Lgals9 - Cd44	GALECTIN	Secreted Signaling	PMID: 25065622
Goblet_cells_and_paneth_cells	Goblet_cells_and_paneth_cells	Lgals9	Cd44	0.0080573	0	LGALS9_CD44	Lgals9 - Cd44	GALECTIN	Secreted Signaling	PMID: 25065622
Fibroblasts_and_macrophages	Goblet_cells_and_paneth_cells	Lgals9	Cd44	0.011202	0	LGALS9_CD44	Lgals9 - Cd44	GALECTIN	Secreted Signaling	PMID: 25065622
Fibroblasts	Goblet_cells_and_paneth_cells	Lgals9	Cd44	0.013787	0	LGALS9_CD44	Lgals9 - Cd44	GALECTIN	Secreted Signaling	PMID: 25065622
Endothelial_cells	Goblet_cells_and_paneth_cells	Lgals9	Cd44	0.0115783	0	LGALS9_CD44	Lgals9 - Cd44	GALECTIN	Secreted Signaling	PMID: 25065622
Fibroblasts_and_smooth_muscle_cells	Enteroendocrine_and_enterocytes_and_goblet_cells	Lgals9	Cd44	0.0427361	0	LGALS9_CD44	Lgals9 - Cd44	GALECTIN	Secreted Signaling	PMID: 25065622
B-cells_2	Enteroendocrine_and_enterocytes_and_goblet_cells	Lgals9	Cd44	0.0110378	0	LGALS9_CD44	Lgals9 - Cd44	GALECTIN	Secreted Signaling	PMID: 25065622
Goblet_cells_and_paneth_cells	Enteroendocrine_and_enterocytes_and_goblet_cells	Lgals9	Cd44	0.0384724	0	LGALS9_CD44	Lgals9 - Cd44	GALECTIN	Secreted Signaling	PMID: 25065622
Enteroendocrine_and_enterocytes_and_goblet_cells	Enteroendocrine_and_enterocytes_and_goblet_cells	Lgals9	Cd44	0.0110378	0	LGALS9_CD44	Lgals9 - Cd44	GALECTIN	Secreted Signaling	PMID: 25065622
Macrophages	Enteroendocrine_and_enterocytes_and_goblet_cells	Lgals9	Cd44	0.0110378	0	LGALS9_CD44	Lgals9 - Cd44	GALECTIN	Secreted Signaling	PMID: 25065622
Fibroblasts_and_macrophages	Enteroendocrine_and_enterocytes_and_goblet_cells	Lgals9	Cd44	0.0528554	0	LGALS9_CD44	Lgals9 - Cd44	GALECTIN	Secreted Signaling	PMID: 25065622
Smooth_muscle_cells	Enteroendocrine_and_enterocytes_and_goblet_cells	Lgals9	Cd44	0.0110378	0	LGALS9_CD44	Lgals9 - Cd44	GALECTIN	Secreted Signaling	PMID: 25065622
Fibroblasts	Enteroendocrine_and_enterocytes_and_goblet_cells	Lgals9	Cd44	0.064426	0	LGALS9_CD44	Lgals9 - Cd44	GALECTIN	Secreted Signaling	PMID: 25065622
Enterocytes	Enteroendocrine_and_enterocytes_and_goblet_cells	Lgals9	Cd44	0.0110378	0	LGALS9_CD44	Lgals9 - Cd44	GALECTIN	Secreted Signaling	PMID: 25065622
Endothelial_cells	Enteroendocrine_and_enterocytes_and_goblet_cells	Lgals9	Cd44	0.0545537	0	LGALS9_CD44	Lgals9 - Cd44	GALECTIN	Secreted Signaling	PMID: 25065622
T_cells_and_enterocytes	Enteroendocrine_and_enterocytes_and_goblet_cells	Lgals9	Cd44	0.0110378	0	LGALS9_CD44	Lgals9 - Cd44	GALECTIN	Secreted Signaling	PMID: 25065622
Paneth_cells_and_enterocytes	Enteroendocrine_and_enterocytes_and_goblet_cells	Lgals9	Cd44	0.0173823	0	LGALS9_CD44	Lgals9 - Cd44	GALECTIN	Secreted Signaling	PMID: 25065622
Fibroblasts_and_macrophages	T_memory_cells	Lgals9	Cd44	0.00709703	0	LGALS9_CD44	Lgals9 - Cd44	GALECTIN	Secreted Signaling	PMID: 25065622
Fibroblasts	T_memory_cells	Lgals9	Cd44	0.0087431	0	LGALS9_CD44	Lgals9 - Cd44	GALECTIN	Secreted Signaling	PMID: 25065622
Endothelial_cells	T_memory_cells	Lgals9	Cd44	0.00733645	0	LGALS9_CD44	Lgals9 - Cd44	GALECTIN	Secreted Signaling	PMID: 25065622
Fibroblasts_and_smooth_muscle_cells	Goblet_cells_enterocytes_and_epithelial_cells	Lgals9	Cd44	0.0446322	0	LGALS9_CD44	Lgals9 - Cd44	GALECTIN	Secreted Signaling	PMID: 25065622
B-cells_2	Goblet_cells_enterocytes_and_epithelial_cells	Lgals9	Cd44	0.0115445	0	LGALS9_CD44	Lgals9 - Cd44	GALECTIN	Secreted Signaling	PMID: 25065622
Goblet_cells_and_paneth_cells	Goblet_cells_enterocytes_and_epithelial_cells	Lgals9	Cd44	0.0401873	0	LGALS9_CD44	Lgals9 - Cd44	GALECTIN	Secreted Signaling	PMID: 25065622
Enteroendocrine_and_enterocytes_and_goblet_cells	Goblet_cells_enterocytes_and_epithelial_cells	Lgals9	Cd44	0.0115445	0	LGALS9_CD44	Lgals9 - Cd44	GALECTIN	Secreted Signaling	PMID: 25065622
Macrophages	Goblet_cells_enterocytes_and_epithelial_cells	Lgals9	Cd44	0.0115445	0	LGALS9_CD44	Lgals9 - Cd44	GALECTIN	Secreted Signaling	PMID: 25065622
Fibroblasts_and_macrophages	Goblet_cells_enterocytes_and_epithelial_cells	Lgals9	Cd44	0.0551746	0	LGALS9_CD44	Lgals9 - Cd44	GALECTIN	Secreted Signaling	PMID: 25065622
Smooth_muscle_cells	Goblet_cells_enterocytes_and_epithelial_cells	Lgals9	Cd44	0.0115445	0	LGALS9_CD44	Lgals9 - Cd44	GALECTIN	Secreted Signaling	PMID: 25065622
Fibroblasts	Goblet_cells_enterocytes_and_epithelial_cells	Lgals9	Cd44	0.0672169	0	LGALS9_CD44	Lgals9 - Cd44	GALECTIN	Secreted Signaling	PMID: 25065622
Enterocytes	Goblet_cells_enterocytes_and_epithelial_cells	Lgals9	Cd44	0.0115445	0	LGALS9_CD44	Lgals9 - Cd44	GALECTIN	Secreted Signaling	PMID: 25065622
Endothelial_cells	Goblet_cells_enterocytes_and_epithelial_cells	Lgals9	Cd44	0.0569429	0	LGALS9_CD44	Lgals9 - Cd44	GALECTIN	Secreted Signaling	PMID: 25065622
T_cells_and_enterocytes	Goblet_cells_enterocytes_and_epithelial_cells	Lgals9	Cd44	0.0115445	0	LGALS9_CD44	Lgals9 - Cd44	GALECTIN	Secreted Signaling	PMID: 25065622
Paneth_cells_and_enterocytes	Goblet_cells_enterocytes_and_epithelial_cells	Lgals9	Cd44	0.0181748	0	LGALS9_CD44	Lgals9 - Cd44	GALECTIN	Secreted Signaling	PMID: 25065622
Fibroblasts_and_smooth_muscle_cells	Macrophages	Lgals9	Cd44	0.0716825	0	LGALS9_CD44	Lgals9 - Cd44	GALECTIN	Secreted Signaling	PMID: 25065622
B-cells_2	Macrophages	Lgals9	Cd44	0.0189388	0	LGALS9_CD44	Lgals9 - Cd44	GALECTIN	Secreted Signaling	PMID: 25065622
Goblet_cells_and_paneth_cells	Macrophages	Lgals9	Cd44	0.0647262	0	LGALS9_CD44	Lgals9 - Cd44	GALECTIN	Secreted Signaling	PMID: 25065622
Enteroendocrine_and_enterocytes_and_goblet_cells	Macrophages	Lgals9	Cd44	0.0189388	0	LGALS9_CD44	Lgals9 - Cd44	GALECTIN	Secreted Signaling	PMID: 25065622
Macrophages	Macrophages	Lgals9	Cd44	0.0189388	0	LGALS9_CD44	Lgals9 - Cd44	GALECTIN	Secreted Signaling	PMID: 25065622
Fibroblasts_and_macrophages	Macrophages	Lgals9	Cd44	0.0880256	0	LGALS9_CD44	Lgals9 - Cd44	GALECTIN	Secreted Signaling	PMID: 25065622
Smooth_muscle_cells	Macrophages	Lgals9	Cd44	0.0189388	0	LGALS9_CD44	Lgals9 - Cd44	GALECTIN	Secreted Signaling	PMID: 25065622
Fibroblasts	Macrophages	Lgals9	Cd44	0.10643	0	LGALS9_CD44	Lgals9 - Cd44	GALECTIN	Secreted Signaling	PMID: 25065622
Enterocytes	Macrophages	Lgals9	Cd44	0.0189388	0	LGALS9_CD44	Lgals9 - Cd44	GALECTIN	Secreted Signaling	PMID: 25065622
Endothelial_cells	Macrophages	Lgals9	Cd44	0.0907457	0	LGALS9_CD44	Lgals9 - Cd44	GALECTIN	Secreted Signaling	PMID: 25065622
T_cells_and_enterocytes	Macrophages	Lgals9	Cd44	0.0189388	0	LGALS9_CD44	Lgals9 - Cd44	GALECTIN	Secreted Signaling	PMID: 25065622
Paneth_cells_and_enterocytes	Macrophages	Lgals9	Cd44	0.0296884	0	LGALS9_CD44	Lgals9 - Cd44	GALECTIN	Secreted Signaling	PMID: 25065622
Fibroblasts_and_smooth_muscle_cells	Fibroblasts_and_macrophages	Lgals9	Cd44	0.00568569	0.02	LGALS9_CD44	Lgals9 - Cd44	GALECTIN	Secreted Signaling	PMID: 25065622
Fibroblasts_and_macrophages	Fibroblasts_and_macrophages	Lgals9	Cd44	0.00709703	0	LGALS9_CD44	Lgals9 - Cd44	GALECTIN	Secreted Signaling	PMID: 25065622
Fibroblasts	Fibroblasts_and_macrophages	Lgals9	Cd44	0.0087431	0	LGALS9_CD44	Lgals9 - Cd44	GALECTIN	Secreted Signaling	PMID: 25065622
Endothelial_cells	Fibroblasts_and_macrophages	Lgals9	Cd44	0.00733645	0	LGALS9_CD44	Lgals9 - Cd44	GALECTIN	Secreted Signaling	PMID: 25065622
Fibroblasts_and_smooth_muscle_cells	Smooth_muscle_cells	Lgals9	Cd44	0.035793	0	LGALS9_CD44	Lgals9 - Cd44	GALECTIN	Secreted Signaling	PMID: 25065622
B-cells_2	Smooth_muscle_cells	Lgals9	Cd44	0.0091951	0	LGALS9_CD44	Lgals9 - Cd44	GALECTIN	Secreted Signaling	PMID: 25065622
Goblet_cells_and_paneth_cells	Smooth_muscle_cells	Lgals9	Cd44	0.0321988	0	LGALS9_CD44	Lgals9 - Cd44	GALECTIN	Secreted Signaling	PMID: 25065622
Enteroendocrine_and_enterocytes_and_goblet_cells	Smooth_muscle_cells	Lgals9	Cd44	0.0091951	0	LGALS9_CD44	Lgals9 - Cd44	GALECTIN	Secreted Signaling	PMID: 25065622
Macrophages	Smooth_muscle_cells	Lgals9	Cd44	0.0091951	0	LGALS9_CD44	Lgals9 - Cd44	GALECTIN	Secreted Signaling	PMID: 25065622
Fibroblasts_and_macrophages	Smooth_muscle_cells	Lgals9	Cd44	0.0443445	0	LGALS9_CD44	Lgals9 - Cd44	GALECTIN	Secreted Signaling	PMID: 25065622
Smooth_muscle_cells	Smooth_muscle_cells	Lgals9	Cd44	0.0091951	0	LGALS9_CD44	Lgals9 - Cd44	GALECTIN	Secreted Signaling	PMID: 25065622
Fibroblasts	Smooth_muscle_cells	Lgals9	Cd44	0.0541585	0	LGALS9_CD44	Lgals9 - Cd44	GALECTIN	Secreted Signaling	PMID: 25065622
Enterocytes	Smooth_muscle_cells	Lgals9	Cd44	0.0091951	0	LGALS9_CD44	Lgals9 - Cd44	GALECTIN	Secreted Signaling	PMID: 25065622
Endothelial_cells	Smooth_muscle_cells	Lgals9	Cd44	0.0457825	0	LGALS9_CD44	Lgals9 - Cd44	GALECTIN	Secreted Signaling	PMID: 25065622
T_cells_and_enterocytes	Smooth_muscle_cells	Lgals9	Cd44	0.0091951	0	LGALS9_CD44	Lgals9 - Cd44	GALECTIN	Secreted Signaling	PMID: 25065622
Paneth_cells_and_enterocytes	Smooth_muscle_cells	Lgals9	Cd44	0.0144959	0	LGALS9_CD44	Lgals9 - Cd44	GALECTIN	Secreted Signaling	PMID: 25065622
Fibroblasts_and_smooth_muscle_cells	Fibroblasts	Lgals9	Cd44	0.0501269	0	LGALS9_CD44	Lgals9 - Cd44	GALECTIN	Secreted Signaling	PMID: 25065622
B-cells_2	Fibroblasts	Lgals9	Cd44	0.0130213	0	LGALS9_CD44	Lgals9 - Cd44	GALECTIN	Secreted Signaling	PMID: 25065622
Goblet_cells_and_paneth_cells	Fibroblasts	Lgals9	Cd44	0.0451607	0	LGALS9_CD44	Lgals9 - Cd44	GALECTIN	Secreted Signaling	PMID: 25065622
Enteroendocrine_and_enterocytes_and_goblet_cells	Fibroblasts	Lgals9	Cd44	0.0130213	0	LGALS9_CD44	Lgals9 - Cd44	GALECTIN	Secreted Signaling	PMID: 25065622
Macrophages	Fibroblasts	Lgals9	Cd44	0.0130213	0	LGALS9_CD44	Lgals9 - Cd44	GALECTIN	Secreted Signaling	PMID: 25065622
Fibroblasts_and_macrophages	Fibroblasts	Lgals9	Cd44	0.0618832	0	LGALS9_CD44	Lgals9 - Cd44	GALECTIN	Secreted Signaling	PMID: 25065622
Smooth_muscle_cells	Fibroblasts	Lgals9	Cd44	0.0130213	0	LGALS9_CD44	Lgals9 - Cd44	GALECTIN	Secreted Signaling	PMID: 25065622
Fibroblasts	Fibroblasts	Lgals9	Cd44	0.075273	0	LGALS9_CD44	Lgals9 - Cd44	GALECTIN	Secreted Signaling	PMID: 25065622
Enterocytes	Fibroblasts	Lgals9	Cd44	0.0130213	0	LGALS9_CD44	Lgals9 - Cd44	GALECTIN	Secreted Signaling	PMID: 25065622
Endothelial_cells	Fibroblasts	Lgals9	Cd44	0.063852	0	LGALS9_CD44	Lgals9 - Cd44	GALECTIN	Secreted Signaling	PMID: 25065622
T_cells_and_enterocytes	Fibroblasts	Lgals9	Cd44	0.0130213	0	LGALS9_CD44	Lgals9 - Cd44	GALECTIN	Secreted Signaling	PMID: 25065622
Paneth_cells_and_enterocytes	Fibroblasts	Lgals9	Cd44	0.0204822	0	LGALS9_CD44	Lgals9 - Cd44	GALECTIN	Secreted Signaling	PMID: 25065622
Fibroblasts_and_macrophages	Endothelial_cells	Lgals9	Cd44	0.00709703	0	LGALS9_CD44	Lgals9 - Cd44	GALECTIN	Secreted Signaling	PMID: 25065622
Fibroblasts	Endothelial_cells	Lgals9	Cd44	0.0087431	0	LGALS9_CD44	Lgals9 - Cd44	GALECTIN	Secreted Signaling	PMID: 25065622
Endothelial_cells	Endothelial_cells	Lgals9	Cd44	0.00733645	0	LGALS9_CD44	Lgals9 - Cd44	GALECTIN	Secreted Signaling	PMID: 25065622
Fibroblasts_and_smooth_muscle_cells	T_cells_and_enterocytes	Lgals9	Cd44	0.049132	0	LGALS9_CD44	Lgals9 - Cd44	GALECTIN	Secreted Signaling	PMID: 25065622
B-cells_2	T_cells_and_enterocytes	Lgals9	Cd44	0.0127529	0	LGALS9_CD44	Lgals9 - Cd44	GALECTIN	Secreted Signaling	PMID: 25065622
Goblet_cells_and_paneth_cells	T_cells_and_enterocytes	Lgals9	Cd44	0.0442597	0	LGALS9_CD44	Lgals9 - Cd44	GALECTIN	Secreted Signaling	PMID: 25065622
Enteroendocrine_and_enterocytes_and_goblet_cells	T_cells_and_enterocytes	Lgals9	Cd44	0.0127529	0	LGALS9_CD44	Lgals9 - Cd44	GALECTIN	Secreted Signaling	PMID: 25065622
Macrophages	T_cells_and_enterocytes	Lgals9	Cd44	0.0127529	0	LGALS9_CD44	Lgals9 - Cd44	GALECTIN	Secreted Signaling	PMID: 25065622
Fibroblasts_and_macrophages	T_cells_and_enterocytes	Lgals9	Cd44	0.0606698	0	LGALS9_CD44	Lgals9 - Cd44	GALECTIN	Secreted Signaling	PMID: 25065622
Smooth_muscle_cells	T_cells_and_enterocytes	Lgals9	Cd44	0.0127529	0	LGALS9_CD44	Lgals9 - Cd44	GALECTIN	Secreted Signaling	PMID: 25065622
Fibroblasts	T_cells_and_enterocytes	Lgals9	Cd44	0.0738177	0	LGALS9_CD44	Lgals9 - Cd44	GALECTIN	Secreted Signaling	PMID: 25065622
Enterocytes	T_cells_and_enterocytes	Lgals9	Cd44	0.0127529	0	LGALS9_CD44	Lgals9 - Cd44	GALECTIN	Secreted Signaling	PMID: 25065622
Endothelial_cells	T_cells_and_enterocytes	Lgals9	Cd44	0.0626026	0	LGALS9_CD44	Lgals9 - Cd44	GALECTIN	Secreted Signaling	PMID: 25065622
T_cells_and_enterocytes	T_cells_and_enterocytes	Lgals9	Cd44	0.0127529	0	LGALS9_CD44	Lgals9 - Cd44	GALECTIN	Secreted Signaling	PMID: 25065622
Paneth_cells_and_enterocytes	T_cells_and_enterocytes	Lgals9	Cd44	0.0200632	0	LGALS9_CD44	Lgals9 - Cd44	GALECTIN	Secreted Signaling	PMID: 25065622
Fibroblasts_and_smooth_muscle_cells	Enterocytes_enteroendocrine_cells_and_SMCs	Lgals9	Cd44	0.00898173	0	LGALS9_CD44	Lgals9 - Cd44	GALECTIN	Secreted Signaling	PMID: 25065622
Goblet_cells_and_paneth_cells	Enterocytes_enteroendocrine_cells_and_SMCs	Lgals9	Cd44	0.0080573	0	LGALS9_CD44	Lgals9 - Cd44	GALECTIN	Secreted Signaling	PMID: 25065622
Fibroblasts_and_macrophages	Enterocytes_enteroendocrine_cells_and_SMCs	Lgals9	Cd44	0.011202	0	LGALS9_CD44	Lgals9 - Cd44	GALECTIN	Secreted Signaling	PMID: 25065622
Fibroblasts	Enterocytes_enteroendocrine_cells_and_SMCs	Lgals9	Cd44	0.013787	0	LGALS9_CD44	Lgals9 - Cd44	GALECTIN	Secreted Signaling	PMID: 25065622
Endothelial_cells	Enterocytes_enteroendocrine_cells_and_SMCs	Lgals9	Cd44	0.0115783	0	LGALS9_CD44	Lgals9 - Cd44	GALECTIN	Secreted Signaling	PMID: 25065622
Fibroblasts_and_macrophages	Macrophages_and_B_cells	Lgals9	Cd44	0.00709703	0.03	LGALS9_CD44	Lgals9 - Cd44	GALECTIN	Secreted Signaling	PMID: 25065622
Fibroblasts	Macrophages_and_B_cells	Lgals9	Cd44	0.0087431	0	LGALS9_CD44	Lgals9 - Cd44	GALECTIN	Secreted Signaling	PMID: 25065622
Endothelial_cells	Macrophages_and_B_cells	Lgals9	Cd44	0.00733645	0.02	LGALS9_CD44	Lgals9 - Cd44	GALECTIN	Secreted Signaling	PMID: 25065622
