# Supplementary material for: CCL signaling drives T Cell–Macrophage crosstalk in the mouse colon during chronic Trypanosoma cruzi infection
Source: iScience. 2026 Jul 2;29(7):116611. doi: 10.1016/j.isci.2026.116611 (PMC13355016; doi:10.1016/j.isci.2026.116611)
Supplement: Table S2. Predicted ligand–receptor interactions in the colon of chronically T. cruzi - infected mice identified by CellChat, related to Figure 4 provided as Excel file Table S2 [file mmc3.xlsx]

## Sheet: Inf_sample_CellChat (2)
CHRONICALLY INFECTED MICE
Source	Target	Ligand	Receptor	Prob	pval	Interaction_name	Interaction_name_2	Pathway_name	Annotation	Evidence
T-cells_and_NK_cells	Macrophages	Tgfb1	TGFbR1_R2	0.00185175	0	TGFB1_TGFBR1_TGFBR2	Tgfb1 - (Tgfbr1+Tgfbr2)	TGFb	Secreted Signaling	KEGG: mmu04350
B_cells	Macrophages	Tgfb1	TGFbR1_R2	0.00185175	0	TGFB1_TGFBR1_TGFBR2	Tgfb1 - (Tgfbr1+Tgfbr2)	TGFb	Secreted Signaling	KEGG: mmu04350
B-cells_2	Macrophages	Tgfb1	TGFbR1_R2	0.0066098	0	TGFB1_TGFBR1_TGFBR2	Tgfb1 - (Tgfbr1+Tgfbr2)	TGFb	Secreted Signaling	KEGG: mmu04350
Enteroendocrine_and_enterocytes_and_goblet_cells	Macrophages	Tgfb1	TGFbR1_R2	0.00185175	0	TGFB1_TGFBR1_TGFBR2	Tgfb1 - (Tgfbr1+Tgfbr2)	TGFb	Secreted Signaling	KEGG: mmu04350
Macrophages	Macrophages	Tgfb1	TGFbR1_R2	0.00228832	0	TGFB1_TGFBR1_TGFBR2	Tgfb1 - (Tgfbr1+Tgfbr2)	TGFb	Secreted Signaling	KEGG: mmu04350
T_cells_and_enterocytes	Macrophages	Tgfb1	TGFbR1_R2	0.00185175	0	TGFB1_TGFBR1_TGFBR2	Tgfb1 - (Tgfbr1+Tgfbr2)	TGFb	Secreted Signaling	KEGG: mmu04350
T-cells_and_NK_cells	Fibroblasts_and_macrophages	Tgfb1	TGFbR1_R2	0.00142814	0	TGFB1_TGFBR1_TGFBR2	Tgfb1 - (Tgfbr1+Tgfbr2)	TGFb	Secreted Signaling	KEGG: mmu04350
B_cells	Fibroblasts_and_macrophages	Tgfb1	TGFbR1_R2	0.00142814	0	TGFB1_TGFBR1_TGFBR2	Tgfb1 - (Tgfbr1+Tgfbr2)	TGFb	Secreted Signaling	KEGG: mmu04350
B-cells_2	Fibroblasts_and_macrophages	Tgfb1	TGFbR1_R2	0.00505833	0	TGFB1_TGFBR1_TGFBR2	Tgfb1 - (Tgfbr1+Tgfbr2)	TGFb	Secreted Signaling	KEGG: mmu04350
Enteroendocrine_and_enterocytes_and_goblet_cells	Fibroblasts_and_macrophages	Tgfb1	TGFbR1_R2	0.00142814	0	TGFB1_TGFBR1_TGFBR2	Tgfb1 - (Tgfbr1+Tgfbr2)	TGFb	Secreted Signaling	KEGG: mmu04350
Macrophages	Fibroblasts_and_macrophages	Tgfb1	TGFbR1_R2	0.00176483	0	TGFB1_TGFBR1_TGFBR2	Tgfb1 - (Tgfbr1+Tgfbr2)	TGFb	Secreted Signaling	KEGG: mmu04350
T_cells_and_enterocytes	Fibroblasts_and_macrophages	Tgfb1	TGFbR1_R2	0.00142814	0	TGFB1_TGFBR1_TGFBR2	Tgfb1 - (Tgfbr1+Tgfbr2)	TGFb	Secreted Signaling	KEGG: mmu04350
T-cells_and_NK_cells	Smooth_muscle_cells	Tgfb1	TGFbR1_R2	0.00156928	0	TGFB1_TGFBR1_TGFBR2	Tgfb1 - (Tgfbr1+Tgfbr2)	TGFb	Secreted Signaling	KEGG: mmu04350
B_cells	Smooth_muscle_cells	Tgfb1	TGFbR1_R2	0.00156928	0	TGFB1_TGFBR1_TGFBR2	Tgfb1 - (Tgfbr1+Tgfbr2)	TGFb	Secreted Signaling	KEGG: mmu04350
B-cells_2	Smooth_muscle_cells	Tgfb1	TGFbR1_R2	0.00558008	0	TGFB1_TGFBR1_TGFBR2	Tgfb1 - (Tgfbr1+Tgfbr2)	TGFb	Secreted Signaling	KEGG: mmu04350
Enteroendocrine_and_enterocytes_and_goblet_cells	Smooth_muscle_cells	Tgfb1	TGFbR1_R2	0.00156928	0	TGFB1_TGFBR1_TGFBR2	Tgfb1 - (Tgfbr1+Tgfbr2)	TGFb	Secreted Signaling	KEGG: mmu04350
Macrophages	Smooth_muscle_cells	Tgfb1	TGFbR1_R2	0.00193926	0	TGFB1_TGFBR1_TGFBR2	Tgfb1 - (Tgfbr1+Tgfbr2)	TGFb	Secreted Signaling	KEGG: mmu04350
T_cells_and_enterocytes	Smooth_muscle_cells	Tgfb1	TGFbR1_R2	0.00156928	0	TGFB1_TGFBR1_TGFBR2	Tgfb1 - (Tgfbr1+Tgfbr2)	TGFb	Secreted Signaling	KEGG: mmu04350
Fibroblasts_and_smooth_muscle_cells	Macrophages	Tgfb2	TGFbR1_R2	0.000737947	0	TGFB2_TGFBR1_TGFBR2	Tgfb2 - (Tgfbr1+Tgfbr2)	TGFb	Secreted Signaling	KEGG: mmu04350
Goblet_cells_and_paneth_cells	Macrophages	Tgfb2	TGFbR1_R2	0.000823985	0	TGFB2_TGFBR1_TGFBR2	Tgfb2 - (Tgfbr1+Tgfbr2)	TGFb	Secreted Signaling	KEGG: mmu04350
Fibroblasts_and_macrophages	Macrophages	Tgfb2	TGFbR1_R2	0.000629534	0	TGFB2_TGFBR1_TGFBR2	Tgfb2 - (Tgfbr1+Tgfbr2)	TGFb	Secreted Signaling	KEGG: mmu04350
Fibroblasts	Macrophages	Tgfb2	TGFbR1_R2	0.00107425	0	TGFB2_TGFBR1_TGFBR2	Tgfb2 - (Tgfbr1+Tgfbr2)	TGFb	Secreted Signaling	KEGG: mmu04350
Enterocytes_enteroendocrine_cells_and_SMCs	Macrophages	Tgfb2	TGFbR1_R2	0.00156082	0	TGFB2_TGFBR1_TGFBR2	Tgfb2 - (Tgfbr1+Tgfbr2)	TGFb	Secreted Signaling	KEGG: mmu04350
Fibroblasts_and_smooth_muscle_cells	Fibroblasts_and_macrophages	Tgfb2	TGFbR1_R2	0.00056913	0	TGFB2_TGFBR1_TGFBR2	Tgfb2 - (Tgfbr1+Tgfbr2)	TGFb	Secreted Signaling	KEGG: mmu04350
Goblet_cells_and_paneth_cells	Fibroblasts_and_macrophages	Tgfb2	TGFbR1_R2	0.000635486	0	TGFB2_TGFBR1_TGFBR2	Tgfb2 - (Tgfbr1+Tgfbr2)	TGFb	Secreted Signaling	KEGG: mmu04350
Fibroblasts_and_macrophages	Fibroblasts_and_macrophages	Tgfb2	TGFbR1_R2	0.000485518	0	TGFB2_TGFBR1_TGFBR2	Tgfb2 - (Tgfbr1+Tgfbr2)	TGFb	Secreted Signaling	KEGG: mmu04350
Fibroblasts	Fibroblasts_and_macrophages	Tgfb2	TGFbR1_R2	0.000828496	0	TGFB2_TGFBR1_TGFBR2	Tgfb2 - (Tgfbr1+Tgfbr2)	TGFb	Secreted Signaling	KEGG: mmu04350
Enterocytes_enteroendocrine_cells_and_SMCs	Fibroblasts_and_macrophages	Tgfb2	TGFbR1_R2	0.00120376	0	TGFB2_TGFBR1_TGFBR2	Tgfb2 - (Tgfbr1+Tgfbr2)	TGFb	Secreted Signaling	KEGG: mmu04350
Fibroblasts_and_smooth_muscle_cells	Smooth_muscle_cells	Tgfb2	TGFbR1_R2	0.000625379	0	TGFB2_TGFBR1_TGFBR2	Tgfb2 - (Tgfbr1+Tgfbr2)	TGFb	Secreted Signaling	KEGG: mmu04350
Goblet_cells_and_paneth_cells	Smooth_muscle_cells	Tgfb2	TGFbR1_R2	0.000698293	0	TGFB2_TGFBR1_TGFBR2	Tgfb2 - (Tgfbr1+Tgfbr2)	TGFb	Secreted Signaling	KEGG: mmu04350
Fibroblasts_and_macrophages	Smooth_muscle_cells	Tgfb2	TGFbR1_R2	0.000533504	0	TGFB2_TGFBR1_TGFBR2	Tgfb2 - (Tgfbr1+Tgfbr2)	TGFb	Secreted Signaling	KEGG: mmu04350
Fibroblasts	Smooth_muscle_cells	Tgfb2	TGFbR1_R2	0.000910379	0	TGFB2_TGFBR1_TGFBR2	Tgfb2 - (Tgfbr1+Tgfbr2)	TGFb	Secreted Signaling	KEGG: mmu04350
Enterocytes_enteroendocrine_cells_and_SMCs	Smooth_muscle_cells	Tgfb2	TGFbR1_R2	0.00132273	0	TGFB2_TGFBR1_TGFBR2	Tgfb2 - (Tgfbr1+Tgfbr2)	TGFb	Secreted Signaling	KEGG: mmu04350
T-cells_and_NK_cells	Fibroblasts_and_macrophages	Tgfb1	ACVR1_TGFbR	0.00333583	0	TGFB1_ACVR1_TGFBR1	Tgfb1 - (Acvr1+Tgfbr1)	TGFb	Secreted Signaling	PMID: 29376829
B_cells	Fibroblasts_and_macrophages	Tgfb1	ACVR1_TGFbR	0.00333583	0	TGFB1_ACVR1_TGFBR1	Tgfb1 - (Acvr1+Tgfbr1)	TGFb	Secreted Signaling	PMID: 29376829
B-cells_2	Fibroblasts_and_macrophages	Tgfb1	ACVR1_TGFbR	0.0118566	0	TGFB1_ACVR1_TGFBR1	Tgfb1 - (Acvr1+Tgfbr1)	TGFb	Secreted Signaling	PMID: 29376829
Enteroendocrine_and_enterocytes_and_goblet_cells	Fibroblasts_and_macrophages	Tgfb1	ACVR1_TGFbR	0.00333583	0	TGFB1_ACVR1_TGFBR1	Tgfb1 - (Acvr1+Tgfbr1)	TGFb	Secreted Signaling	PMID: 29376829
Macrophages	Fibroblasts_and_macrophages	Tgfb1	ACVR1_TGFbR	0.00333583	0	TGFB1_ACVR1_TGFBR1	Tgfb1 - (Acvr1+Tgfbr1)	TGFb	Secreted Signaling	PMID: 29376829
T_cells_and_enterocytes	Fibroblasts_and_macrophages	Tgfb1	ACVR1_TGFbR	0.00333583	0	TGFB1_ACVR1_TGFBR1	Tgfb1 - (Acvr1+Tgfbr1)	TGFb	Secreted Signaling	PMID: 29376829
T-cells_and_NK_cells	Smooth_muscle_cells	Tgfb1	ACVR1_TGFbR	0.00256468	0	TGFB1_ACVR1_TGFBR1	Tgfb1 - (Acvr1+Tgfbr1)	TGFb	Secreted Signaling	PMID: 29376829
B_cells	Smooth_muscle_cells	Tgfb1	ACVR1_TGFbR	0.00256468	0	TGFB1_ACVR1_TGFBR1	Tgfb1 - (Acvr1+Tgfbr1)	TGFb	Secreted Signaling	PMID: 29376829
B-cells_2	Smooth_muscle_cells	Tgfb1	ACVR1_TGFbR	0.00913373	0	TGFB1_ACVR1_TGFBR1	Tgfb1 - (Acvr1+Tgfbr1)	TGFb	Secreted Signaling	PMID: 29376829
Enteroendocrine_and_enterocytes_and_goblet_cells	Smooth_muscle_cells	Tgfb1	ACVR1_TGFbR	0.00256468	0	TGFB1_ACVR1_TGFBR1	Tgfb1 - (Acvr1+Tgfbr1)	TGFb	Secreted Signaling	PMID: 29376829
Macrophages	Smooth_muscle_cells	Tgfb1	ACVR1_TGFbR	0.00256468	0	TGFB1_ACVR1_TGFBR1	Tgfb1 - (Acvr1+Tgfbr1)	TGFb	Secreted Signaling	PMID: 29376829
T_cells_and_enterocytes	Smooth_muscle_cells	Tgfb1	ACVR1_TGFbR	0.00256468	0	TGFB1_ACVR1_TGFBR1	Tgfb1 - (Acvr1+Tgfbr1)	TGFb	Secreted Signaling	PMID: 29376829
Fibroblasts_and_smooth_muscle_cells	Fibroblasts_and_macrophages	Tgfb2	ACVR1_TGFbR	0.00333583	0	TGFB2_ACVR1_TGFBR1	Tgfb2 - (Acvr1+Tgfbr1)	TGFb	Secreted Signaling	PMID: 29376829
Goblet_cells_and_paneth_cells	Fibroblasts_and_macrophages	Tgfb2	ACVR1_TGFbR	0.00333583	0	TGFB2_ACVR1_TGFBR1	Tgfb2 - (Acvr1+Tgfbr1)	TGFb	Secreted Signaling	PMID: 29376829
Fibroblasts_and_macrophages	Fibroblasts_and_macrophages	Tgfb2	ACVR1_TGFbR	0.00333583	0	TGFB2_ACVR1_TGFBR1	Tgfb2 - (Acvr1+Tgfbr1)	TGFb	Secreted Signaling	PMID: 29376829
Fibroblasts	Fibroblasts_and_macrophages	Tgfb2	ACVR1_TGFbR	0.00333583	0	TGFB2_ACVR1_TGFBR1	Tgfb2 - (Acvr1+Tgfbr1)	TGFb	Secreted Signaling	PMID: 29376829
Enterocytes_enteroendocrine_cells_and_SMCs	Fibroblasts_and_macrophages	Tgfb2	ACVR1_TGFbR	0.00333583	0	TGFB2_ACVR1_TGFBR1	Tgfb2 - (Acvr1+Tgfbr1)	TGFb	Secreted Signaling	PMID: 29376829
Fibroblasts_and_smooth_muscle_cells	Smooth_muscle_cells	Tgfb2	ACVR1_TGFbR	0.00256468	0	TGFB2_ACVR1_TGFBR1	Tgfb2 - (Acvr1+Tgfbr1)	TGFb	Secreted Signaling	PMID: 29376829
Goblet_cells_and_paneth_cells	Smooth_muscle_cells	Tgfb2	ACVR1_TGFbR	0.00256468	0	TGFB2_ACVR1_TGFBR1	Tgfb2 - (Acvr1+Tgfbr1)	TGFb	Secreted Signaling	PMID: 29376829
Fibroblasts_and_macrophages	Smooth_muscle_cells	Tgfb2	ACVR1_TGFbR	0.00256468	0	TGFB2_ACVR1_TGFBR1	Tgfb2 - (Acvr1+Tgfbr1)	TGFb	Secreted Signaling	PMID: 29376829
Fibroblasts	Smooth_muscle_cells	Tgfb2	ACVR1_TGFbR	0.00256468	0	TGFB2_ACVR1_TGFBR1	Tgfb2 - (Acvr1+Tgfbr1)	TGFb	Secreted Signaling	PMID: 29376829
Enterocytes_enteroendocrine_cells_and_SMCs	Smooth_muscle_cells	Tgfb2	ACVR1_TGFbR	0.00256468	0	TGFB2_ACVR1_TGFBR1	Tgfb2 - (Acvr1+Tgfbr1)	TGFb	Secreted Signaling	PMID: 29376829
Enteroendocrine_and_enterocytes_and_goblet_cells	Goblet_cells_and_paneth_cells	Bmp2	BMPR1A_ACVR2A	0.00939314	0	BMP2_BMPR1A_ACVR2A	Bmp2 - (Bmpr1a+Acvr2a)	BMP	Secreted Signaling	KEGG: mmu04350; PMID:26893264
Smooth_muscle_cells	Goblet_cells_and_paneth_cells	Bmp2	BMPR1A_ACVR2A	0.00249689	0	BMP2_BMPR1A_ACVR2A	Bmp2 - (Bmpr1a+Acvr2a)	BMP	Secreted Signaling	KEGG: mmu04350; PMID:26893264
Fibroblasts	Goblet_cells_and_paneth_cells	Bmp2	BMPR1A_ACVR2A	0.00551478	0	BMP2_BMPR1A_ACVR2A	Bmp2 - (Bmpr1a+Acvr2a)	BMP	Secreted Signaling	KEGG: mmu04350; PMID:26893264
Enterocytes	Goblet_cells_and_paneth_cells	Bmp2	BMPR1A_ACVR2A	0.00264163	0	BMP2_BMPR1A_ACVR2A	Bmp2 - (Bmpr1a+Acvr2a)	BMP	Secreted Signaling	KEGG: mmu04350; PMID:26893264
Enterocytes_enteroendocrine_cells_and_SMCs	Goblet_cells_and_paneth_cells	Bmp2	BMPR1A_ACVR2A	0.000591428	0	BMP2_BMPR1A_ACVR2A	Bmp2 - (Bmpr1a+Acvr2a)	BMP	Secreted Signaling	KEGG: mmu04350; PMID:26893264
Paneth_cells_and_enterocytes	Goblet_cells_and_paneth_cells	Bmp2	BMPR1A_ACVR2A	0.00264163	0	BMP2_BMPR1A_ACVR2A	Bmp2 - (Bmpr1a+Acvr2a)	BMP	Secreted Signaling	KEGG: mmu04350; PMID:26893264
Enteroendocrine_and_enterocytes_and_goblet_cells	Paneth_cells_and_enterocytes	Bmp2	BMPR1A_ACVR2A	0.00598683	0	BMP2_BMPR1A_ACVR2A	Bmp2 - (Bmpr1a+Acvr2a)	BMP	Secreted Signaling	KEGG: mmu04350; PMID:26893264
Smooth_muscle_cells	Paneth_cells_and_enterocytes	Bmp2	BMPR1A_ACVR2A	0.00158533	0	BMP2_BMPR1A_ACVR2A	Bmp2 - (Bmpr1a+Acvr2a)	BMP	Secreted Signaling	KEGG: mmu04350; PMID:26893264
Fibroblasts	Paneth_cells_and_enterocytes	Bmp2	BMPR1A_ACVR2A	0.00351706	0	BMP2_BMPR1A_ACVR2A	Bmp2 - (Bmpr1a+Acvr2a)	BMP	Secreted Signaling	KEGG: mmu04350; PMID:26893264
Enterocytes	Paneth_cells_and_enterocytes	Bmp2	BMPR1A_ACVR2A	0.00167723	0	BMP2_BMPR1A_ACVR2A	Bmp2 - (Bmpr1a+Acvr2a)	BMP	Secreted Signaling	KEGG: mmu04350; PMID:26893264
Enterocytes_enteroendocrine_cells_and_SMCs	Paneth_cells_and_enterocytes	Bmp2	BMPR1A_ACVR2A	0.000375089	0	BMP2_BMPR1A_ACVR2A	Bmp2 - (Bmpr1a+Acvr2a)	BMP	Secreted Signaling	KEGG: mmu04350; PMID:26893264
Paneth_cells_and_enterocytes	Paneth_cells_and_enterocytes	Bmp2	BMPR1A_ACVR2A	0.00167723	0	BMP2_BMPR1A_ACVR2A	Bmp2 - (Bmpr1a+Acvr2a)	BMP	Secreted Signaling	KEGG: mmu04350; PMID:26893264
Enteroendocrine_and_enterocytes_and_goblet_cells	Fibroblasts_and_smooth_muscle_cells	Bmp2	BMPR1A_BMPR2	0.00447064	0	BMP2_BMPR1A_BMPR2	Bmp2 - (Bmpr1a+Bmpr2)	BMP	Secreted Signaling	KEGG: mmu04350; PMID:26893264
Smooth_muscle_cells	Fibroblasts_and_smooth_muscle_cells	Bmp2	BMPR1A_BMPR2	0.00118384	0	BMP2_BMPR1A_BMPR2	Bmp2 - (Bmpr1a+Bmpr2)	BMP	Secreted Signaling	KEGG: mmu04350; PMID:26893264
Fibroblasts	Fibroblasts_and_smooth_muscle_cells	Bmp2	BMPR1A_BMPR2	0.00262635	0	BMP2_BMPR1A_BMPR2	Bmp2 - (Bmpr1a+Bmpr2)	BMP	Secreted Signaling	KEGG: mmu04350; PMID:26893264
Enterocytes	Fibroblasts_and_smooth_muscle_cells	Bmp2	BMPR1A_BMPR2	0.00125246	0	BMP2_BMPR1A_BMPR2	Bmp2 - (Bmpr1a+Bmpr2)	BMP	Secreted Signaling	KEGG: mmu04350; PMID:26893264
Enterocytes_enteroendocrine_cells_and_SMCs	Fibroblasts_and_smooth_muscle_cells	Bmp2	BMPR1A_BMPR2	0.000280096	0	BMP2_BMPR1A_BMPR2	Bmp2 - (Bmpr1a+Bmpr2)	BMP	Secreted Signaling	KEGG: mmu04350; PMID:26893264
Paneth_cells_and_enterocytes	Fibroblasts_and_smooth_muscle_cells	Bmp2	BMPR1A_BMPR2	0.00125246	0	BMP2_BMPR1A_BMPR2	Bmp2 - (Bmpr1a+Bmpr2)	BMP	Secreted Signaling	KEGG: mmu04350; PMID:26893264
Enteroendocrine_and_enterocytes_and_goblet_cells	Goblet_cells_and_paneth_cells	Bmp2	BMPR1A_BMPR2	0.0161362	0	BMP2_BMPR1A_BMPR2	Bmp2 - (Bmpr1a+Bmpr2)	BMP	Secreted Signaling	KEGG: mmu04350; PMID:26893264
Smooth_muscle_cells	Goblet_cells_and_paneth_cells	Bmp2	BMPR1A_BMPR2	0.00431473	0	BMP2_BMPR1A_BMPR2	Bmp2 - (Bmpr1a+Bmpr2)	BMP	Secreted Signaling	KEGG: mmu04350; PMID:26893264
Fibroblasts	Goblet_cells_and_paneth_cells	Bmp2	BMPR1A_BMPR2	0.00946482	0	BMP2_BMPR1A_BMPR2	Bmp2 - (Bmpr1a+Bmpr2)	BMP	Secreted Signaling	KEGG: mmu04350; PMID:26893264
Enterocytes	Goblet_cells_and_paneth_cells	Bmp2	BMPR1A_BMPR2	0.00456483	0	BMP2_BMPR1A_BMPR2	Bmp2 - (Bmpr1a+Bmpr2)	BMP	Secreted Signaling	KEGG: mmu04350; PMID:26893264
Enterocytes_enteroendocrine_cells_and_SMCs	Goblet_cells_and_paneth_cells	Bmp2	BMPR1A_BMPR2	0.00102379	0	BMP2_BMPR1A_BMPR2	Bmp2 - (Bmpr1a+Bmpr2)	BMP	Secreted Signaling	KEGG: mmu04350; PMID:26893264
Paneth_cells_and_enterocytes	Goblet_cells_and_paneth_cells	Bmp2	BMPR1A_BMPR2	0.00456483	0	BMP2_BMPR1A_BMPR2	Bmp2 - (Bmpr1a+Bmpr2)	BMP	Secreted Signaling	KEGG: mmu04350; PMID:26893264
Enteroendocrine_and_enterocytes_and_goblet_cells	Fibroblasts_and_macrophages	Bmp2	BMPR1A_BMPR2	0.0151884	0	BMP2_BMPR1A_BMPR2	Bmp2 - (Bmpr1a+Bmpr2)	BMP	Secreted Signaling	KEGG: mmu04350; PMID:26893264
Smooth_muscle_cells	Fibroblasts_and_macrophages	Bmp2	BMPR1A_BMPR2	0.00406654	0	BMP2_BMPR1A_BMPR2	Bmp2 - (Bmpr1a+Bmpr2)	BMP	Secreted Signaling	KEGG: mmu04350; PMID:26893264
Fibroblasts	Fibroblasts_and_macrophages	Bmp2	BMPR1A_BMPR2	0.00890705	0	BMP2_BMPR1A_BMPR2	Bmp2 - (Bmpr1a+Bmpr2)	BMP	Secreted Signaling	KEGG: mmu04350; PMID:26893264
Enterocytes	Fibroblasts_and_macrophages	Bmp2	BMPR1A_BMPR2	0.00430226	0	BMP2_BMPR1A_BMPR2	Bmp2 - (Bmpr1a+Bmpr2)	BMP	Secreted Signaling	KEGG: mmu04350; PMID:26893264
Enterocytes_enteroendocrine_cells_and_SMCs	Fibroblasts_and_macrophages	Bmp2	BMPR1A_BMPR2	0.000965267	0	BMP2_BMPR1A_BMPR2	Bmp2 - (Bmpr1a+Bmpr2)	BMP	Secreted Signaling	KEGG: mmu04350; PMID:26893264
Paneth_cells_and_enterocytes	Fibroblasts_and_macrophages	Bmp2	BMPR1A_BMPR2	0.00430226	0	BMP2_BMPR1A_BMPR2	Bmp2 - (Bmpr1a+Bmpr2)	BMP	Secreted Signaling	KEGG: mmu04350; PMID:26893264
Enteroendocrine_and_enterocytes_and_goblet_cells	Smooth_muscle_cells	Bmp2	BMPR1A_BMPR2	0.0106574	0	BMP2_BMPR1A_BMPR2	Bmp2 - (Bmpr1a+Bmpr2)	BMP	Secreted Signaling	KEGG: mmu04350; PMID:26893264
Smooth_muscle_cells	Smooth_muscle_cells	Bmp2	BMPR1A_BMPR2	0.00283296	0	BMP2_BMPR1A_BMPR2	Bmp2 - (Bmpr1a+Bmpr2)	BMP	Secreted Signaling	KEGG: mmu04350; PMID:26893264
Fibroblasts	Smooth_muscle_cells	Bmp2	BMPR1A_BMPR2	0.00625703	0	BMP2_BMPR1A_BMPR2	Bmp2 - (Bmpr1a+Bmpr2)	BMP	Secreted Signaling	KEGG: mmu04350; PMID:26893264
Enterocytes	Smooth_muscle_cells	Bmp2	BMPR1A_BMPR2	0.00299717	0	BMP2_BMPR1A_BMPR2	Bmp2 - (Bmpr1a+Bmpr2)	BMP	Secreted Signaling	KEGG: mmu04350; PMID:26893264
Enterocytes_enteroendocrine_cells_and_SMCs	Smooth_muscle_cells	Bmp2	BMPR1A_BMPR2	0.00067103	0	BMP2_BMPR1A_BMPR2	Bmp2 - (Bmpr1a+Bmpr2)	BMP	Secreted Signaling	KEGG: mmu04350; PMID:26893264
Paneth_cells_and_enterocytes	Smooth_muscle_cells	Bmp2	BMPR1A_BMPR2	0.00299717	0	BMP2_BMPR1A_BMPR2	Bmp2 - (Bmpr1a+Bmpr2)	BMP	Secreted Signaling	KEGG: mmu04350; PMID:26893264
Enteroendocrine_and_enterocytes_and_goblet_cells	Fibroblasts	Bmp2	BMPR1A_BMPR2	0.0111358	0	BMP2_BMPR1A_BMPR2	Bmp2 - (Bmpr1a+Bmpr2)	BMP	Secreted Signaling	KEGG: mmu04350; PMID:26893264
Smooth_muscle_cells	Fibroblasts	Bmp2	BMPR1A_BMPR2	0.00298149	0	BMP2_BMPR1A_BMPR2	Bmp2 - (Bmpr1a+Bmpr2)	BMP	Secreted Signaling	KEGG: mmu04350; PMID:26893264
Fibroblasts	Fibroblasts	Bmp2	BMPR1A_BMPR2	0.00653045	0	BMP2_BMPR1A_BMPR2	Bmp2 - (Bmpr1a+Bmpr2)	BMP	Secreted Signaling	KEGG: mmu04350; PMID:26893264
Enterocytes	Fibroblasts	Bmp2	BMPR1A_BMPR2	0.00315432	0	BMP2_BMPR1A_BMPR2	Bmp2 - (Bmpr1a+Bmpr2)	BMP	Secreted Signaling	KEGG: mmu04350; PMID:26893264
Enterocytes_enteroendocrine_cells_and_SMCs	Fibroblasts	Bmp2	BMPR1A_BMPR2	0.000707712	0	BMP2_BMPR1A_BMPR2	Bmp2 - (Bmpr1a+Bmpr2)	BMP	Secreted Signaling	KEGG: mmu04350; PMID:26893264
Paneth_cells_and_enterocytes	Fibroblasts	Bmp2	BMPR1A_BMPR2	0.00315432	0	BMP2_BMPR1A_BMPR2	Bmp2 - (Bmpr1a+Bmpr2)	BMP	Secreted Signaling	KEGG: mmu04350; PMID:26893264
Enteroendocrine_and_enterocytes_and_goblet_cells	Enterocytes_enteroendocrine_cells_and_SMCs	Bmp2	BMPR1A_BMPR2	0.0188829	0	BMP2_BMPR1A_BMPR2	Bmp2 - (Bmpr1a+Bmpr2)	BMP	Secreted Signaling	KEGG: mmu04350; PMID:26893264
Smooth_muscle_cells	Enterocytes_enteroendocrine_cells_and_SMCs	Bmp2	BMPR1A_BMPR2	0.00505571	0	BMP2_BMPR1A_BMPR2	Bmp2 - (Bmpr1a+Bmpr2)	BMP	Secreted Signaling	KEGG: mmu04350; PMID:26893264
Fibroblasts	Enterocytes_enteroendocrine_cells_and_SMCs	Bmp2	BMPR1A_BMPR2	0.0110737	0	BMP2_BMPR1A_BMPR2	Bmp2 - (Bmpr1a+Bmpr2)	BMP	Secreted Signaling	KEGG: mmu04350; PMID:26893264
Enterocytes	Enterocytes_enteroendocrine_cells_and_SMCs	Bmp2	BMPR1A_BMPR2	0.00534877	0	BMP2_BMPR1A_BMPR2	Bmp2 - (Bmpr1a+Bmpr2)	BMP	Secreted Signaling	KEGG: mmu04350; PMID:26893264
Enterocytes_enteroendocrine_cells_and_SMCs	Enterocytes_enteroendocrine_cells_and_SMCs	Bmp2	BMPR1A_BMPR2	0.00120006	0	BMP2_BMPR1A_BMPR2	Bmp2 - (Bmpr1a+Bmpr2)	BMP	Secreted Signaling	KEGG: mmu04350; PMID:26893264
Paneth_cells_and_enterocytes	Enterocytes_enteroendocrine_cells_and_SMCs	Bmp2	BMPR1A_BMPR2	0.00534877	0	BMP2_BMPR1A_BMPR2	Bmp2 - (Bmpr1a+Bmpr2)	BMP	Secreted Signaling	KEGG: mmu04350; PMID:26893264
Enteroendocrine_and_enterocytes_and_goblet_cells	Paneth_cells_and_enterocytes	Bmp2	BMPR1A_BMPR2	0.00598683	0	BMP2_BMPR1A_BMPR2	Bmp2 - (Bmpr1a+Bmpr2)	BMP	Secreted Signaling	KEGG: mmu04350; PMID:26893264
Smooth_muscle_cells	Paneth_cells_and_enterocytes	Bmp2	BMPR1A_BMPR2	0.00158533	0	BMP2_BMPR1A_BMPR2	Bmp2 - (Bmpr1a+Bmpr2)	BMP	Secreted Signaling	KEGG: mmu04350; PMID:26893264
Fibroblasts	Paneth_cells_and_enterocytes	Bmp2	BMPR1A_BMPR2	0.00351706	0	BMP2_BMPR1A_BMPR2	Bmp2 - (Bmpr1a+Bmpr2)	BMP	Secreted Signaling	KEGG: mmu04350; PMID:26893264
Enterocytes	Paneth_cells_and_enterocytes	Bmp2	BMPR1A_BMPR2	0.00167723	0	BMP2_BMPR1A_BMPR2	Bmp2 - (Bmpr1a+Bmpr2)	BMP	Secreted Signaling	KEGG: mmu04350; PMID:26893264
Enterocytes_enteroendocrine_cells_and_SMCs	Paneth_cells_and_enterocytes	Bmp2	BMPR1A_BMPR2	0.000375089	0	BMP2_BMPR1A_BMPR2	Bmp2 - (Bmpr1a+Bmpr2)	BMP	Secreted Signaling	KEGG: mmu04350; PMID:26893264
Paneth_cells_and_enterocytes	Paneth_cells_and_enterocytes	Bmp2	BMPR1A_BMPR2	0.00167723	0	BMP2_BMPR1A_BMPR2	Bmp2 - (Bmpr1a+Bmpr2)	BMP	Secreted Signaling	KEGG: mmu04350; PMID:26893264
Fibroblasts_and_smooth_muscle_cells	Goblet_cells_and_paneth_cells	Bmp4	BMPR1A_ACVR2A	0.0209149	0	BMP4_BMPR1A_ACVR2A	Bmp4 - (Bmpr1a+Acvr2a)	BMP	Secreted Signaling	KEGG: mmu04350; PMID:26893264
Goblet_cells_and_paneth_cells	Goblet_cells_and_paneth_cells	Bmp4	BMPR1A_ACVR2A	0.00871982	0	BMP4_BMPR1A_ACVR2A	Bmp4 - (Bmpr1a+Acvr2a)	BMP	Secreted Signaling	KEGG: mmu04350; PMID:26893264
Fibroblasts_and_macrophages	Goblet_cells_and_paneth_cells	Bmp4	BMPR1A_ACVR2A	0.0216256	0	BMP4_BMPR1A_ACVR2A	Bmp4 - (Bmpr1a+Acvr2a)	BMP	Secreted Signaling	KEGG: mmu04350; PMID:26893264
Smooth_muscle_cells	Goblet_cells_and_paneth_cells	Bmp4	BMPR1A_ACVR2A	0.015932	0	BMP4_BMPR1A_ACVR2A	Bmp4 - (Bmpr1a+Acvr2a)	BMP	Secreted Signaling	KEGG: mmu04350; PMID:26893264
Fibroblasts	Goblet_cells_and_paneth_cells	Bmp4	BMPR1A_ACVR2A	0.0169472	0	BMP4_BMPR1A_ACVR2A	Bmp4 - (Bmpr1a+Acvr2a)	BMP	Secreted Signaling	KEGG: mmu04350; PMID:26893264
Fibroblasts_and_smooth_muscle_cells	Paneth_cells_and_enterocytes	Bmp4	BMPR1A_ACVR2A	0.0134732	0	BMP4_BMPR1A_ACVR2A	Bmp4 - (Bmpr1a+Acvr2a)	BMP	Secreted Signaling	KEGG: mmu04350; PMID:26893264
Goblet_cells_and_paneth_cells	Paneth_cells_and_enterocytes	Bmp4	BMPR1A_ACVR2A	0.00556109	0	BMP4_BMPR1A_ACVR2A	Bmp4 - (Bmpr1a+Acvr2a)	BMP	Secreted Signaling	KEGG: mmu04350; PMID:26893264
Fibroblasts_and_macrophages	Paneth_cells_and_enterocytes	Bmp4	BMPR1A_ACVR2A	0.0139477	0	BMP4_BMPR1A_ACVR2A	Bmp4 - (Bmpr1a+Acvr2a)	BMP	Secreted Signaling	KEGG: mmu04350; PMID:26893264
Smooth_muscle_cells	Paneth_cells_and_enterocytes	Bmp4	BMPR1A_ACVR2A	0.0101978	0	BMP4_BMPR1A_ACVR2A	Bmp4 - (Bmpr1a+Acvr2a)	BMP	Secreted Signaling	KEGG: mmu04350; PMID:26893264
Fibroblasts	Paneth_cells_and_enterocytes	Bmp4	BMPR1A_ACVR2A	0.0109434	0	BMP4_BMPR1A_ACVR2A	Bmp4 - (Bmpr1a+Acvr2a)	BMP	Secreted Signaling	KEGG: mmu04350; PMID:26893264
Fibroblasts_and_smooth_muscle_cells	Fibroblasts_and_smooth_muscle_cells	Bmp4	BMPR1A_BMPR2	0.010061	0	BMP4_BMPR1A_BMPR2	Bmp4 - (Bmpr1a+Bmpr2)	BMP	Secreted Signaling	KEGG: mmu04350; PMID:26893264
Goblet_cells_and_paneth_cells	Fibroblasts_and_smooth_muscle_cells	Bmp4	BMPR1A_BMPR2	0.00415271	0	BMP4_BMPR1A_BMPR2	Bmp4 - (Bmpr1a+Bmpr2)	BMP	Secreted Signaling	KEGG: mmu04350; PMID:26893264
Fibroblasts_and_macrophages	Fibroblasts_and_smooth_muscle_cells	Bmp4	BMPR1A_BMPR2	0.0104154	0	BMP4_BMPR1A_BMPR2	Bmp4 - (Bmpr1a+Bmpr2)	BMP	Secreted Signaling	KEGG: mmu04350; PMID:26893264
Smooth_muscle_cells	Fibroblasts_and_smooth_muscle_cells	Bmp4	BMPR1A_BMPR2	0.00761515	0	BMP4_BMPR1A_BMPR2	Bmp4 - (Bmpr1a+Bmpr2)	BMP	Secreted Signaling	KEGG: mmu04350; PMID:26893264
Fibroblasts	Fibroblasts_and_smooth_muscle_cells	Bmp4	BMPR1A_BMPR2	0.00817195	0	BMP4_BMPR1A_BMPR2	Bmp4 - (Bmpr1a+Bmpr2)	BMP	Secreted Signaling	KEGG: mmu04350; PMID:26893264
Fibroblasts_and_smooth_muscle_cells	Goblet_cells_and_paneth_cells	Bmp4	BMPR1A_BMPR2	0.0353554	0	BMP4_BMPR1A_BMPR2	Bmp4 - (Bmpr1a+Bmpr2)	BMP	Secreted Signaling	KEGG: mmu04350; PMID:26893264
Goblet_cells_and_paneth_cells	Goblet_cells_and_paneth_cells	Bmp4	BMPR1A_BMPR2	0.0149655	0	BMP4_BMPR1A_BMPR2	Bmp4 - (Bmpr1a+Bmpr2)	BMP	Secreted Signaling	KEGG: mmu04350; PMID:26893264
Fibroblasts_and_macrophages	Goblet_cells_and_paneth_cells	Bmp4	BMPR1A_BMPR2	0.0364916	0	BMP4_BMPR1A_BMPR2	Bmp4 - (Bmpr1a+Bmpr2)	BMP	Secreted Signaling	KEGG: mmu04350; PMID:26893264
Smooth_muscle_cells	Goblet_cells_and_paneth_cells	Bmp4	BMPR1A_BMPR2	0.0271923	0	BMP4_BMPR1A_BMPR2	Bmp4 - (Bmpr1a+Bmpr2)	BMP	Secreted Signaling	KEGG: mmu04350; PMID:26893264
Fibroblasts	Goblet_cells_and_paneth_cells	Bmp4	BMPR1A_BMPR2	0.0285466	0	BMP4_BMPR1A_BMPR2	Bmp4 - (Bmpr1a+Bmpr2)	BMP	Secreted Signaling	KEGG: mmu04350; PMID:26893264
Fibroblasts_and_smooth_muscle_cells	Fibroblasts_and_macrophages	Bmp4	BMPR1A_BMPR2	0.0331632	0	BMP4_BMPR1A_BMPR2	Bmp4 - (Bmpr1a+Bmpr2)	BMP	Secreted Signaling	KEGG: mmu04350; PMID:26893264
Goblet_cells_and_paneth_cells	Fibroblasts_and_macrophages	Bmp4	BMPR1A_BMPR2	0.0140836	0	BMP4_BMPR1A_BMPR2	Bmp4 - (Bmpr1a+Bmpr2)	BMP	Secreted Signaling	KEGG: mmu04350; PMID:26893264
Fibroblasts_and_macrophages	Fibroblasts_and_macrophages	Bmp4	BMPR1A_BMPR2	0.0342158	0	BMP4_BMPR1A_BMPR2	Bmp4 - (Bmpr1a+Bmpr2)	BMP	Secreted Signaling	KEGG: mmu04350; PMID:26893264
Smooth_muscle_cells	Fibroblasts_and_macrophages	Bmp4	BMPR1A_BMPR2	0.025559	0	BMP4_BMPR1A_BMPR2	Bmp4 - (Bmpr1a+Bmpr2)	BMP	Secreted Signaling	KEGG: mmu04350; PMID:26893264
Fibroblasts	Fibroblasts_and_macrophages	Bmp4	BMPR1A_BMPR2	0.0267562	0	BMP4_BMPR1A_BMPR2	Bmp4 - (Bmpr1a+Bmpr2)	BMP	Secreted Signaling	KEGG: mmu04350; PMID:26893264
Fibroblasts_and_smooth_muscle_cells	Smooth_muscle_cells	Bmp4	BMPR1A_BMPR2	0.0237299	0	BMP4_BMPR1A_BMPR2	Bmp4 - (Bmpr1a+Bmpr2)	BMP	Secreted Signaling	KEGG: mmu04350; PMID:26893264
Goblet_cells_and_paneth_cells	Smooth_muscle_cells	Bmp4	BMPR1A_BMPR2	0.00989345	0	BMP4_BMPR1A_BMPR2	Bmp4 - (Bmpr1a+Bmpr2)	BMP	Secreted Signaling	KEGG: mmu04350; PMID:26893264
Fibroblasts_and_macrophages	Smooth_muscle_cells	Bmp4	BMPR1A_BMPR2	0.0245362	0	BMP4_BMPR1A_BMPR2	Bmp4 - (Bmpr1a+Bmpr2)	BMP	Secreted Signaling	KEGG: mmu04350; PMID:26893264
Smooth_muscle_cells	Smooth_muscle_cells	Bmp4	BMPR1A_BMPR2	0.0180763	0	BMP4_BMPR1A_BMPR2	Bmp4 - (Bmpr1a+Bmpr2)	BMP	Secreted Signaling	KEGG: mmu04350; PMID:26893264
Fibroblasts	Smooth_muscle_cells	Bmp4	BMPR1A_BMPR2	0.0192282	0	BMP4_BMPR1A_BMPR2	Bmp4 - (Bmpr1a+Bmpr2)	BMP	Secreted Signaling	KEGG: mmu04350; PMID:26893264
Fibroblasts_and_smooth_muscle_cells	Fibroblasts	Bmp4	BMPR1A_BMPR2	0.0243145	0	BMP4_BMPR1A_BMPR2	Bmp4 - (Bmpr1a+Bmpr2)	BMP	Secreted Signaling	KEGG: mmu04350; PMID:26893264
Goblet_cells_and_paneth_cells	Fibroblasts	Bmp4	BMPR1A_BMPR2	0.0103258	0	BMP4_BMPR1A_BMPR2	Bmp4 - (Bmpr1a+Bmpr2)	BMP	Secreted Signaling	KEGG: mmu04350; PMID:26893264
Fibroblasts_and_macrophages	Fibroblasts	Bmp4	BMPR1A_BMPR2	0.0250863	0	BMP4_BMPR1A_BMPR2	Bmp4 - (Bmpr1a+Bmpr2)	BMP	Secreted Signaling	KEGG: mmu04350; PMID:26893264
Smooth_muscle_cells	Fibroblasts	Bmp4	BMPR1A_BMPR2	0.0187393	0	BMP4_BMPR1A_BMPR2	Bmp4 - (Bmpr1a+Bmpr2)	BMP	Secreted Signaling	KEGG: mmu04350; PMID:26893264
Fibroblasts	Fibroblasts	Bmp4	BMPR1A_BMPR2	0.019617	0	BMP4_BMPR1A_BMPR2	Bmp4 - (Bmpr1a+Bmpr2)	BMP	Secreted Signaling	KEGG: mmu04350; PMID:26893264
Fibroblasts_and_smooth_muscle_cells	Enterocytes_enteroendocrine_cells_and_SMCs	Bmp4	BMPR1A_BMPR2	0.04123	0	BMP4_BMPR1A_BMPR2	Bmp4 - (Bmpr1a+Bmpr2)	BMP	Secreted Signaling	KEGG: mmu04350; PMID:26893264
Goblet_cells_and_paneth_cells	Enterocytes_enteroendocrine_cells_and_SMCs	Bmp4	BMPR1A_BMPR2	0.0175094	0	BMP4_BMPR1A_BMPR2	Bmp4 - (Bmpr1a+Bmpr2)	BMP	Secreted Signaling	KEGG: mmu04350; PMID:26893264
Fibroblasts_and_macrophages	Enterocytes_enteroendocrine_cells_and_SMCs	Bmp4	BMPR1A_BMPR2	0.0425387	0	BMP4_BMPR1A_BMPR2	Bmp4 - (Bmpr1a+Bmpr2)	BMP	Secreted Signaling	KEGG: mmu04350; PMID:26893264
Smooth_muscle_cells	Enterocytes_enteroendocrine_cells_and_SMCs	Bmp4	BMPR1A_BMPR2	0.0317761	0	BMP4_BMPR1A_BMPR2	Bmp4 - (Bmpr1a+Bmpr2)	BMP	Secreted Signaling	KEGG: mmu04350; PMID:26893264
Fibroblasts	Enterocytes_enteroendocrine_cells_and_SMCs	Bmp4	BMPR1A_BMPR2	0.0332645	0	BMP4_BMPR1A_BMPR2	Bmp4 - (Bmpr1a+Bmpr2)	BMP	Secreted Signaling	KEGG: mmu04350; PMID:26893264
Fibroblasts_and_smooth_muscle_cells	Paneth_cells_and_enterocytes	Bmp4	BMPR1A_BMPR2	0.0134732	0	BMP4_BMPR1A_BMPR2	Bmp4 - (Bmpr1a+Bmpr2)	BMP	Secreted Signaling	KEGG: mmu04350; PMID:26893264
Goblet_cells_and_paneth_cells	Paneth_cells_and_enterocytes	Bmp4	BMPR1A_BMPR2	0.00556109	0	BMP4_BMPR1A_BMPR2	Bmp4 - (Bmpr1a+Bmpr2)	BMP	Secreted Signaling	KEGG: mmu04350; PMID:26893264
Fibroblasts_and_macrophages	Paneth_cells_and_enterocytes	Bmp4	BMPR1A_BMPR2	0.0139477	0	BMP4_BMPR1A_BMPR2	Bmp4 - (Bmpr1a+Bmpr2)	BMP	Secreted Signaling	KEGG: mmu04350; PMID:26893264
Smooth_muscle_cells	Paneth_cells_and_enterocytes	Bmp4	BMPR1A_BMPR2	0.0101978	0	BMP4_BMPR1A_BMPR2	Bmp4 - (Bmpr1a+Bmpr2)	BMP	Secreted Signaling	KEGG: mmu04350; PMID:26893264
Fibroblasts	Paneth_cells_and_enterocytes	Bmp4	BMPR1A_BMPR2	0.0109434	0	BMP4_BMPR1A_BMPR2	Bmp4 - (Bmpr1a+Bmpr2)	BMP	Secreted Signaling	KEGG: mmu04350; PMID:26893264
Fibroblasts_and_smooth_muscle_cells	Goblet_cells_and_paneth_cells	Bmp5	ACVR1_ACVR2A	0.00415271	0	BMP5_ACVR1_ACVR2A	Bmp5 - (Acvr1+Acvr2a)	BMP	Secreted Signaling	KEGG: mmu04350; PMID:26893264
Fibroblasts_and_macrophages	Goblet_cells_and_paneth_cells	Bmp5	ACVR1_ACVR2A	0.00358414	0	BMP5_ACVR1_ACVR2A	Bmp5 - (Acvr1+Acvr2a)	BMP	Secreted Signaling	KEGG: mmu04350; PMID:26893264
Smooth_muscle_cells	Goblet_cells_and_paneth_cells	Bmp5	ACVR1_ACVR2A	0.00471426	0	BMP5_ACVR1_ACVR2A	Bmp5 - (Acvr1+Acvr2a)	BMP	Secreted Signaling	KEGG: mmu04350; PMID:26893264
Fibroblasts	Goblet_cells_and_paneth_cells	Bmp5	ACVR1_ACVR2A	0.00903511	0	BMP5_ACVR1_ACVR2A	Bmp5 - (Acvr1+Acvr2a)	BMP	Secreted Signaling	KEGG: mmu04350; PMID:26893264
Fibroblasts_and_smooth_muscle_cells	Fibroblasts_and_smooth_muscle_cells	Bmp5	ACVR1_BMPR2	0.00372234	0	BMP5_ACVR1_BMPR2	Bmp5 - (Acvr1+Bmpr2)	BMP	Secreted Signaling	KEGG: mmu04350; PMID:26893264
Fibroblasts_and_macrophages	Fibroblasts_and_smooth_muscle_cells	Bmp5	ACVR1_BMPR2	0.00321269	0	BMP5_ACVR1_BMPR2	Bmp5 - (Acvr1+Bmpr2)	BMP	Secreted Signaling	KEGG: mmu04350; PMID:26893264
Smooth_muscle_cells	Fibroblasts_and_smooth_muscle_cells	Bmp5	ACVR1_BMPR2	0.00422569	0	BMP5_ACVR1_BMPR2	Bmp5 - (Acvr1+Bmpr2)	BMP	Secreted Signaling	KEGG: mmu04350; PMID:26893264
Fibroblasts	Fibroblasts_and_smooth_muscle_cells	Bmp5	ACVR1_BMPR2	0.00809874	0	BMP5_ACVR1_BMPR2	Bmp5 - (Acvr1+Bmpr2)	BMP	Secreted Signaling	KEGG: mmu04350; PMID:26893264
Fibroblasts_and_smooth_muscle_cells	Goblet_cells_and_paneth_cells	Bmp5	ACVR1_BMPR2	0.00715773	0	BMP5_ACVR1_BMPR2	Bmp5 - (Acvr1+Bmpr2)	BMP	Secreted Signaling	KEGG: mmu04350; PMID:26893264
Fibroblasts_and_macrophages	Goblet_cells_and_paneth_cells	Bmp5	ACVR1_BMPR2	0.00618082	0	BMP5_ACVR1_BMPR2	Bmp5 - (Acvr1+Bmpr2)	BMP	Secreted Signaling	KEGG: mmu04350; PMID:26893264
Smooth_muscle_cells	Goblet_cells_and_paneth_cells	Bmp5	ACVR1_BMPR2	0.0081297	0	BMP5_ACVR1_BMPR2	Bmp5 - (Acvr1+Bmpr2)	BMP	Secreted Signaling	KEGG: mmu04350; PMID:26893264
Fibroblasts	Goblet_cells_and_paneth_cells	Bmp5	ACVR1_BMPR2	0.0154169	0	BMP5_ACVR1_BMPR2	Bmp5 - (Acvr1+Bmpr2)	BMP	Secreted Signaling	KEGG: mmu04350; PMID:26893264
Fibroblasts_and_smooth_muscle_cells	Fibroblasts_and_macrophages	Bmp5	ACVR1_BMPR2	0.00674223	0	BMP5_ACVR1_BMPR2	Bmp5 - (Acvr1+Bmpr2)	BMP	Secreted Signaling	KEGG: mmu04350; PMID:26893264
Fibroblasts_and_macrophages	Fibroblasts_and_macrophages	Bmp5	ACVR1_BMPR2	0.00582266	0	BMP5_ACVR1_BMPR2	Bmp5 - (Acvr1+Bmpr2)	BMP	Secreted Signaling	KEGG: mmu04350; PMID:26893264
Smooth_muscle_cells	Fibroblasts_and_macrophages	Bmp5	ACVR1_BMPR2	0.00765862	0	BMP5_ACVR1_BMPR2	Bmp5 - (Acvr1+Bmpr2)	BMP	Secreted Signaling	KEGG: mmu04350; PMID:26893264
Fibroblasts	Fibroblasts_and_macrophages	Bmp5	ACVR1_BMPR2	0.0144902	0	BMP5_ACVR1_BMPR2	Bmp5 - (Acvr1+Bmpr2)	BMP	Secreted Signaling	KEGG: mmu04350; PMID:26893264
Fibroblasts_and_smooth_muscle_cells	Smooth_muscle_cells	Bmp5	ACVR1_BMPR2	0.00471164	0	BMP5_ACVR1_BMPR2	Bmp5 - (Acvr1+Bmpr2)	BMP	Secreted Signaling	KEGG: mmu04350; PMID:26893264
Fibroblasts_and_macrophages	Smooth_muscle_cells	Bmp5	ACVR1_BMPR2	0.00406654	0	BMP5_ACVR1_BMPR2	Bmp5 - (Acvr1+Bmpr2)	BMP	Secreted Signaling	KEGG: mmu04350; PMID:26893264
Smooth_muscle_cells	Smooth_muscle_cells	Bmp5	ACVR1_BMPR2	0.00534877	0	BMP5_ACVR1_BMPR2	Bmp5 - (Acvr1+Bmpr2)	BMP	Secreted Signaling	KEGG: mmu04350; PMID:26893264
Fibroblasts	Smooth_muscle_cells	Bmp5	ACVR1_BMPR2	0.0102512	0	BMP5_ACVR1_BMPR2	Bmp5 - (Acvr1+Bmpr2)	BMP	Secreted Signaling	KEGG: mmu04350; PMID:26893264
Fibroblasts_and_smooth_muscle_cells	Fibroblasts	Bmp5	ACVR1_BMPR2	0.00494325	0	BMP5_ACVR1_BMPR2	Bmp5 - (Acvr1+Bmpr2)	BMP	Secreted Signaling	KEGG: mmu04350; PMID:26893264
Fibroblasts_and_macrophages	Fibroblasts	Bmp5	ACVR1_BMPR2	0.00426904	0	BMP5_ACVR1_BMPR2	Bmp5 - (Acvr1+Bmpr2)	BMP	Secreted Signaling	KEGG: mmu04350; PMID:26893264
Smooth_muscle_cells	Fibroblasts	Bmp5	ACVR1_BMPR2	0.00561512	0	BMP5_ACVR1_BMPR2	Bmp5 - (Acvr1+Bmpr2)	BMP	Secreted Signaling	KEGG: mmu04350; PMID:26893264
Fibroblasts	Fibroblasts	Bmp5	ACVR1_BMPR2	0.0106238	0	BMP5_ACVR1_BMPR2	Bmp5 - (Acvr1+Bmpr2)	BMP	Secreted Signaling	KEGG: mmu04350; PMID:26893264
Fibroblasts_and_smooth_muscle_cells	Goblet_cells_and_paneth_cells	Bmp5	BMPR1A_ACVR2A	0.00781613	0	BMP5_BMPR1A_ACVR2A	Bmp5 - (Bmpr1a+Acvr2a)	BMP	Secreted Signaling	KEGG: mmu04350; PMID:26893264
Fibroblasts_and_macrophages	Goblet_cells_and_paneth_cells	Bmp5	BMPR1A_ACVR2A	0.0067501	0	BMP5_BMPR1A_ACVR2A	Bmp5 - (Bmpr1a+Acvr2a)	BMP	Secreted Signaling	KEGG: mmu04350; PMID:26893264
Smooth_muscle_cells	Goblet_cells_and_paneth_cells	Bmp5	BMPR1A_ACVR2A	0.00887849	0	BMP5_BMPR1A_ACVR2A	Bmp5 - (Bmpr1a+Acvr2a)	BMP	Secreted Signaling	KEGG: mmu04350; PMID:26893264
Fibroblasts	Goblet_cells_and_paneth_cells	Bmp5	BMPR1A_ACVR2A	0.0167981	0	BMP5_BMPR1A_ACVR2A	Bmp5 - (Bmpr1a+Acvr2a)	BMP	Secreted Signaling	KEGG: mmu04350; PMID:26893264
Fibroblasts_and_smooth_muscle_cells	Paneth_cells_and_enterocytes	Bmp5	BMPR1A_ACVR2A	0.00498476	0	BMP5_BMPR1A_ACVR2A	Bmp5 - (Bmpr1a+Acvr2a)	BMP	Secreted Signaling	KEGG: mmu04350; PMID:26893264
Fibroblasts_and_macrophages	Paneth_cells_and_enterocytes	Bmp5	BMPR1A_ACVR2A	0.00430226	0	BMP5_BMPR1A_ACVR2A	Bmp5 - (Bmpr1a+Acvr2a)	BMP	Secreted Signaling	KEGG: mmu04350; PMID:26893264
Smooth_muscle_cells	Paneth_cells_and_enterocytes	Bmp5	BMPR1A_ACVR2A	0.00565881	0	BMP5_BMPR1A_ACVR2A	Bmp5 - (Bmpr1a+Acvr2a)	BMP	Secreted Signaling	KEGG: mmu04350; PMID:26893264
Fibroblasts	Paneth_cells_and_enterocytes	Bmp5	BMPR1A_ACVR2A	0.0108454	0	BMP5_BMPR1A_ACVR2A	Bmp5 - (Bmpr1a+Acvr2a)	BMP	Secreted Signaling	KEGG: mmu04350; PMID:26893264
Fibroblasts_and_smooth_muscle_cells	Fibroblasts_and_smooth_muscle_cells	Bmp5	BMPR1A_BMPR2	0.00372234	0	BMP5_BMPR1A_BMPR2	Bmp5 - (Bmpr1a+Bmpr2)	BMP	Secreted Signaling	KEGG: mmu04350; PMID:26893264
Fibroblasts_and_macrophages	Fibroblasts_and_smooth_muscle_cells	Bmp5	BMPR1A_BMPR2	0.00321269	0	BMP5_BMPR1A_BMPR2	Bmp5 - (Bmpr1a+Bmpr2)	BMP	Secreted Signaling	KEGG: mmu04350; PMID:26893264
Smooth_muscle_cells	Fibroblasts_and_smooth_muscle_cells	Bmp5	BMPR1A_BMPR2	0.00422569	0	BMP5_BMPR1A_BMPR2	Bmp5 - (Bmpr1a+Bmpr2)	BMP	Secreted Signaling	KEGG: mmu04350; PMID:26893264
Fibroblasts	Fibroblasts_and_smooth_muscle_cells	Bmp5	BMPR1A_BMPR2	0.00809874	0	BMP5_BMPR1A_BMPR2	Bmp5 - (Bmpr1a+Bmpr2)	BMP	Secreted Signaling	KEGG: mmu04350; PMID:26893264
Fibroblasts_and_smooth_muscle_cells	Goblet_cells_and_paneth_cells	Bmp5	BMPR1A_BMPR2	0.0134146	0	BMP5_BMPR1A_BMPR2	Bmp5 - (Bmpr1a+Bmpr2)	BMP	Secreted Signaling	KEGG: mmu04350; PMID:26893264
Fibroblasts_and_macrophages	Goblet_cells_and_paneth_cells	Bmp5	BMPR1A_BMPR2	0.0115958	0	BMP5_BMPR1A_BMPR2	Bmp5 - (Bmpr1a+Bmpr2)	BMP	Secreted Signaling	KEGG: mmu04350; PMID:26893264
Smooth_muscle_cells	Goblet_cells_and_paneth_cells	Bmp5	BMPR1A_BMPR2	0.0152521	0	BMP5_BMPR1A_BMPR2	Bmp5 - (Bmpr1a+Bmpr2)	BMP	Secreted Signaling	KEGG: mmu04350; PMID:26893264
Fibroblasts	Goblet_cells_and_paneth_cells	Bmp5	BMPR1A_BMPR2	0.0283023	0	BMP5_BMPR1A_BMPR2	Bmp5 - (Bmpr1a+Bmpr2)	BMP	Secreted Signaling	KEGG: mmu04350; PMID:26893264
Fibroblasts_and_smooth_muscle_cells	Fibroblasts_and_macrophages	Bmp5	BMPR1A_BMPR2	0.012624	0	BMP5_BMPR1A_BMPR2	Bmp5 - (Bmpr1a+Bmpr2)	BMP	Secreted Signaling	KEGG: mmu04350; PMID:26893264
Fibroblasts_and_macrophages	Fibroblasts_and_macrophages	Bmp5	BMPR1A_BMPR2	0.0109147	0	BMP5_BMPR1A_BMPR2	Bmp5 - (Bmpr1a+Bmpr2)	BMP	Secreted Signaling	KEGG: mmu04350; PMID:26893264
Smooth_muscle_cells	Fibroblasts_and_macrophages	Bmp5	BMPR1A_BMPR2	0.0143562	0	BMP5_BMPR1A_BMPR2	Bmp5 - (Bmpr1a+Bmpr2)	BMP	Secreted Signaling	KEGG: mmu04350; PMID:26893264
Fibroblasts	Fibroblasts_and_macrophages	Bmp5	BMPR1A_BMPR2	0.0265286	0	BMP5_BMPR1A_BMPR2	Bmp5 - (Bmpr1a+Bmpr2)	BMP	Secreted Signaling	KEGG: mmu04350; PMID:26893264
Fibroblasts_and_smooth_muscle_cells	Smooth_muscle_cells	Bmp5	BMPR1A_BMPR2	0.00886813	0	BMP5_BMPR1A_BMPR2	Bmp5 - (Bmpr1a+Bmpr2)	BMP	Secreted Signaling	KEGG: mmu04350; PMID:26893264
Fibroblasts_and_macrophages	Smooth_muscle_cells	Bmp5	BMPR1A_BMPR2	0.00765862	0	BMP5_BMPR1A_BMPR2	Bmp5 - (Bmpr1a+Bmpr2)	BMP	Secreted Signaling	KEGG: mmu04350; PMID:26893264
Smooth_muscle_cells	Smooth_muscle_cells	Bmp5	BMPR1A_BMPR2	0.0100735	0	BMP5_BMPR1A_BMPR2	Bmp5 - (Bmpr1a+Bmpr2)	BMP	Secreted Signaling	KEGG: mmu04350; PMID:26893264
Fibroblasts	Smooth_muscle_cells	Bmp5	BMPR1A_BMPR2	0.0190591	0	BMP5_BMPR1A_BMPR2	Bmp5 - (Bmpr1a+Bmpr2)	BMP	Secreted Signaling	KEGG: mmu04350; PMID:26893264
Fibroblasts_and_smooth_muscle_cells	Fibroblasts	Bmp5	BMPR1A_BMPR2	0.00925565	0	BMP5_BMPR1A_BMPR2	Bmp5 - (Bmpr1a+Bmpr2)	BMP	Secreted Signaling	KEGG: mmu04350; PMID:26893264
Fibroblasts_and_macrophages	Fibroblasts	Bmp5	BMPR1A_BMPR2	0.0080024	0	BMP5_BMPR1A_BMPR2	Bmp5 - (Bmpr1a+Bmpr2)	BMP	Secreted Signaling	KEGG: mmu04350; PMID:26893264
Smooth_muscle_cells	Fibroblasts	Bmp5	BMPR1A_BMPR2	0.0105256	0	BMP5_BMPR1A_BMPR2	Bmp5 - (Bmpr1a+Bmpr2)	BMP	Secreted Signaling	KEGG: mmu04350; PMID:26893264
Fibroblasts	Fibroblasts	Bmp5	BMPR1A_BMPR2	0.0194502	0	BMP5_BMPR1A_BMPR2	Bmp5 - (Bmpr1a+Bmpr2)	BMP	Secreted Signaling	KEGG: mmu04350; PMID:26893264
Fibroblasts_and_smooth_muscle_cells	Enterocytes_enteroendocrine_cells_and_SMCs	Bmp5	BMPR1A_BMPR2	0.0156948	0	BMP5_BMPR1A_BMPR2	Bmp5 - (Bmpr1a+Bmpr2)	BMP	Secreted Signaling	KEGG: mmu04350; PMID:26893264
Fibroblasts_and_macrophages	Enterocytes_enteroendocrine_cells_and_SMCs	Bmp5	BMPR1A_BMPR2	0.0135696	0	BMP5_BMPR1A_BMPR2	Bmp5 - (Bmpr1a+Bmpr2)	BMP	Secreted Signaling	KEGG: mmu04350; PMID:26893264
Smooth_muscle_cells	Enterocytes_enteroendocrine_cells_and_SMCs	Bmp5	BMPR1A_BMPR2	0.0178483	0	BMP5_BMPR1A_BMPR2	Bmp5 - (Bmpr1a+Bmpr2)	BMP	Secreted Signaling	KEGG: mmu04350; PMID:26893264
Fibroblasts	Enterocytes_enteroendocrine_cells_and_SMCs	Bmp5	BMPR1A_BMPR2	0.0329816	0	BMP5_BMPR1A_BMPR2	Bmp5 - (Bmpr1a+Bmpr2)	BMP	Secreted Signaling	KEGG: mmu04350; PMID:26893264
Fibroblasts_and_smooth_muscle_cells	Paneth_cells_and_enterocytes	Bmp5	BMPR1A_BMPR2	0.00498476	0	BMP5_BMPR1A_BMPR2	Bmp5 - (Bmpr1a+Bmpr2)	BMP	Secreted Signaling	KEGG: mmu04350; PMID:26893264
Fibroblasts_and_macrophages	Paneth_cells_and_enterocytes	Bmp5	BMPR1A_BMPR2	0.00430226	0	BMP5_BMPR1A_BMPR2	Bmp5 - (Bmpr1a+Bmpr2)	BMP	Secreted Signaling	KEGG: mmu04350; PMID:26893264
Smooth_muscle_cells	Paneth_cells_and_enterocytes	Bmp5	BMPR1A_BMPR2	0.00565881	0	BMP5_BMPR1A_BMPR2	Bmp5 - (Bmpr1a+Bmpr2)	BMP	Secreted Signaling	KEGG: mmu04350; PMID:26893264
Fibroblasts	Paneth_cells_and_enterocytes	Bmp5	BMPR1A_BMPR2	0.0108454	0	BMP5_BMPR1A_BMPR2	Bmp5 - (Bmpr1a+Bmpr2)	BMP	Secreted Signaling	KEGG: mmu04350; PMID:26893264
Fibroblasts_and_smooth_muscle_cells	Goblet_cells_and_paneth_cells	Bmp6	ACVR1_ACVR2A	0.0010434	0	BMP6_ACVR1_ACVR2A	Bmp6 - (Acvr1+Acvr2a)	BMP	Secreted Signaling	KEGG: mmu04350; PMID:26893264
Goblet_cells_and_paneth_cells	Goblet_cells_and_paneth_cells	Bmp6	ACVR1_ACVR2A	0.00116404	0	BMP6_ACVR1_ACVR2A	Bmp6 - (Acvr1+Acvr2a)	BMP	Secreted Signaling	KEGG: mmu04350; PMID:26893264
Fibroblasts_and_macrophages	Goblet_cells_and_paneth_cells	Bmp6	ACVR1_ACVR2A	0.00358414	0	BMP6_ACVR1_ACVR2A	Bmp6 - (Acvr1+Acvr2a)	BMP	Secreted Signaling	KEGG: mmu04350; PMID:26893264
Fibroblasts	Goblet_cells_and_paneth_cells	Bmp6	ACVR1_ACVR2A	0.000736186	0	BMP6_ACVR1_ACVR2A	Bmp6 - (Acvr1+Acvr2a)	BMP	Secreted Signaling	KEGG: mmu04350; PMID:26893264
Fibroblasts_and_smooth_muscle_cells	Fibroblasts_and_smooth_muscle_cells	Bmp6	ACVR1_BMPR2	0.000935268	0	BMP6_ACVR1_BMPR2	Bmp6 - (Acvr1+Bmpr2)	BMP	Secreted Signaling	KEGG: mmu04350; PMID:26893264
Goblet_cells_and_paneth_cells	Fibroblasts_and_smooth_muscle_cells	Bmp6	ACVR1_BMPR2	0.0010434	0	BMP6_ACVR1_BMPR2	Bmp6 - (Acvr1+Bmpr2)	BMP	Secreted Signaling	KEGG: mmu04350; PMID:26893264
Fibroblasts_and_macrophages	Fibroblasts_and_smooth_muscle_cells	Bmp6	ACVR1_BMPR2	0.00321269	0	BMP6_ACVR1_BMPR2	Bmp6 - (Acvr1+Bmpr2)	BMP	Secreted Signaling	KEGG: mmu04350; PMID:26893264
Fibroblasts	Fibroblasts_and_smooth_muscle_cells	Bmp6	ACVR1_BMPR2	0.000659891	0	BMP6_ACVR1_BMPR2	Bmp6 - (Acvr1+Bmpr2)	BMP	Secreted Signaling	KEGG: mmu04350; PMID:26893264
Fibroblasts_and_smooth_muscle_cells	Goblet_cells_and_paneth_cells	Bmp6	ACVR1_BMPR2	0.00180501	0	BMP6_ACVR1_BMPR2	Bmp6 - (Acvr1+Bmpr2)	BMP	Secreted Signaling	KEGG: mmu04350; PMID:26893264
Goblet_cells_and_paneth_cells	Goblet_cells_and_paneth_cells	Bmp6	ACVR1_BMPR2	0.0020137	0	BMP6_ACVR1_BMPR2	Bmp6 - (Acvr1+Bmpr2)	BMP	Secreted Signaling	KEGG: mmu04350; PMID:26893264
Fibroblasts_and_macrophages	Goblet_cells_and_paneth_cells	Bmp6	ACVR1_BMPR2	0.00618082	0	BMP6_ACVR1_BMPR2	Bmp6 - (Acvr1+Bmpr2)	BMP	Secreted Signaling	KEGG: mmu04350; PMID:26893264
Fibroblasts	Goblet_cells_and_paneth_cells	Bmp6	ACVR1_BMPR2	0.00127355	0	BMP6_ACVR1_BMPR2	Bmp6 - (Acvr1+Bmpr2)	BMP	Secreted Signaling	KEGG: mmu04350; PMID:26893264
Fibroblasts_and_smooth_muscle_cells	Fibroblasts_and_macrophages	Bmp6	ACVR1_BMPR2	0.00170159	0	BMP6_ACVR1_BMPR2	Bmp6 - (Acvr1+Bmpr2)	BMP	Secreted Signaling	KEGG: mmu04350; PMID:26893264
Goblet_cells_and_paneth_cells	Fibroblasts_and_macrophages	Bmp6	ACVR1_BMPR2	0.00189833	0	BMP6_ACVR1_BMPR2	Bmp6 - (Acvr1+Bmpr2)	BMP	Secreted Signaling	KEGG: mmu04350; PMID:26893264
Fibroblasts_and_macrophages	Fibroblasts_and_macrophages	Bmp6	ACVR1_BMPR2	0.00582266	0	BMP6_ACVR1_BMPR2	Bmp6 - (Acvr1+Bmpr2)	BMP	Secreted Signaling	KEGG: mmu04350; PMID:26893264
Fibroblasts	Fibroblasts_and_macrophages	Bmp6	ACVR1_BMPR2	0.00120058	0	BMP6_ACVR1_BMPR2	Bmp6 - (Acvr1+Bmpr2)	BMP	Secreted Signaling	KEGG: mmu04350; PMID:26893264
Fibroblasts_and_smooth_muscle_cells	Smooth_muscle_cells	Bmp6	ACVR1_BMPR2	0.00118384	0	BMP6_ACVR1_BMPR2	Bmp6 - (Acvr1+Bmpr2)	BMP	Secreted Signaling	KEGG: mmu04350; PMID:26893264
Goblet_cells_and_paneth_cells	Smooth_muscle_cells	Bmp6	ACVR1_BMPR2	0.00132071	0	BMP6_ACVR1_BMPR2	Bmp6 - (Acvr1+Bmpr2)	BMP	Secreted Signaling	KEGG: mmu04350; PMID:26893264
Fibroblasts_and_macrophages	Smooth_muscle_cells	Bmp6	ACVR1_BMPR2	0.00406654	0	BMP6_ACVR1_BMPR2	Bmp6 - (Acvr1+Bmpr2)	BMP	Secreted Signaling	KEGG: mmu04350; PMID:26893264
Fibroblasts	Smooth_muscle_cells	Bmp6	ACVR1_BMPR2	0.000835272	0	BMP6_ACVR1_BMPR2	Bmp6 - (Acvr1+Bmpr2)	BMP	Secreted Signaling	KEGG: mmu04350; PMID:26893264
Fibroblasts_and_smooth_muscle_cells	Fibroblasts	Bmp6	ACVR1_BMPR2	0.00124757	0	BMP6_ACVR1_BMPR2	Bmp6 - (Acvr1+Bmpr2)	BMP	Secreted Signaling	KEGG: mmu04350; PMID:26893264
Goblet_cells_and_paneth_cells	Fibroblasts	Bmp6	ACVR1_BMPR2	0.00139181	0	BMP6_ACVR1_BMPR2	Bmp6 - (Acvr1+Bmpr2)	BMP	Secreted Signaling	KEGG: mmu04350; PMID:26893264
Fibroblasts_and_macrophages	Fibroblasts	Bmp6	ACVR1_BMPR2	0.00426904	0	BMP6_ACVR1_BMPR2	Bmp6 - (Acvr1+Bmpr2)	BMP	Secreted Signaling	KEGG: mmu04350; PMID:26893264
Fibroblasts	Fibroblasts	Bmp6	ACVR1_BMPR2	0.000880238	0	BMP6_ACVR1_BMPR2	Bmp6 - (Acvr1+Bmpr2)	BMP	Secreted Signaling	KEGG: mmu04350; PMID:26893264
Fibroblasts_and_smooth_muscle_cells	Goblet_cells_and_paneth_cells	Bmp6	BMPR1A_ACVR2A	0.00197262	0	BMP6_BMPR1A_ACVR2A	Bmp6 - (Bmpr1a+Acvr2a)	BMP	Secreted Signaling	KEGG: mmu04350; PMID:26893264
Goblet_cells_and_paneth_cells	Goblet_cells_and_paneth_cells	Bmp6	BMPR1A_ACVR2A	0.00220069	0	BMP6_BMPR1A_ACVR2A	Bmp6 - (Bmpr1a+Acvr2a)	BMP	Secreted Signaling	KEGG: mmu04350; PMID:26893264
Fibroblasts_and_macrophages	Goblet_cells_and_paneth_cells	Bmp6	BMPR1A_ACVR2A	0.0067501	0	BMP6_BMPR1A_ACVR2A	Bmp6 - (Bmpr1a+Acvr2a)	BMP	Secreted Signaling	KEGG: mmu04350; PMID:26893264
Fibroblasts	Goblet_cells_and_paneth_cells	Bmp6	BMPR1A_ACVR2A	0.00139181	0	BMP6_BMPR1A_ACVR2A	Bmp6 - (Bmpr1a+Acvr2a)	BMP	Secreted Signaling	KEGG: mmu04350; PMID:26893264
Fibroblasts_and_smooth_muscle_cells	Paneth_cells_and_enterocytes	Bmp6	BMPR1A_ACVR2A	0.00125246	0	BMP6_BMPR1A_ACVR2A	Bmp6 - (Bmpr1a+Acvr2a)	BMP	Secreted Signaling	KEGG: mmu04350; PMID:26893264
Goblet_cells_and_paneth_cells	Paneth_cells_and_enterocytes	Bmp6	BMPR1A_ACVR2A	0.00139727	0	BMP6_BMPR1A_ACVR2A	Bmp6 - (Bmpr1a+Acvr2a)	BMP	Secreted Signaling	KEGG: mmu04350; PMID:26893264
Fibroblasts_and_macrophages	Paneth_cells_and_enterocytes	Bmp6	BMPR1A_ACVR2A	0.00430226	0	BMP6_BMPR1A_ACVR2A	Bmp6 - (Bmpr1a+Acvr2a)	BMP	Secreted Signaling	KEGG: mmu04350; PMID:26893264
Fibroblasts	Paneth_cells_and_enterocytes	Bmp6	BMPR1A_ACVR2A	0.00088369	0	BMP6_BMPR1A_ACVR2A	Bmp6 - (Bmpr1a+Acvr2a)	BMP	Secreted Signaling	KEGG: mmu04350; PMID:26893264
Fibroblasts_and_smooth_muscle_cells	Fibroblasts_and_smooth_muscle_cells	Bmp6	BMPR1A_BMPR2	0.000935268	0	BMP6_BMPR1A_BMPR2	Bmp6 - (Bmpr1a+Bmpr2)	BMP	Secreted Signaling	KEGG: mmu04350; PMID:26893264
Goblet_cells_and_paneth_cells	Fibroblasts_and_smooth_muscle_cells	Bmp6	BMPR1A_BMPR2	0.0010434	0	BMP6_BMPR1A_BMPR2	Bmp6 - (Bmpr1a+Bmpr2)	BMP	Secreted Signaling	KEGG: mmu04350; PMID:26893264
Fibroblasts_and_macrophages	Fibroblasts_and_smooth_muscle_cells	Bmp6	BMPR1A_BMPR2	0.00321269	0	BMP6_BMPR1A_BMPR2	Bmp6 - (Bmpr1a+Bmpr2)	BMP	Secreted Signaling	KEGG: mmu04350; PMID:26893264
Fibroblasts	Fibroblasts_and_smooth_muscle_cells	Bmp6	BMPR1A_BMPR2	0.000659891	0	BMP6_BMPR1A_BMPR2	Bmp6 - (Bmpr1a+Bmpr2)	BMP	Secreted Signaling	KEGG: mmu04350; PMID:26893264
Fibroblasts_and_smooth_muscle_cells	Goblet_cells_and_paneth_cells	Bmp6	BMPR1A_BMPR2	0.00340877	0	BMP6_BMPR1A_BMPR2	Bmp6 - (Bmpr1a+Bmpr2)	BMP	Secreted Signaling	KEGG: mmu04350; PMID:26893264
Goblet_cells_and_paneth_cells	Goblet_cells_and_paneth_cells	Bmp6	BMPR1A_BMPR2	0.00380288	0	BMP6_BMPR1A_BMPR2	Bmp6 - (Bmpr1a+Bmpr2)	BMP	Secreted Signaling	KEGG: mmu04350; PMID:26893264
Fibroblasts_and_macrophages	Goblet_cells_and_paneth_cells	Bmp6	BMPR1A_BMPR2	0.0115958	0	BMP6_BMPR1A_BMPR2	Bmp6 - (Bmpr1a+Bmpr2)	BMP	Secreted Signaling	KEGG: mmu04350; PMID:26893264
Fibroblasts	Goblet_cells_and_paneth_cells	Bmp6	BMPR1A_BMPR2	0.0024051	0	BMP6_BMPR1A_BMPR2	Bmp6 - (Bmpr1a+Bmpr2)	BMP	Secreted Signaling	KEGG: mmu04350; PMID:26893264
Fibroblasts_and_smooth_muscle_cells	Fibroblasts_and_macrophages	Bmp6	BMPR1A_BMPR2	0.00321269	0	BMP6_BMPR1A_BMPR2	Bmp6 - (Bmpr1a+Bmpr2)	BMP	Secreted Signaling	KEGG: mmu04350; PMID:26893264
Goblet_cells_and_paneth_cells	Fibroblasts_and_macrophages	Bmp6	BMPR1A_BMPR2	0.00358414	0	BMP6_BMPR1A_BMPR2	Bmp6 - (Bmpr1a+Bmpr2)	BMP	Secreted Signaling	KEGG: mmu04350; PMID:26893264
Fibroblasts_and_macrophages	Fibroblasts_and_macrophages	Bmp6	BMPR1A_BMPR2	0.0109147	0	BMP6_BMPR1A_BMPR2	Bmp6 - (Bmpr1a+Bmpr2)	BMP	Secreted Signaling	KEGG: mmu04350; PMID:26893264
Fibroblasts	Fibroblasts_and_macrophages	Bmp6	BMPR1A_BMPR2	0.00226676	0	BMP6_BMPR1A_BMPR2	Bmp6 - (Bmpr1a+Bmpr2)	BMP	Secreted Signaling	KEGG: mmu04350; PMID:26893264
Fibroblasts_and_smooth_muscle_cells	Smooth_muscle_cells	Bmp6	BMPR1A_BMPR2	0.00223812	0	BMP6_BMPR1A_BMPR2	Bmp6 - (Bmpr1a+Bmpr2)	BMP	Secreted Signaling	KEGG: mmu04350; PMID:26893264
Goblet_cells_and_paneth_cells	Smooth_muscle_cells	Bmp6	BMPR1A_BMPR2	0.00249689	0	BMP6_BMPR1A_BMPR2	Bmp6 - (Bmpr1a+Bmpr2)	BMP	Secreted Signaling	KEGG: mmu04350; PMID:26893264
Fibroblasts_and_macrophages	Smooth_muscle_cells	Bmp6	BMPR1A_BMPR2	0.00765862	0	BMP6_BMPR1A_BMPR2	Bmp6 - (Bmpr1a+Bmpr2)	BMP	Secreted Signaling	KEGG: mmu04350; PMID:26893264
Fibroblasts	Smooth_muscle_cells	Bmp6	BMPR1A_BMPR2	0.00157914	0	BMP6_BMPR1A_BMPR2	Bmp6 - (Bmpr1a+Bmpr2)	BMP	Secreted Signaling	KEGG: mmu04350; PMID:26893264
Fibroblasts_and_smooth_muscle_cells	Fibroblasts	Bmp6	BMPR1A_BMPR2	0.00235547	0	BMP6_BMPR1A_BMPR2	Bmp6 - (Bmpr1a+Bmpr2)	BMP	Secreted Signaling	KEGG: mmu04350; PMID:26893264
Goblet_cells_and_paneth_cells	Fibroblasts	Bmp6	BMPR1A_BMPR2	0.00262781	0	BMP6_BMPR1A_BMPR2	Bmp6 - (Bmpr1a+Bmpr2)	BMP	Secreted Signaling	KEGG: mmu04350; PMID:26893264
Fibroblasts_and_macrophages	Fibroblasts	Bmp6	BMPR1A_BMPR2	0.0080024	0	BMP6_BMPR1A_BMPR2	Bmp6 - (Bmpr1a+Bmpr2)	BMP	Secreted Signaling	KEGG: mmu04350; PMID:26893264
Fibroblasts	Fibroblasts	Bmp6	BMPR1A_BMPR2	0.00166193	0	BMP6_BMPR1A_BMPR2	Bmp6 - (Bmpr1a+Bmpr2)	BMP	Secreted Signaling	KEGG: mmu04350; PMID:26893264
Fibroblasts_and_smooth_muscle_cells	Enterocytes_enteroendocrine_cells_and_SMCs	Bmp6	BMPR1A_BMPR2	0.00399416	0	BMP6_BMPR1A_BMPR2	Bmp6 - (Bmpr1a+Bmpr2)	BMP	Secreted Signaling	KEGG: mmu04350; PMID:26893264
Goblet_cells_and_paneth_cells	Enterocytes_enteroendocrine_cells_and_SMCs	Bmp6	BMPR1A_BMPR2	0.00445596	0	BMP6_BMPR1A_BMPR2	Bmp6 - (Bmpr1a+Bmpr2)	BMP	Secreted Signaling	KEGG: mmu04350; PMID:26893264
Fibroblasts_and_macrophages	Enterocytes_enteroendocrine_cells_and_SMCs	Bmp6	BMPR1A_BMPR2	0.0135696	0	BMP6_BMPR1A_BMPR2	Bmp6 - (Bmpr1a+Bmpr2)	BMP	Secreted Signaling	KEGG: mmu04350; PMID:26893264
Fibroblasts	Enterocytes_enteroendocrine_cells_and_SMCs	Bmp6	BMPR1A_BMPR2	0.00281814	0	BMP6_BMPR1A_BMPR2	Bmp6 - (Bmpr1a+Bmpr2)	BMP	Secreted Signaling	KEGG: mmu04350; PMID:26893264
Fibroblasts_and_smooth_muscle_cells	Paneth_cells_and_enterocytes	Bmp6	BMPR1A_BMPR2	0.00125246	0	BMP6_BMPR1A_BMPR2	Bmp6 - (Bmpr1a+Bmpr2)	BMP	Secreted Signaling	KEGG: mmu04350; PMID:26893264
Goblet_cells_and_paneth_cells	Paneth_cells_and_enterocytes	Bmp6	BMPR1A_BMPR2	0.00139727	0	BMP6_BMPR1A_BMPR2	Bmp6 - (Bmpr1a+Bmpr2)	BMP	Secreted Signaling	KEGG: mmu04350; PMID:26893264
Fibroblasts_and_macrophages	Paneth_cells_and_enterocytes	Bmp6	BMPR1A_BMPR2	0.00430226	0	BMP6_BMPR1A_BMPR2	Bmp6 - (Bmpr1a+Bmpr2)	BMP	Secreted Signaling	KEGG: mmu04350; PMID:26893264
Fibroblasts	Paneth_cells_and_enterocytes	Bmp6	BMPR1A_BMPR2	0.00088369	0	BMP6_BMPR1A_BMPR2	Bmp6 - (Bmpr1a+Bmpr2)	BMP	Secreted Signaling	KEGG: mmu04350; PMID:26893264
Fibroblasts	Goblet_cells_and_paneth_cells	Bmp7	ACVR1_ACVR2A	0.00293	0	BMP7_ACVR1_ACVR2A	Bmp7 - (Acvr1+Acvr2a)	BMP	Secreted Signaling	KEGG: mmu04350; PMID:26893264
Fibroblasts	Fibroblasts_and_smooth_muscle_cells	Bmp7	ACVR1_BMPR2	0.00262635	0	BMP7_ACVR1_BMPR2	Bmp7 - (Acvr1+Bmpr2)	BMP	Secreted Signaling	KEGG: mmu04350; PMID:26893264
Fibroblasts	Goblet_cells_and_paneth_cells	Bmp7	ACVR1_BMPR2	0.00505023	0	BMP7_ACVR1_BMPR2	Bmp7 - (Acvr1+Bmpr2)	BMP	Secreted Signaling	KEGG: mmu04350; PMID:26893264
Fibroblasts	Fibroblasts_and_macrophages	Bmp7	ACVR1_BMPR2	0.00475707	0	BMP7_ACVR1_BMPR2	Bmp7 - (Acvr1+Bmpr2)	BMP	Secreted Signaling	KEGG: mmu04350; PMID:26893264
Fibroblasts	Smooth_muscle_cells	Bmp7	ACVR1_BMPR2	0.00332436	0	BMP7_ACVR1_BMPR2	Bmp7 - (Acvr1+Bmpr2)	BMP	Secreted Signaling	KEGG: mmu04350; PMID:26893264
Fibroblasts	Fibroblasts	Bmp7	ACVR1_BMPR2	0.00348777	0	BMP7_ACVR1_BMPR2	Bmp7 - (Acvr1+Bmpr2)	BMP	Secreted Signaling	KEGG: mmu04350; PMID:26893264
Fibroblasts	Goblet_cells_and_paneth_cells	Bmp7	BMPR1A_ACVR2A	0.00551478	0	BMP7_BMPR1A_ACVR2A	Bmp7 - (Bmpr1a+Acvr2a)	BMP	Secreted Signaling	KEGG: mmu04350; PMID:26893264
Fibroblasts	Paneth_cells_and_enterocytes	Bmp7	BMPR1A_ACVR2A	0.00351706	0	BMP7_BMPR1A_ACVR2A	Bmp7 - (Bmpr1a+Acvr2a)	BMP	Secreted Signaling	KEGG: mmu04350; PMID:26893264
Fibroblasts	Fibroblasts_and_smooth_muscle_cells	Bmp7	BMPR1A_BMPR2	0.00262635	0	BMP7_BMPR1A_BMPR2	Bmp7 - (Bmpr1a+Bmpr2)	BMP	Secreted Signaling	KEGG: mmu04350; PMID:26893264
Fibroblasts	Goblet_cells_and_paneth_cells	Bmp7	BMPR1A_BMPR2	0.00946482	0	BMP7_BMPR1A_BMPR2	Bmp7 - (Bmpr1a+Bmpr2)	BMP	Secreted Signaling	KEGG: mmu04350; PMID:26893264
Fibroblasts	Fibroblasts_and_macrophages	Bmp7	BMPR1A_BMPR2	0.00890705	0	BMP7_BMPR1A_BMPR2	Bmp7 - (Bmpr1a+Bmpr2)	BMP	Secreted Signaling	KEGG: mmu04350; PMID:26893264
Fibroblasts	Smooth_muscle_cells	Bmp7	BMPR1A_BMPR2	0.00625703	0	BMP7_BMPR1A_BMPR2	Bmp7 - (Bmpr1a+Bmpr2)	BMP	Secreted Signaling	KEGG: mmu04350; PMID:26893264
Fibroblasts	Fibroblasts	Bmp7	BMPR1A_BMPR2	0.00653045	0	BMP7_BMPR1A_BMPR2	Bmp7 - (Bmpr1a+Bmpr2)	BMP	Secreted Signaling	KEGG: mmu04350; PMID:26893264
Fibroblasts	Enterocytes_enteroendocrine_cells_and_SMCs	Bmp7	BMPR1A_BMPR2	0.0110737	0	BMP7_BMPR1A_BMPR2	Bmp7 - (Bmpr1a+Bmpr2)	BMP	Secreted Signaling	KEGG: mmu04350; PMID:26893264
Fibroblasts	Paneth_cells_and_enterocytes	Bmp7	BMPR1A_BMPR2	0.00351706	0	BMP7_BMPR1A_BMPR2	Bmp7 - (Bmpr1a+Bmpr2)	BMP	Secreted Signaling	KEGG: mmu04350; PMID:26893264
Enterocytes	T-cells_and_NK_cells	Gdf15	Tgfbr2	0.00720868	0	GDF15_TGFBR2	Gdf15 - Tgfbr2	GDF	Secreted Signaling	KEGG: mmu04350
Endothelial_cells	T-cells_and_NK_cells	Gdf15	Tgfbr2	0.00167723	0	GDF15_TGFBR2	Gdf15 - Tgfbr2	GDF	Secreted Signaling	KEGG: mmu04350
Enterocytes_enteroendocrine_cells_and_SMCs	T-cells_and_NK_cells	Gdf15	Tgfbr2	0.00167723	0	GDF15_TGFBR2	Gdf15 - Tgfbr2	GDF	Secreted Signaling	KEGG: mmu04350
Paneth_cells_and_enterocytes	T-cells_and_NK_cells	Gdf15	Tgfbr2	0.00167723	0	GDF15_TGFBR2	Gdf15 - Tgfbr2	GDF	Secreted Signaling	KEGG: mmu04350
Enterocytes	B_cells	Gdf15	Tgfbr2	0.0253701	0	GDF15_TGFBR2	Gdf15 - Tgfbr2	GDF	Secreted Signaling	KEGG: mmu04350
Endothelial_cells	B_cells	Gdf15	Tgfbr2	0.00598683	0	GDF15_TGFBR2	Gdf15 - Tgfbr2	GDF	Secreted Signaling	KEGG: mmu04350
Enterocytes_enteroendocrine_cells_and_SMCs	B_cells	Gdf15	Tgfbr2	0.00598683	0	GDF15_TGFBR2	Gdf15 - Tgfbr2	GDF	Secreted Signaling	KEGG: mmu04350
Paneth_cells_and_enterocytes	B_cells	Gdf15	Tgfbr2	0.00598683	0	GDF15_TGFBR2	Gdf15 - Tgfbr2	GDF	Secreted Signaling	KEGG: mmu04350
Enterocytes	Fibroblasts_and_smooth_muscle_cells	Gdf15	Tgfbr2	0.0383473	0	GDF15_TGFBR2	Gdf15 - Tgfbr2	GDF	Secreted Signaling	KEGG: mmu04350
Endothelial_cells	Fibroblasts_and_smooth_muscle_cells	Gdf15	Tgfbr2	0.0091422	0	GDF15_TGFBR2	Gdf15 - Tgfbr2	GDF	Secreted Signaling	KEGG: mmu04350
Enterocytes_enteroendocrine_cells_and_SMCs	Fibroblasts_and_smooth_muscle_cells	Gdf15	Tgfbr2	0.0091422	0	GDF15_TGFBR2	Gdf15 - Tgfbr2	GDF	Secreted Signaling	KEGG: mmu04350
Paneth_cells_and_enterocytes	Fibroblasts_and_smooth_muscle_cells	Gdf15	Tgfbr2	0.0091422	0	GDF15_TGFBR2	Gdf15 - Tgfbr2	GDF	Secreted Signaling	KEGG: mmu04350
Enterocytes	B-cells_2	Gdf15	Tgfbr2	0.0253701	0	GDF15_TGFBR2	Gdf15 - Tgfbr2	GDF	Secreted Signaling	KEGG: mmu04350
Endothelial_cells	B-cells_2	Gdf15	Tgfbr2	0.00598683	0	GDF15_TGFBR2	Gdf15 - Tgfbr2	GDF	Secreted Signaling	KEGG: mmu04350
Enterocytes_enteroendocrine_cells_and_SMCs	B-cells_2	Gdf15	Tgfbr2	0.00598683	0	GDF15_TGFBR2	Gdf15 - Tgfbr2	GDF	Secreted Signaling	KEGG: mmu04350
Paneth_cells_and_enterocytes	B-cells_2	Gdf15	Tgfbr2	0.00598683	0	GDF15_TGFBR2	Gdf15 - Tgfbr2	GDF	Secreted Signaling	KEGG: mmu04350
Enterocytes	Goblet_cells_and_paneth_cells	Gdf15	Tgfbr2	0.0574368	0	GDF15_TGFBR2	Gdf15 - Tgfbr2	GDF	Secreted Signaling	KEGG: mmu04350
Endothelial_cells	Goblet_cells_and_paneth_cells	Gdf15	Tgfbr2	0.0139034	0	GDF15_TGFBR2	Gdf15 - Tgfbr2	GDF	Secreted Signaling	KEGG: mmu04350
Enterocytes_enteroendocrine_cells_and_SMCs	Goblet_cells_and_paneth_cells	Gdf15	Tgfbr2	0.0139034	0	GDF15_TGFBR2	Gdf15 - Tgfbr2	GDF	Secreted Signaling	KEGG: mmu04350
Paneth_cells_and_enterocytes	Goblet_cells_and_paneth_cells	Gdf15	Tgfbr2	0.0139034	0	GDF15_TGFBR2	Gdf15 - Tgfbr2	GDF	Secreted Signaling	KEGG: mmu04350
Enterocytes	Enteroendocrine_and_enterocytes_and_goblet_cells	Gdf15	Tgfbr2	0.0213187	0	GDF15_TGFBR2	Gdf15 - Tgfbr2	GDF	Secreted Signaling	KEGG: mmu04350
Endothelial_cells	Enteroendocrine_and_enterocytes_and_goblet_cells	Gdf15	Tgfbr2	0.00501485	0	GDF15_TGFBR2	Gdf15 - Tgfbr2	GDF	Secreted Signaling	KEGG: mmu04350
Enterocytes_enteroendocrine_cells_and_SMCs	Enteroendocrine_and_enterocytes_and_goblet_cells	Gdf15	Tgfbr2	0.00501485	0	GDF15_TGFBR2	Gdf15 - Tgfbr2	GDF	Secreted Signaling	KEGG: mmu04350
Paneth_cells_and_enterocytes	Enteroendocrine_and_enterocytes_and_goblet_cells	Gdf15	Tgfbr2	0.00501485	0	GDF15_TGFBR2	Gdf15 - Tgfbr2	GDF	Secreted Signaling	KEGG: mmu04350
Enterocytes	T_memory_cells	Gdf15	Tgfbr2	0.0282244	0	GDF15_TGFBR2	Gdf15 - Tgfbr2	GDF	Secreted Signaling	KEGG: mmu04350
Endothelial_cells	T_memory_cells	Gdf15	Tgfbr2	0.00667531	0	GDF15_TGFBR2	Gdf15 - Tgfbr2	GDF	Secreted Signaling	KEGG: mmu04350
Enterocytes_enteroendocrine_cells_and_SMCs	T_memory_cells	Gdf15	Tgfbr2	0.00667531	0	GDF15_TGFBR2	Gdf15 - Tgfbr2	GDF	Secreted Signaling	KEGG: mmu04350
Paneth_cells_and_enterocytes	T_memory_cells	Gdf15	Tgfbr2	0.00667531	0	GDF15_TGFBR2	Gdf15 - Tgfbr2	GDF	Secreted Signaling	KEGG: mmu04350
Enterocytes	Macrophages	Gdf15	Tgfbr2	0.00720868	0	GDF15_TGFBR2	Gdf15 - Tgfbr2	GDF	Secreted Signaling	KEGG: mmu04350
Endothelial_cells	Macrophages	Gdf15	Tgfbr2	0.00167723	0	GDF15_TGFBR2	Gdf15 - Tgfbr2	GDF	Secreted Signaling	KEGG: mmu04350
Enterocytes_enteroendocrine_cells_and_SMCs	Macrophages	Gdf15	Tgfbr2	0.00167723	0	GDF15_TGFBR2	Gdf15 - Tgfbr2	GDF	Secreted Signaling	KEGG: mmu04350
Paneth_cells_and_enterocytes	Macrophages	Gdf15	Tgfbr2	0.00167723	0	GDF15_TGFBR2	Gdf15 - Tgfbr2	GDF	Secreted Signaling	KEGG: mmu04350
Enterocytes	Fibroblasts_and_macrophages	Gdf15	Tgfbr2	0.0542949	0	GDF15_TGFBR2	Gdf15 - Tgfbr2	GDF	Secreted Signaling	KEGG: mmu04350
Endothelial_cells	Fibroblasts_and_macrophages	Gdf15	Tgfbr2	0.0131098	0	GDF15_TGFBR2	Gdf15 - Tgfbr2	GDF	Secreted Signaling	KEGG: mmu04350
Enterocytes_enteroendocrine_cells_and_SMCs	Fibroblasts_and_macrophages	Gdf15	Tgfbr2	0.0131098	0	GDF15_TGFBR2	Gdf15 - Tgfbr2	GDF	Secreted Signaling	KEGG: mmu04350
Paneth_cells_and_enterocytes	Fibroblasts_and_macrophages	Gdf15	Tgfbr2	0.0131098	0	GDF15_TGFBR2	Gdf15 - Tgfbr2	GDF	Secreted Signaling	KEGG: mmu04350
Enterocytes	Smooth_muscle_cells	Gdf15	Tgfbr2	0.0253701	0	GDF15_TGFBR2	Gdf15 - Tgfbr2	GDF	Secreted Signaling	KEGG: mmu04350
Endothelial_cells	Smooth_muscle_cells	Gdf15	Tgfbr2	0.00598683	0	GDF15_TGFBR2	Gdf15 - Tgfbr2	GDF	Secreted Signaling	KEGG: mmu04350
Enterocytes_enteroendocrine_cells_and_SMCs	Smooth_muscle_cells	Gdf15	Tgfbr2	0.00598683	0	GDF15_TGFBR2	Gdf15 - Tgfbr2	GDF	Secreted Signaling	KEGG: mmu04350
Paneth_cells_and_enterocytes	Smooth_muscle_cells	Gdf15	Tgfbr2	0.00598683	0	GDF15_TGFBR2	Gdf15 - Tgfbr2	GDF	Secreted Signaling	KEGG: mmu04350
Enterocytes	Fibroblasts	Gdf15	Tgfbr2	0.0450156	0	GDF15_TGFBR2	Gdf15 - Tgfbr2	GDF	Secreted Signaling	KEGG: mmu04350
Endothelial_cells	Fibroblasts	Gdf15	Tgfbr2	0.0107889	0	GDF15_TGFBR2	Gdf15 - Tgfbr2	GDF	Secreted Signaling	KEGG: mmu04350
Enterocytes_enteroendocrine_cells_and_SMCs	Fibroblasts	Gdf15	Tgfbr2	0.0107889	0	GDF15_TGFBR2	Gdf15 - Tgfbr2	GDF	Secreted Signaling	KEGG: mmu04350
Paneth_cells_and_enterocytes	Fibroblasts	Gdf15	Tgfbr2	0.0107889	0	GDF15_TGFBR2	Gdf15 - Tgfbr2	GDF	Secreted Signaling	KEGG: mmu04350
Enterocytes	Enterocytes	Gdf15	Tgfbr2	0.00720868	0	GDF15_TGFBR2	Gdf15 - Tgfbr2	GDF	Secreted Signaling	KEGG: mmu04350
Endothelial_cells	Enterocytes	Gdf15	Tgfbr2	0.00167723	0	GDF15_TGFBR2	Gdf15 - Tgfbr2	GDF	Secreted Signaling	KEGG: mmu04350
Enterocytes_enteroendocrine_cells_and_SMCs	Enterocytes	Gdf15	Tgfbr2	0.00167723	0	GDF15_TGFBR2	Gdf15 - Tgfbr2	GDF	Secreted Signaling	KEGG: mmu04350
Paneth_cells_and_enterocytes	Enterocytes	Gdf15	Tgfbr2	0.00167723	0	GDF15_TGFBR2	Gdf15 - Tgfbr2	GDF	Secreted Signaling	KEGG: mmu04350
Enterocytes	Endothelial_cells	Gdf15	Tgfbr2	0.0450156	0	GDF15_TGFBR2	Gdf15 - Tgfbr2	GDF	Secreted Signaling	KEGG: mmu04350
Endothelial_cells	Endothelial_cells	Gdf15	Tgfbr2	0.0107889	0	GDF15_TGFBR2	Gdf15 - Tgfbr2	GDF	Secreted Signaling	KEGG: mmu04350
Enterocytes_enteroendocrine_cells_and_SMCs	Endothelial_cells	Gdf15	Tgfbr2	0.0107889	0	GDF15_TGFBR2	Gdf15 - Tgfbr2	GDF	Secreted Signaling	KEGG: mmu04350
Paneth_cells_and_enterocytes	Endothelial_cells	Gdf15	Tgfbr2	0.0107889	0	GDF15_TGFBR2	Gdf15 - Tgfbr2	GDF	Secreted Signaling	KEGG: mmu04350
Enterocytes	T_cells_and_enterocytes	Gdf15	Tgfbr2	0.0253701	0	GDF15_TGFBR2	Gdf15 - Tgfbr2	GDF	Secreted Signaling	KEGG: mmu04350
Endothelial_cells	T_cells_and_enterocytes	Gdf15	Tgfbr2	0.00598683	0	GDF15_TGFBR2	Gdf15 - Tgfbr2	GDF	Secreted Signaling	KEGG: mmu04350
Enterocytes_enteroendocrine_cells_and_SMCs	T_cells_and_enterocytes	Gdf15	Tgfbr2	0.00598683	0	GDF15_TGFBR2	Gdf15 - Tgfbr2	GDF	Secreted Signaling	KEGG: mmu04350
Paneth_cells_and_enterocytes	T_cells_and_enterocytes	Gdf15	Tgfbr2	0.00598683	0	GDF15_TGFBR2	Gdf15 - Tgfbr2	GDF	Secreted Signaling	KEGG: mmu04350
Enterocytes	Enterocytes_enteroendocrine_cells_and_SMCs	Gdf15	Tgfbr2	0.00720868	0	GDF15_TGFBR2	Gdf15 - Tgfbr2	GDF	Secreted Signaling	KEGG: mmu04350
Endothelial_cells	Enterocytes_enteroendocrine_cells_and_SMCs	Gdf15	Tgfbr2	0.00167723	0	GDF15_TGFBR2	Gdf15 - Tgfbr2	GDF	Secreted Signaling	KEGG: mmu04350
Enterocytes_enteroendocrine_cells_and_SMCs	Enterocytes_enteroendocrine_cells_and_SMCs	Gdf15	Tgfbr2	0.00167723	0	GDF15_TGFBR2	Gdf15 - Tgfbr2	GDF	Secreted Signaling	KEGG: mmu04350
Paneth_cells_and_enterocytes	Enterocytes_enteroendocrine_cells_and_SMCs	Gdf15	Tgfbr2	0.00167723	0	GDF15_TGFBR2	Gdf15 - Tgfbr2	GDF	Secreted Signaling	KEGG: mmu04350
Enterocytes	Paneth_cells_and_enterocytes	Gdf15	Tgfbr2	0.00720868	0	GDF15_TGFBR2	Gdf15 - Tgfbr2	GDF	Secreted Signaling	KEGG: mmu04350
Endothelial_cells	Paneth_cells_and_enterocytes	Gdf15	Tgfbr2	0.00167723	0	GDF15_TGFBR2	Gdf15 - Tgfbr2	GDF	Secreted Signaling	KEGG: mmu04350
Enterocytes_enteroendocrine_cells_and_SMCs	Paneth_cells_and_enterocytes	Gdf15	Tgfbr2	0.00167723	0	GDF15_TGFBR2	Gdf15 - Tgfbr2	GDF	Secreted Signaling	KEGG: mmu04350
Paneth_cells_and_enterocytes	Paneth_cells_and_enterocytes	Gdf15	Tgfbr2	0.00167723	0	GDF15_TGFBR2	Gdf15 - Tgfbr2	GDF	Secreted Signaling	KEGG: mmu04350
Enterocytes	Macrophages_and_B_cells	Gdf15	Tgfbr2	0.00720868	0	GDF15_TGFBR2	Gdf15 - Tgfbr2	GDF	Secreted Signaling	KEGG: mmu04350
Endothelial_cells	Macrophages_and_B_cells	Gdf15	Tgfbr2	0.00167723	0	GDF15_TGFBR2	Gdf15 - Tgfbr2	GDF	Secreted Signaling	KEGG: mmu04350
Enterocytes_enteroendocrine_cells_and_SMCs	Macrophages_and_B_cells	Gdf15	Tgfbr2	0.00167723	0	GDF15_TGFBR2	Gdf15 - Tgfbr2	GDF	Secreted Signaling	KEGG: mmu04350
Paneth_cells_and_enterocytes	Macrophages_and_B_cells	Gdf15	Tgfbr2	0.00167723	0	GDF15_TGFBR2	Gdf15 - Tgfbr2	GDF	Secreted Signaling	KEGG: mmu04350
Fibroblasts_and_macrophages	Fibroblasts_and_smooth_muscle_cells	Wnt4	FZD1_LRP6	0.000370525	0	WNT4_FZD1_LRP6	Wnt4 - (Fzd1+Lrp6)	WNT	Secreted Signaling	KEGG: mmu04310; PMID: 23209147
Fibroblasts_and_macrophages	Goblet_cells_and_paneth_cells	Wnt4	FZD1_LRP6	0.000406916	0	WNT4_FZD1_LRP6	Wnt4 - (Fzd1+Lrp6)	WNT	Secreted Signaling	KEGG: mmu04310; PMID: 23209147
Fibroblasts_and_macrophages	Fibroblasts_and_macrophages	Wnt4	FZD1_LRP6	0.000706665	0	WNT4_FZD1_LRP6	Wnt4 - (Fzd1+Lrp6)	WNT	Secreted Signaling	KEGG: mmu04310; PMID: 23209147
Fibroblasts_and_macrophages	Fibroblasts	Wnt4	FZD1_LRP6	0.000497485	0	WNT4_FZD1_LRP6	Wnt4 - (Fzd1+Lrp6)	WNT	Secreted Signaling	KEGG: mmu04310; PMID: 23209147
Fibroblasts_and_macrophages	Fibroblasts_and_smooth_muscle_cells	Wnt4	FZD2_LRP6	0.000185573	0	WNT4_FZD2_LRP6	Wnt4 - (Fzd2+Lrp6)	WNT	Secreted Signaling	KEGG: mmu04310; PMID: 23209147
Fibroblasts_and_macrophages	Fibroblasts_and_macrophages	Wnt4	FZD2_LRP6	0.000285719	0	WNT4_FZD2_LRP6	Wnt4 - (Fzd2+Lrp6)	WNT	Secreted Signaling	KEGG: mmu04310; PMID: 23209147
Fibroblasts_and_macrophages	Fibroblasts	Wnt4	FZD2_LRP6	0.000497485	0	WNT4_FZD2_LRP6	Wnt4 - (Fzd2+Lrp6)	WNT	Secreted Signaling	KEGG: mmu04310; PMID: 23209147
Fibroblasts_and_macrophages	Goblet_cells_and_paneth_cells	Wnt4	FZD4_LRP6	0.000406916	0	WNT4_FZD4_LRP6	Wnt4 - (Fzd4+Lrp6)	WNT	Secreted Signaling	KEGG: mmu04310; PMID: 23209147
Fibroblasts_and_macrophages	Enterocytes_enteroendocrine_cells_and_SMCs	Wnt4	FZD4_LRP6	0.000427256	0	WNT4_FZD4_LRP6	Wnt4 - (Fzd4+Lrp6)	WNT	Secreted Signaling	KEGG: mmu04310; PMID: 23209147
Fibroblasts_and_macrophages	Enterocytes	Wnt4	FZD5_LRP6	0.000526322	0	WNT4_FZD5_LRP6	Wnt4 - (Fzd5+Lrp6)	WNT	Secreted Signaling	KEGG: mmu04310; PMID: 23209147
Fibroblasts_and_macrophages	Goblet_cells_and_paneth_cells	Wnt4	FZD7_LRP6	0.000406916	0	WNT4_FZD7_LRP6	Wnt4 - (Fzd7+Lrp6)	WNT	Secreted Signaling	KEGG: mmu04310; PMID: 23209147
Fibroblasts_and_macrophages	Fibroblasts_and_macrophages	Wnt4	FZD7_LRP6	0.000285719	0	WNT4_FZD7_LRP6	Wnt4 - (Fzd7+Lrp6)	WNT	Secreted Signaling	KEGG: mmu04310; PMID: 23209147
Fibroblasts_and_macrophages	Enterocytes_enteroendocrine_cells_and_SMCs	Wnt4	FZD7_LRP6	0.000427256	0	WNT4_FZD7_LRP6	Wnt4 - (Fzd7+Lrp6)	WNT	Secreted Signaling	KEGG: mmu04310; PMID: 23209147
Fibroblasts	Fibroblasts_and_smooth_muscle_cells	Wnt5a	Fzd1	0.0477194	0	WNT5A_FZD1	Wnt5a - Fzd1	ncWNT	Secreted Signaling	KEGG: mmu04310
Fibroblasts	Goblet_cells_and_paneth_cells	Wnt5a	Fzd1	0.0125337	0	WNT5A_FZD1	Wnt5a - Fzd1	ncWNT	Secreted Signaling	KEGG: mmu04310
Fibroblasts	Fibroblasts_and_macrophages	Wnt5a	Fzd1	0.0707249	0	WNT5A_FZD1	Wnt5a - Fzd1	ncWNT	Secreted Signaling	KEGG: mmu04310
Fibroblasts	Fibroblasts	Wnt5a	Fzd1	0.0126934	0	WNT5A_FZD1	Wnt5a - Fzd1	ncWNT	Secreted Signaling	KEGG: mmu04310
Fibroblasts	Fibroblasts_and_smooth_muscle_cells	Wnt5a	Fzd2	0.0123727	0	WNT5A_FZD2	Wnt5a - Fzd2	ncWNT	Secreted Signaling	KEGG: mmu04310
Fibroblasts	Fibroblasts_and_macrophages	Wnt5a	Fzd2	0.0121849	0	WNT5A_FZD2	Wnt5a - Fzd2	ncWNT	Secreted Signaling	KEGG: mmu04310
Fibroblasts	Fibroblasts	Wnt5a	Fzd2	0.0126934	0	WNT5A_FZD2	Wnt5a - Fzd2	ncWNT	Secreted Signaling	KEGG: mmu04310
Fibroblasts	Goblet_cells_and_paneth_cells	Wnt5a	Fzd4	0.0125337	0	WNT5A_FZD4	Wnt5a - Fzd4	ncWNT	Secreted Signaling	KEGG: mmu04310
Fibroblasts	Endothelial_cells	Wnt5a	Fzd4	0.0115426	0	WNT5A_FZD4	Wnt5a - Fzd4	ncWNT	Secreted Signaling	KEGG: mmu04310
Fibroblasts	Enterocytes_enteroendocrine_cells_and_SMCs	Wnt5a	Fzd4	0.0115426	0	WNT5A_FZD4	Wnt5a - Fzd4	ncWNT	Secreted Signaling	KEGG: mmu04310
Fibroblasts	Enterocytes	Wnt5a	Fzd5	0.0112212	0	WNT5A_FZD5	Wnt5a - Fzd5	ncWNT	Secreted Signaling	KEGG: mmu04310
Fibroblasts	Goblet_cells_and_paneth_cells	Wnt5a	Fzd7	0.0125337	0	WNT5A_FZD7	Wnt5a - Fzd7	ncWNT	Secreted Signaling	KEGG: mmu04310
Fibroblasts	Fibroblasts_and_macrophages	Wnt5a	Fzd7	0.0121849	0	WNT5A_FZD7	Wnt5a - Fzd7	ncWNT	Secreted Signaling	KEGG: mmu04310
Fibroblasts	Enterocytes_enteroendocrine_cells_and_SMCs	Wnt5a	Fzd7	0.0115426	0	WNT5A_FZD7	Wnt5a - Fzd7	ncWNT	Secreted Signaling	KEGG: mmu04310
Fibroblasts	Smooth_muscle_cells	Wnt5a	Mcam	0.0112212	0	WNT5A_MCAM	Wnt5a - Mcam	ncWNT	Secreted Signaling	PMID: 24335906
Fibroblasts	Endothelial_cells	Wnt5a	Mcam	0.0112212	0	WNT5A_MCAM	Wnt5a - Mcam	ncWNT	Secreted Signaling	PMID: 24335906
Fibroblasts	Enterocytes_enteroendocrine_cells_and_SMCs	Wnt5a	Mcam	0.0390935	0	WNT5A_MCAM	Wnt5a - Mcam	ncWNT	Secreted Signaling	PMID: 24335906
Enteroendocrine_and_enterocytes_and_goblet_cells	Fibroblasts_and_smooth_muscle_cells	Areg	Egfr	0.00265573	0	AREG_EGFR	Areg - Egfr	EGF	Secreted Signaling	KEGG: mmu04012
Enterocytes	Fibroblasts_and_smooth_muscle_cells	Areg	Egfr	0.00667531	0	AREG_EGFR	Areg - Egfr	EGF	Secreted Signaling	KEGG: mmu04012
Paneth_cells_and_enterocytes	Fibroblasts_and_smooth_muscle_cells	Areg	Egfr	0.00167723	0	AREG_EGFR	Areg - Egfr	EGF	Secreted Signaling	KEGG: mmu04012
Enteroendocrine_and_enterocytes_and_goblet_cells	Goblet_cells_and_paneth_cells	Areg	Egfr	0.00945579	0	AREG_EGFR	Areg - Egfr	EGF	Secreted Signaling	KEGG: mmu04012
Enterocytes	Goblet_cells_and_paneth_cells	Areg	Egfr	0.0235248	0	AREG_EGFR	Areg - Egfr	EGF	Secreted Signaling	KEGG: mmu04012
Paneth_cells_and_enterocytes	Goblet_cells_and_paneth_cells	Areg	Egfr	0.00598683	0	AREG_EGFR	Areg - Egfr	EGF	Secreted Signaling	KEGG: mmu04012
Enteroendocrine_and_enterocytes_and_goblet_cells	Fibroblasts_and_macrophages	Areg	Egfr	0.00265573	0	AREG_EGFR	Areg - Egfr	EGF	Secreted Signaling	KEGG: mmu04012
Enterocytes	Fibroblasts_and_macrophages	Areg	Egfr	0.00667531	0	AREG_EGFR	Areg - Egfr	EGF	Secreted Signaling	KEGG: mmu04012
Paneth_cells_and_enterocytes	Fibroblasts_and_macrophages	Areg	Egfr	0.00167723	0	AREG_EGFR	Areg - Egfr	EGF	Secreted Signaling	KEGG: mmu04012
Enteroendocrine_and_enterocytes_and_goblet_cells	Fibroblasts	Areg	Egfr	0.00265573	0	AREG_EGFR	Areg - Egfr	EGF	Secreted Signaling	KEGG: mmu04012
Enterocytes	Fibroblasts	Areg	Egfr	0.00667531	0	AREG_EGFR	Areg - Egfr	EGF	Secreted Signaling	KEGG: mmu04012
Paneth_cells_and_enterocytes	Fibroblasts	Areg	Egfr	0.00167723	0	AREG_EGFR	Areg - Egfr	EGF	Secreted Signaling	KEGG: mmu04012
Enterocytes	Fibroblasts_and_smooth_muscle_cells	Hbegf	Egfr	0.0143142	0	HBEGF_EGFR	Hbegf - Egfr	EGF	Secreted Signaling	KEGG: mmu04012
Endothelial_cells	Fibroblasts_and_smooth_muscle_cells	Hbegf	Egfr	0.00125845	0	HBEGF_EGFR	Hbegf - Egfr	EGF	Secreted Signaling	KEGG: mmu04012
Paneth_cells_and_enterocytes	Fibroblasts_and_smooth_muscle_cells	Hbegf	Egfr	0.00874378	0	HBEGF_EGFR	Hbegf - Egfr	EGF	Secreted Signaling	KEGG: mmu04012
Enterocytes	Goblet_cells_and_paneth_cells	Hbegf	Egfr	0.0494848	0	HBEGF_EGFR	Hbegf - Egfr	EGF	Secreted Signaling	KEGG: mmu04012
Endothelial_cells	Goblet_cells_and_paneth_cells	Hbegf	Egfr	0.00449686	0	HBEGF_EGFR	Hbegf - Egfr	EGF	Secreted Signaling	KEGG: mmu04012
Paneth_cells_and_enterocytes	Goblet_cells_and_paneth_cells	Hbegf	Egfr	0.0306533	0	HBEGF_EGFR	Hbegf - Egfr	EGF	Secreted Signaling	KEGG: mmu04012
Enterocytes	Fibroblasts_and_macrophages	Hbegf	Egfr	0.0143142	0	HBEGF_EGFR	Hbegf - Egfr	EGF	Secreted Signaling	KEGG: mmu04012
Endothelial_cells	Fibroblasts_and_macrophages	Hbegf	Egfr	0.00125845	0	HBEGF_EGFR	Hbegf - Egfr	EGF	Secreted Signaling	KEGG: mmu04012
Paneth_cells_and_enterocytes	Fibroblasts_and_macrophages	Hbegf	Egfr	0.00874378	0	HBEGF_EGFR	Hbegf - Egfr	EGF	Secreted Signaling	KEGG: mmu04012
Enterocytes	Fibroblasts	Hbegf	Egfr	0.0143142	0	HBEGF_EGFR	Hbegf - Egfr	EGF	Secreted Signaling	KEGG: mmu04012
Endothelial_cells	Fibroblasts	Hbegf	Egfr	0.00125845	0	HBEGF_EGFR	Hbegf - Egfr	EGF	Secreted Signaling	KEGG: mmu04012
Paneth_cells_and_enterocytes	Fibroblasts	Hbegf	Egfr	0.00874378	0	HBEGF_EGFR	Hbegf - Egfr	EGF	Secreted Signaling	KEGG: mmu04012
Fibroblasts_and_smooth_muscle_cells	Fibroblasts_and_smooth_muscle_cells	Ereg	Egfr	0.00167723	0	EREG_EGFR	Ereg - Egfr	EGF	Secreted Signaling	KEGG: mmu04012
Fibroblasts_and_macrophages	Fibroblasts_and_smooth_muscle_cells	Ereg	Egfr	0.00167723	0	EREG_EGFR	Ereg - Egfr	EGF	Secreted Signaling	KEGG: mmu04012
Smooth_muscle_cells	Fibroblasts_and_smooth_muscle_cells	Ereg	Egfr	0.00598683	0	EREG_EGFR	Ereg - Egfr	EGF	Secreted Signaling	KEGG: mmu04012
Fibroblasts	Fibroblasts_and_smooth_muscle_cells	Ereg	Egfr	0.00167723	0	EREG_EGFR	Ereg - Egfr	EGF	Secreted Signaling	KEGG: mmu04012
Fibroblasts_and_smooth_muscle_cells	Goblet_cells_and_paneth_cells	Ereg	Egfr	0.00598683	0	EREG_EGFR	Ereg - Egfr	EGF	Secreted Signaling	KEGG: mmu04012
Fibroblasts_and_macrophages	Goblet_cells_and_paneth_cells	Ereg	Egfr	0.00598683	0	EREG_EGFR	Ereg - Egfr	EGF	Secreted Signaling	KEGG: mmu04012
Smooth_muscle_cells	Goblet_cells_and_paneth_cells	Ereg	Egfr	0.0211355	0	EREG_EGFR	Ereg - Egfr	EGF	Secreted Signaling	KEGG: mmu04012
Fibroblasts	Goblet_cells_and_paneth_cells	Ereg	Egfr	0.00598683	0	EREG_EGFR	Ereg - Egfr	EGF	Secreted Signaling	KEGG: mmu04012
Fibroblasts_and_smooth_muscle_cells	Fibroblasts_and_macrophages	Ereg	Egfr	0.00167723	0	EREG_EGFR	Ereg - Egfr	EGF	Secreted Signaling	KEGG: mmu04012
Fibroblasts_and_macrophages	Fibroblasts_and_macrophages	Ereg	Egfr	0.00167723	0	EREG_EGFR	Ereg - Egfr	EGF	Secreted Signaling	KEGG: mmu04012
Smooth_muscle_cells	Fibroblasts_and_macrophages	Ereg	Egfr	0.00598683	0	EREG_EGFR	Ereg - Egfr	EGF	Secreted Signaling	KEGG: mmu04012
Fibroblasts	Fibroblasts_and_macrophages	Ereg	Egfr	0.00167723	0	EREG_EGFR	Ereg - Egfr	EGF	Secreted Signaling	KEGG: mmu04012
Fibroblasts_and_smooth_muscle_cells	Fibroblasts	Ereg	Egfr	0.00167723	0	EREG_EGFR	Ereg - Egfr	EGF	Secreted Signaling	KEGG: mmu04012
Fibroblasts_and_macrophages	Fibroblasts	Ereg	Egfr	0.00167723	0	EREG_EGFR	Ereg - Egfr	EGF	Secreted Signaling	KEGG: mmu04012
Smooth_muscle_cells	Fibroblasts	Ereg	Egfr	0.00598683	0	EREG_EGFR	Ereg - Egfr	EGF	Secreted Signaling	KEGG: mmu04012
Fibroblasts	Fibroblasts	Ereg	Egfr	0.00167723	0	EREG_EGFR	Ereg - Egfr	EGF	Secreted Signaling	KEGG: mmu04012
Macrophages	Enterocytes	Nrg1	Erbb3	0.00251373	0	NRG1_ERBB3	Nrg1 - Erbb3	NRG	Secreted Signaling	KEGG: mmu04012
Fibroblasts	Enterocytes	Nrg1	Erbb3	0.00501485	0	NRG1_ERBB3	Nrg1 - Erbb3	NRG	Secreted Signaling	KEGG: mmu04012
Macrophages	Paneth_cells_and_enterocytes	Nrg1	Erbb3	0.00251373	0	NRG1_ERBB3	Nrg1 - Erbb3	NRG	Secreted Signaling	KEGG: mmu04012
Fibroblasts	Paneth_cells_and_enterocytes	Nrg1	Erbb3	0.00501485	0	NRG1_ERBB3	Nrg1 - Erbb3	NRG	Secreted Signaling	KEGG: mmu04012
Macrophages	B-cells_2	Nrg1	ITGAV_ITGB3	0.000726951	0	NRG1_ITGAV_ITGB3	Nrg1 - (Itgav+Itgb3)	NRG	Secreted Signaling	PMID: 20682778
Fibroblasts	B-cells_2	Nrg1	ITGAV_ITGB3	0.00145285	0	NRG1_ITGAV_ITGB3	Nrg1 - (Itgav+Itgb3)	NRG	Secreted Signaling	PMID: 20682778
Macrophages	Enteroendocrine_and_enterocytes_and_goblet_cells	Nrg1	ITGAV_ITGB3	0.00167723	0	NRG1_ITGAV_ITGB3	Nrg1 - (Itgav+Itgb3)	NRG	Secreted Signaling	PMID: 20682778
Fibroblasts	Enteroendocrine_and_enterocytes_and_goblet_cells	Nrg1	ITGAV_ITGB3	0.00334883	0	NRG1_ITGAV_ITGB3	Nrg1 - (Itgav+Itgb3)	NRG	Secreted Signaling	PMID: 20682778
Macrophages	Smooth_muscle_cells	Nrg1	ITGAV_ITGB3	0.00274725	0	NRG1_ITGAV_ITGB3	Nrg1 - (Itgav+Itgb3)	NRG	Secreted Signaling	PMID: 20682778
Fibroblasts	Smooth_muscle_cells	Nrg1	ITGAV_ITGB3	0.00547945	0	NRG1_ITGAV_ITGB3	Nrg1 - (Itgav+Itgb3)	NRG	Secreted Signaling	PMID: 20682778
Macrophages	T_cells_and_enterocytes	Nrg1	ITGAV_ITGB3	0.00105643	0	NRG1_ITGAV_ITGB3	Nrg1 - (Itgav+Itgb3)	NRG	Secreted Signaling	PMID: 20682778
Fibroblasts	T_cells_and_enterocytes	Nrg1	ITGAV_ITGB3	0.00211063	0	NRG1_ITGAV_ITGB3	Nrg1 - (Itgav+Itgb3)	NRG	Secreted Signaling	PMID: 20682778
Goblet_cells_and_paneth_cells	Fibroblasts_and_smooth_muscle_cells	Fgf2	Fgfr1	0.00550108	0	FGF2_FGFR1	Fgf2 - Fgfr1	FGF	Secreted Signaling	PMC: 4393358
Fibroblasts_and_macrophages	Fibroblasts_and_smooth_muscle_cells	Fgf2	Fgfr1	0.00550108	0	FGF2_FGFR1	Fgf2 - Fgfr1	FGF	Secreted Signaling	PMC: 4393358
Goblet_cells_and_paneth_cells	Goblet_cells_and_paneth_cells	Fgf2	Fgfr1	0.00598683	0	FGF2_FGFR1	Fgf2 - Fgfr1	FGF	Secreted Signaling	PMC: 4393358
Fibroblasts_and_macrophages	Goblet_cells_and_paneth_cells	Fgf2	Fgfr1	0.00598683	0	FGF2_FGFR1	Fgf2 - Fgfr1	FGF	Secreted Signaling	PMC: 4393358
Goblet_cells_and_paneth_cells	Fibroblasts_and_macrophages	Fgf2	Fgfr1	0.00598683	0	FGF2_FGFR1	Fgf2 - Fgfr1	FGF	Secreted Signaling	PMC: 4393358
Fibroblasts_and_macrophages	Fibroblasts_and_macrophages	Fgf2	Fgfr1	0.00598683	0	FGF2_FGFR1	Fgf2 - Fgfr1	FGF	Secreted Signaling	PMC: 4393358
Goblet_cells_and_paneth_cells	Fibroblasts	Fgf2	Fgfr1	0.00167723	0	FGF2_FGFR1	Fgf2 - Fgfr1	FGF	Secreted Signaling	PMC: 4393358
Fibroblasts_and_macrophages	Fibroblasts	Fgf2	Fgfr1	0.00167723	0	FGF2_FGFR1	Fgf2 - Fgfr1	FGF	Secreted Signaling	PMC: 4393358
Goblet_cells_and_paneth_cells	Enterocytes_enteroendocrine_cells_and_SMCs	Fgf2	Fgfr1	0.00167723	0	FGF2_FGFR1	Fgf2 - Fgfr1	FGF	Secreted Signaling	PMC: 4393358
Fibroblasts_and_macrophages	Enterocytes_enteroendocrine_cells_and_SMCs	Fgf2	Fgfr1	0.00167723	0	FGF2_FGFR1	Fgf2 - Fgfr1	FGF	Secreted Signaling	PMC: 4393358
Goblet_cells_and_paneth_cells	Fibroblasts_and_smooth_muscle_cells	Fgf2	Fgfr2	0.00598683	0	FGF2_FGFR2	Fgf2 - Fgfr2	FGF	Secreted Signaling	PMC: 4393358
Fibroblasts_and_macrophages	Fibroblasts_and_smooth_muscle_cells	Fgf2	Fgfr2	0.00598683	0	FGF2_FGFR2	Fgf2 - Fgfr2	FGF	Secreted Signaling	PMC: 4393358
Goblet_cells_and_paneth_cells	Goblet_cells_and_paneth_cells	Fgf2	Fgfr2	0.00167723	0	FGF2_FGFR2	Fgf2 - Fgfr2	FGF	Secreted Signaling	PMC: 4393358
Fibroblasts_and_macrophages	Goblet_cells_and_paneth_cells	Fgf2	Fgfr2	0.00167723	0	FGF2_FGFR2	Fgf2 - Fgfr2	FGF	Secreted Signaling	PMC: 4393358
Goblet_cells_and_paneth_cells	Fibroblasts_and_macrophages	Fgf2	Fgfr2	0.00598683	0	FGF2_FGFR2	Fgf2 - Fgfr2	FGF	Secreted Signaling	PMC: 4393358
Fibroblasts_and_macrophages	Fibroblasts_and_macrophages	Fgf2	Fgfr2	0.00598683	0	FGF2_FGFR2	Fgf2 - Fgfr2	FGF	Secreted Signaling	PMC: 4393358
Goblet_cells_and_paneth_cells	Fibroblasts	Fgf2	Fgfr2	0.00167723	0	FGF2_FGFR2	Fgf2 - Fgfr2	FGF	Secreted Signaling	PMC: 4393358
Fibroblasts_and_macrophages	Fibroblasts	Fgf2	Fgfr2	0.00167723	0	FGF2_FGFR2	Fgf2 - Fgfr2	FGF	Secreted Signaling	PMC: 4393358
Goblet_cells_and_paneth_cells	Enterocytes	Fgf2	Fgfr2	0.00501485	0	FGF2_FGFR2	Fgf2 - Fgfr2	FGF	Secreted Signaling	PMC: 4393358
Fibroblasts_and_macrophages	Enterocytes	Fgf2	Fgfr2	0.00501485	0	FGF2_FGFR2	Fgf2 - Fgfr2	FGF	Secreted Signaling	PMC: 4393358
Goblet_cells_and_paneth_cells	Endothelial_cells	Fgf2	Fgfr2	0.00167723	0	FGF2_FGFR2	Fgf2 - Fgfr2	FGF	Secreted Signaling	PMC: 4393358
Fibroblasts_and_macrophages	Endothelial_cells	Fgf2	Fgfr2	0.00167723	0	FGF2_FGFR2	Fgf2 - Fgfr2	FGF	Secreted Signaling	PMC: 4393358
Goblet_cells_and_paneth_cells	Enterocytes_enteroendocrine_cells_and_SMCs	Fgf2	Fgfr2	0.00167723	0	FGF2_FGFR2	Fgf2 - Fgfr2	FGF	Secreted Signaling	PMC: 4393358
Fibroblasts_and_macrophages	Enterocytes_enteroendocrine_cells_and_SMCs	Fgf2	Fgfr2	0.00167723	0	FGF2_FGFR2	Fgf2 - Fgfr2	FGF	Secreted Signaling	PMC: 4393358
Goblet_cells_and_paneth_cells	Paneth_cells_and_enterocytes	Fgf2	Fgfr2	0.00598683	0	FGF2_FGFR2	Fgf2 - Fgfr2	FGF	Secreted Signaling	PMC: 4393358
Fibroblasts_and_macrophages	Paneth_cells_and_enterocytes	Fgf2	Fgfr2	0.00598683	0	FGF2_FGFR2	Fgf2 - Fgfr2	FGF	Secreted Signaling	PMC: 4393358
Goblet_cells_and_paneth_cells	Fibroblasts_and_smooth_muscle_cells	Fgf7	Fgfr1	0.00550108	0	FGF7_FGFR1	Fgf7 - Fgfr1	FGF	Secreted Signaling	PMC: 4393358
Fibroblasts_and_macrophages	Fibroblasts_and_smooth_muscle_cells	Fgf7	Fgfr1	0.00550108	0	FGF7_FGFR1	Fgf7 - Fgfr1	FGF	Secreted Signaling	PMC: 4393358
Smooth_muscle_cells	Fibroblasts_and_smooth_muscle_cells	Fgf7	Fgfr1	0.00550108	0	FGF7_FGFR1	Fgf7 - Fgfr1	FGF	Secreted Signaling	PMC: 4393358
Goblet_cells_and_paneth_cells	Goblet_cells_and_paneth_cells	Fgf7	Fgfr1	0.00598683	0	FGF7_FGFR1	Fgf7 - Fgfr1	FGF	Secreted Signaling	PMC: 4393358
Fibroblasts_and_macrophages	Goblet_cells_and_paneth_cells	Fgf7	Fgfr1	0.00598683	0	FGF7_FGFR1	Fgf7 - Fgfr1	FGF	Secreted Signaling	PMC: 4393358
Smooth_muscle_cells	Goblet_cells_and_paneth_cells	Fgf7	Fgfr1	0.00598683	0	FGF7_FGFR1	Fgf7 - Fgfr1	FGF	Secreted Signaling	PMC: 4393358
Goblet_cells_and_paneth_cells	Fibroblasts_and_macrophages	Fgf7	Fgfr1	0.00598683	0	FGF7_FGFR1	Fgf7 - Fgfr1	FGF	Secreted Signaling	PMC: 4393358
Fibroblasts_and_macrophages	Fibroblasts_and_macrophages	Fgf7	Fgfr1	0.00598683	0	FGF7_FGFR1	Fgf7 - Fgfr1	FGF	Secreted Signaling	PMC: 4393358
Smooth_muscle_cells	Fibroblasts_and_macrophages	Fgf7	Fgfr1	0.00598683	0	FGF7_FGFR1	Fgf7 - Fgfr1	FGF	Secreted Signaling	PMC: 4393358
Goblet_cells_and_paneth_cells	Fibroblasts	Fgf7	Fgfr1	0.00167723	0	FGF7_FGFR1	Fgf7 - Fgfr1	FGF	Secreted Signaling	PMC: 4393358
Fibroblasts_and_macrophages	Fibroblasts	Fgf7	Fgfr1	0.00167723	0	FGF7_FGFR1	Fgf7 - Fgfr1	FGF	Secreted Signaling	PMC: 4393358
Smooth_muscle_cells	Fibroblasts	Fgf7	Fgfr1	0.00167723	0	FGF7_FGFR1	Fgf7 - Fgfr1	FGF	Secreted Signaling	PMC: 4393358
Goblet_cells_and_paneth_cells	Enterocytes_enteroendocrine_cells_and_SMCs	Fgf7	Fgfr1	0.00167723	0	FGF7_FGFR1	Fgf7 - Fgfr1	FGF	Secreted Signaling	PMC: 4393358
Fibroblasts_and_macrophages	Enterocytes_enteroendocrine_cells_and_SMCs	Fgf7	Fgfr1	0.00167723	0	FGF7_FGFR1	Fgf7 - Fgfr1	FGF	Secreted Signaling	PMC: 4393358
Smooth_muscle_cells	Enterocytes_enteroendocrine_cells_and_SMCs	Fgf7	Fgfr1	0.00167723	0	FGF7_FGFR1	Fgf7 - Fgfr1	FGF	Secreted Signaling	PMC: 4393358
Goblet_cells_and_paneth_cells	Fibroblasts_and_smooth_muscle_cells	Fgf7	Fgfr2	0.00598683	0	FGF7_FGFR2	Fgf7 - Fgfr2	FGF	Secreted Signaling	PMC: 4393358
Fibroblasts_and_macrophages	Fibroblasts_and_smooth_muscle_cells	Fgf7	Fgfr2	0.00598683	0	FGF7_FGFR2	Fgf7 - Fgfr2	FGF	Secreted Signaling	PMC: 4393358
Smooth_muscle_cells	Fibroblasts_and_smooth_muscle_cells	Fgf7	Fgfr2	0.00598683	0	FGF7_FGFR2	Fgf7 - Fgfr2	FGF	Secreted Signaling	PMC: 4393358
Goblet_cells_and_paneth_cells	Goblet_cells_and_paneth_cells	Fgf7	Fgfr2	0.00167723	0	FGF7_FGFR2	Fgf7 - Fgfr2	FGF	Secreted Signaling	PMC: 4393358
Fibroblasts_and_macrophages	Goblet_cells_and_paneth_cells	Fgf7	Fgfr2	0.00167723	0	FGF7_FGFR2	Fgf7 - Fgfr2	FGF	Secreted Signaling	PMC: 4393358
Smooth_muscle_cells	Goblet_cells_and_paneth_cells	Fgf7	Fgfr2	0.00167723	0	FGF7_FGFR2	Fgf7 - Fgfr2	FGF	Secreted Signaling	PMC: 4393358
Goblet_cells_and_paneth_cells	Fibroblasts_and_macrophages	Fgf7	Fgfr2	0.00598683	0	FGF7_FGFR2	Fgf7 - Fgfr2	FGF	Secreted Signaling	PMC: 4393358
Fibroblasts_and_macrophages	Fibroblasts_and_macrophages	Fgf7	Fgfr2	0.00598683	0	FGF7_FGFR2	Fgf7 - Fgfr2	FGF	Secreted Signaling	PMC: 4393358
Smooth_muscle_cells	Fibroblasts_and_macrophages	Fgf7	Fgfr2	0.00598683	0	FGF7_FGFR2	Fgf7 - Fgfr2	FGF	Secreted Signaling	PMC: 4393358
Goblet_cells_and_paneth_cells	Fibroblasts	Fgf7	Fgfr2	0.00167723	0	FGF7_FGFR2	Fgf7 - Fgfr2	FGF	Secreted Signaling	PMC: 4393358
Fibroblasts_and_macrophages	Fibroblasts	Fgf7	Fgfr2	0.00167723	0	FGF7_FGFR2	Fgf7 - Fgfr2	FGF	Secreted Signaling	PMC: 4393358
Smooth_muscle_cells	Fibroblasts	Fgf7	Fgfr2	0.00167723	0	FGF7_FGFR2	Fgf7 - Fgfr2	FGF	Secreted Signaling	PMC: 4393358
Goblet_cells_and_paneth_cells	Enterocytes	Fgf7	Fgfr2	0.00501485	0	FGF7_FGFR2	Fgf7 - Fgfr2	FGF	Secreted Signaling	PMC: 4393358
Fibroblasts_and_macrophages	Enterocytes	Fgf7	Fgfr2	0.00501485	0	FGF7_FGFR2	Fgf7 - Fgfr2	FGF	Secreted Signaling	PMC: 4393358
Smooth_muscle_cells	Enterocytes	Fgf7	Fgfr2	0.00501485	0	FGF7_FGFR2	Fgf7 - Fgfr2	FGF	Secreted Signaling	PMC: 4393358
Goblet_cells_and_paneth_cells	Endothelial_cells	Fgf7	Fgfr2	0.00167723	0	FGF7_FGFR2	Fgf7 - Fgfr2	FGF	Secreted Signaling	PMC: 4393358
Fibroblasts_and_macrophages	Endothelial_cells	Fgf7	Fgfr2	0.00167723	0	FGF7_FGFR2	Fgf7 - Fgfr2	FGF	Secreted Signaling	PMC: 4393358
Smooth_muscle_cells	Endothelial_cells	Fgf7	Fgfr2	0.00167723	0	FGF7_FGFR2	Fgf7 - Fgfr2	FGF	Secreted Signaling	PMC: 4393358
Goblet_cells_and_paneth_cells	Enterocytes_enteroendocrine_cells_and_SMCs	Fgf7	Fgfr2	0.00167723	0	FGF7_FGFR2	Fgf7 - Fgfr2	FGF	Secreted Signaling	PMC: 4393358
Fibroblasts_and_macrophages	Enterocytes_enteroendocrine_cells_and_SMCs	Fgf7	Fgfr2	0.00167723	0	FGF7_FGFR2	Fgf7 - Fgfr2	FGF	Secreted Signaling	PMC: 4393358
Smooth_muscle_cells	Enterocytes_enteroendocrine_cells_and_SMCs	Fgf7	Fgfr2	0.00167723	0	FGF7_FGFR2	Fgf7 - Fgfr2	FGF	Secreted Signaling	PMC: 4393358
Goblet_cells_and_paneth_cells	Paneth_cells_and_enterocytes	Fgf7	Fgfr2	0.00598683	0	FGF7_FGFR2	Fgf7 - Fgfr2	FGF	Secreted Signaling	PMC: 4393358
Fibroblasts_and_macrophages	Paneth_cells_and_enterocytes	Fgf7	Fgfr2	0.00598683	0	FGF7_FGFR2	Fgf7 - Fgfr2	FGF	Secreted Signaling	PMC: 4393358
Smooth_muscle_cells	Paneth_cells_and_enterocytes	Fgf7	Fgfr2	0.00598683	0	FGF7_FGFR2	Fgf7 - Fgfr2	FGF	Secreted Signaling	PMC: 4393358
Fibroblasts_and_smooth_muscle_cells	Fibroblasts_and_smooth_muscle_cells	Fgf10	Fgfr1	0.00869104	0	FGF10_FGFR1	Fgf10 - Fgfr1	FGF	Secreted Signaling	PMC: 4393358
Fibroblasts_and_macrophages	Fibroblasts_and_smooth_muscle_cells	Fgf10	Fgfr1	0.00550108	0	FGF10_FGFR1	Fgf10 - Fgfr1	FGF	Secreted Signaling	PMC: 4393358
Fibroblasts	Fibroblasts_and_smooth_muscle_cells	Fgf10	Fgfr1	0.00550108	0	FGF10_FGFR1	Fgf10 - Fgfr1	FGF	Secreted Signaling	PMC: 4393358
Fibroblasts_and_smooth_muscle_cells	Goblet_cells_and_paneth_cells	Fgf10	Fgfr1	0.00945579	0	FGF10_FGFR1	Fgf10 - Fgfr1	FGF	Secreted Signaling	PMC: 4393358
Fibroblasts_and_macrophages	Goblet_cells_and_paneth_cells	Fgf10	Fgfr1	0.00598683	0	FGF10_FGFR1	Fgf10 - Fgfr1	FGF	Secreted Signaling	PMC: 4393358
Fibroblasts	Goblet_cells_and_paneth_cells	Fgf10	Fgfr1	0.00598683	0	FGF10_FGFR1	Fgf10 - Fgfr1	FGF	Secreted Signaling	PMC: 4393358
Fibroblasts_and_smooth_muscle_cells	Fibroblasts_and_macrophages	Fgf10	Fgfr1	0.00945579	0	FGF10_FGFR1	Fgf10 - Fgfr1	FGF	Secreted Signaling	PMC: 4393358
Fibroblasts_and_macrophages	Fibroblasts_and_macrophages	Fgf10	Fgfr1	0.00598683	0	FGF10_FGFR1	Fgf10 - Fgfr1	FGF	Secreted Signaling	PMC: 4393358
Fibroblasts	Fibroblasts_and_macrophages	Fgf10	Fgfr1	0.00598683	0	FGF10_FGFR1	Fgf10 - Fgfr1	FGF	Secreted Signaling	PMC: 4393358
Fibroblasts_and_smooth_muscle_cells	Fibroblasts	Fgf10	Fgfr1	0.00265573	0	FGF10_FGFR1	Fgf10 - Fgfr1	FGF	Secreted Signaling	PMC: 4393358
Fibroblasts_and_macrophages	Fibroblasts	Fgf10	Fgfr1	0.00167723	0	FGF10_FGFR1	Fgf10 - Fgfr1	FGF	Secreted Signaling	PMC: 4393358
Fibroblasts	Fibroblasts	Fgf10	Fgfr1	0.00167723	0	FGF10_FGFR1	Fgf10 - Fgfr1	FGF	Secreted Signaling	PMC: 4393358
Fibroblasts_and_smooth_muscle_cells	Enterocytes_enteroendocrine_cells_and_SMCs	Fgf10	Fgfr1	0.00265573	0	FGF10_FGFR1	Fgf10 - Fgfr1	FGF	Secreted Signaling	PMC: 4393358
Fibroblasts_and_macrophages	Enterocytes_enteroendocrine_cells_and_SMCs	Fgf10	Fgfr1	0.00167723	0	FGF10_FGFR1	Fgf10 - Fgfr1	FGF	Secreted Signaling	PMC: 4393358
Fibroblasts	Enterocytes_enteroendocrine_cells_and_SMCs	Fgf10	Fgfr1	0.00167723	0	FGF10_FGFR1	Fgf10 - Fgfr1	FGF	Secreted Signaling	PMC: 4393358
Fibroblasts_and_smooth_muscle_cells	Fibroblasts_and_smooth_muscle_cells	Fgf10	Fgfr2	0.00945579	0	FGF10_FGFR2	Fgf10 - Fgfr2	FGF	Secreted Signaling	PMC: 4393358
Fibroblasts_and_macrophages	Fibroblasts_and_smooth_muscle_cells	Fgf10	Fgfr2	0.00598683	0	FGF10_FGFR2	Fgf10 - Fgfr2	FGF	Secreted Signaling	PMC: 4393358
Fibroblasts	Fibroblasts_and_smooth_muscle_cells	Fgf10	Fgfr2	0.00598683	0	FGF10_FGFR2	Fgf10 - Fgfr2	FGF	Secreted Signaling	PMC: 4393358
Fibroblasts_and_smooth_muscle_cells	Goblet_cells_and_paneth_cells	Fgf10	Fgfr2	0.00265573	0	FGF10_FGFR2	Fgf10 - Fgfr2	FGF	Secreted Signaling	PMC: 4393358
Fibroblasts_and_macrophages	Goblet_cells_and_paneth_cells	Fgf10	Fgfr2	0.00167723	0	FGF10_FGFR2	Fgf10 - Fgfr2	FGF	Secreted Signaling	PMC: 4393358
Fibroblasts	Goblet_cells_and_paneth_cells	Fgf10	Fgfr2	0.00167723	0	FGF10_FGFR2	Fgf10 - Fgfr2	FGF	Secreted Signaling	PMC: 4393358
Fibroblasts_and_smooth_muscle_cells	Fibroblasts_and_macrophages	Fgf10	Fgfr2	0.00945579	0	FGF10_FGFR2	Fgf10 - Fgfr2	FGF	Secreted Signaling	PMC: 4393358
Fibroblasts_and_macrophages	Fibroblasts_and_macrophages	Fgf10	Fgfr2	0.00598683	0	FGF10_FGFR2	Fgf10 - Fgfr2	FGF	Secreted Signaling	PMC: 4393358
Fibroblasts	Fibroblasts_and_macrophages	Fgf10	Fgfr2	0.00598683	0	FGF10_FGFR2	Fgf10 - Fgfr2	FGF	Secreted Signaling	PMC: 4393358
Fibroblasts_and_smooth_muscle_cells	Fibroblasts	Fgf10	Fgfr2	0.00265573	0	FGF10_FGFR2	Fgf10 - Fgfr2	FGF	Secreted Signaling	PMC: 4393358
Fibroblasts_and_macrophages	Fibroblasts	Fgf10	Fgfr2	0.00167723	0	FGF10_FGFR2	Fgf10 - Fgfr2	FGF	Secreted Signaling	PMC: 4393358
Fibroblasts	Fibroblasts	Fgf10	Fgfr2	0.00167723	0	FGF10_FGFR2	Fgf10 - Fgfr2	FGF	Secreted Signaling	PMC: 4393358
Fibroblasts_and_smooth_muscle_cells	Enterocytes	Fgf10	Fgfr2	0.00792511	0	FGF10_FGFR2	Fgf10 - Fgfr2	FGF	Secreted Signaling	PMC: 4393358
Fibroblasts_and_macrophages	Enterocytes	Fgf10	Fgfr2	0.00501485	0	FGF10_FGFR2	Fgf10 - Fgfr2	FGF	Secreted Signaling	PMC: 4393358
Fibroblasts	Enterocytes	Fgf10	Fgfr2	0.00501485	0	FGF10_FGFR2	Fgf10 - Fgfr2	FGF	Secreted Signaling	PMC: 4393358
Fibroblasts_and_smooth_muscle_cells	Endothelial_cells	Fgf10	Fgfr2	0.00265573	0	FGF10_FGFR2	Fgf10 - Fgfr2	FGF	Secreted Signaling	PMC: 4393358
Fibroblasts_and_macrophages	Endothelial_cells	Fgf10	Fgfr2	0.00167723	0	FGF10_FGFR2	Fgf10 - Fgfr2	FGF	Secreted Signaling	PMC: 4393358
Fibroblasts	Endothelial_cells	Fgf10	Fgfr2	0.00167723	0	FGF10_FGFR2	Fgf10 - Fgfr2	FGF	Secreted Signaling	PMC: 4393358
Fibroblasts_and_smooth_muscle_cells	Enterocytes_enteroendocrine_cells_and_SMCs	Fgf10	Fgfr2	0.00265573	0	FGF10_FGFR2	Fgf10 - Fgfr2	FGF	Secreted Signaling	PMC: 4393358
Fibroblasts_and_macrophages	Enterocytes_enteroendocrine_cells_and_SMCs	Fgf10	Fgfr2	0.00167723	0	FGF10_FGFR2	Fgf10 - Fgfr2	FGF	Secreted Signaling	PMC: 4393358
Fibroblasts	Enterocytes_enteroendocrine_cells_and_SMCs	Fgf10	Fgfr2	0.00167723	0	FGF10_FGFR2	Fgf10 - Fgfr2	FGF	Secreted Signaling	PMC: 4393358
Fibroblasts_and_smooth_muscle_cells	Paneth_cells_and_enterocytes	Fgf10	Fgfr2	0.00945579	0	FGF10_FGFR2	Fgf10 - Fgfr2	FGF	Secreted Signaling	PMC: 4393358
Fibroblasts_and_macrophages	Paneth_cells_and_enterocytes	Fgf10	Fgfr2	0.00598683	0	FGF10_FGFR2	Fgf10 - Fgfr2	FGF	Secreted Signaling	PMC: 4393358
Fibroblasts	Paneth_cells_and_enterocytes	Fgf10	Fgfr2	0.00598683	0	FGF10_FGFR2	Fgf10 - Fgfr2	FGF	Secreted Signaling	PMC: 4393358
Fibroblasts	Fibroblasts_and_smooth_muscle_cells	Fgf9	Fgfr1	0.00550108	0	FGF9_FGFR1	Fgf9 - Fgfr1	FGF	Secreted Signaling	PMC: 4393358
Fibroblasts	Goblet_cells_and_paneth_cells	Fgf9	Fgfr1	0.00598683	0	FGF9_FGFR1	Fgf9 - Fgfr1	FGF	Secreted Signaling	PMC: 4393358
Fibroblasts	Fibroblasts_and_macrophages	Fgf9	Fgfr1	0.00598683	0	FGF9_FGFR1	Fgf9 - Fgfr1	FGF	Secreted Signaling	PMC: 4393358
Fibroblasts	Fibroblasts	Fgf9	Fgfr1	0.00167723	0	FGF9_FGFR1	Fgf9 - Fgfr1	FGF	Secreted Signaling	PMC: 4393358
Fibroblasts	Enterocytes_enteroendocrine_cells_and_SMCs	Fgf9	Fgfr1	0.00167723	0	FGF9_FGFR1	Fgf9 - Fgfr1	FGF	Secreted Signaling	PMC: 4393358
Fibroblasts	Fibroblasts_and_smooth_muscle_cells	Fgf9	Fgfr2	0.00598683	0	FGF9_FGFR2	Fgf9 - Fgfr2	FGF	Secreted Signaling	PMC: 4393358
Fibroblasts	Goblet_cells_and_paneth_cells	Fgf9	Fgfr2	0.00167723	0	FGF9_FGFR2	Fgf9 - Fgfr2	FGF	Secreted Signaling	PMC: 4393358
Fibroblasts	Fibroblasts_and_macrophages	Fgf9	Fgfr2	0.00598683	0	FGF9_FGFR2	Fgf9 - Fgfr2	FGF	Secreted Signaling	PMC: 4393358
Fibroblasts	Fibroblasts	Fgf9	Fgfr2	0.00167723	0	FGF9_FGFR2	Fgf9 - Fgfr2	FGF	Secreted Signaling	PMC: 4393358
Fibroblasts	Enterocytes	Fgf9	Fgfr2	0.00501485	0	FGF9_FGFR2	Fgf9 - Fgfr2	FGF	Secreted Signaling	PMC: 4393358
Fibroblasts	Endothelial_cells	Fgf9	Fgfr2	0.00167723	0	FGF9_FGFR2	Fgf9 - Fgfr2	FGF	Secreted Signaling	PMC: 4393358
Fibroblasts	Enterocytes_enteroendocrine_cells_and_SMCs	Fgf9	Fgfr2	0.00167723	0	FGF9_FGFR2	Fgf9 - Fgfr2	FGF	Secreted Signaling	PMC: 4393358
Fibroblasts	Paneth_cells_and_enterocytes	Fgf9	Fgfr2	0.00598683	0	FGF9_FGFR2	Fgf9 - Fgfr2	FGF	Secreted Signaling	PMC: 4393358
Smooth_muscle_cells	Fibroblasts_and_smooth_muscle_cells	Pdgfa	Pdgfra	0.00198044	0	PDGFA_PDGFRA	Pdgfa - Pdgfra	PDGF	Secreted Signaling	PMID: 15207812
Enterocytes	Fibroblasts_and_smooth_muscle_cells	Pdgfa	Pdgfra	0.00990971	0	PDGFA_PDGFRA	Pdgfa - Pdgfra	PDGF	Secreted Signaling	PMID: 15207812
Endothelial_cells	Fibroblasts_and_smooth_muscle_cells	Pdgfa	Pdgfra	0.00194297	0	PDGFA_PDGFRA	Pdgfa - Pdgfra	PDGF	Secreted Signaling	PMID: 15207812
Enterocytes_enteroendocrine_cells_and_SMCs	Fibroblasts_and_smooth_muscle_cells	Pdgfa	Pdgfra	0.00707283	0	PDGFA_PDGFRA	Pdgfa - Pdgfra	PDGF	Secreted Signaling	PMID: 15207812
Paneth_cells_and_enterocytes	Fibroblasts_and_smooth_muscle_cells	Pdgfa	Pdgfra	0.00334734	0	PDGFA_PDGFRA	Pdgfa - Pdgfra	PDGF	Secreted Signaling	PMID: 15207812
Smooth_muscle_cells	Goblet_cells_and_paneth_cells	Pdgfa	Pdgfra	0.00395826	0	PDGFA_PDGFRA	Pdgfa - Pdgfra	PDGF	Secreted Signaling	PMID: 15207812
Enterocytes	Goblet_cells_and_paneth_cells	Pdgfa	Pdgfra	0.0195711	0	PDGFA_PDGFRA	Pdgfa - Pdgfra	PDGF	Secreted Signaling	PMID: 15207812
Endothelial_cells	Goblet_cells_and_paneth_cells	Pdgfa	Pdgfra	0.00388338	0	PDGFA_PDGFRA	Pdgfa - Pdgfra	PDGF	Secreted Signaling	PMID: 15207812
Enterocytes_enteroendocrine_cells_and_SMCs	Goblet_cells_and_paneth_cells	Pdgfa	Pdgfra	0.0139209	0	PDGFA_PDGFRA	Pdgfa - Pdgfra	PDGF	Secreted Signaling	PMID: 15207812
Paneth_cells_and_enterocytes	Goblet_cells_and_paneth_cells	Pdgfa	Pdgfra	0.00669024	0	PDGFA_PDGFRA	Pdgfa - Pdgfra	PDGF	Secreted Signaling	PMID: 15207812
Smooth_muscle_cells	Fibroblasts_and_macrophages	Pdgfa	Pdgfra	0.00304806	0	PDGFA_PDGFRA	Pdgfa - Pdgfra	PDGF	Secreted Signaling	PMID: 15207812
Enterocytes	Fibroblasts_and_macrophages	Pdgfa	Pdgfra	0.0151447	0	PDGFA_PDGFRA	Pdgfa - Pdgfra	PDGF	Secreted Signaling	PMID: 15207812
Endothelial_cells	Fibroblasts_and_macrophages	Pdgfa	Pdgfra	0.0029904	0	PDGFA_PDGFRA	Pdgfa - Pdgfra	PDGF	Secreted Signaling	PMID: 15207812
Enterocytes_enteroendocrine_cells_and_SMCs	Fibroblasts_and_macrophages	Pdgfa	Pdgfra	0.0107874	0	PDGFA_PDGFRA	Pdgfa - Pdgfra	PDGF	Secreted Signaling	PMID: 15207812
Paneth_cells_and_enterocytes	Fibroblasts_and_macrophages	Pdgfa	Pdgfra	0.00515183	0	PDGFA_PDGFRA	Pdgfa - Pdgfra	PDGF	Secreted Signaling	PMID: 15207812
Smooth_muscle_cells	Fibroblasts	Pdgfa	Pdgfra	0.00645645	0	PDGFA_PDGFRA	Pdgfa - Pdgfra	PDGF	Secreted Signaling	PMID: 15207812
Enterocytes	Fibroblasts	Pdgfa	Pdgfra	0.0313828	0	PDGFA_PDGFRA	Pdgfa - Pdgfra	PDGF	Secreted Signaling	PMID: 15207812
Endothelial_cells	Fibroblasts	Pdgfa	Pdgfra	0.00633431	0	PDGFA_PDGFRA	Pdgfa - Pdgfra	PDGF	Secreted Signaling	PMID: 15207812
Enterocytes_enteroendocrine_cells_and_SMCs	Fibroblasts	Pdgfa	Pdgfra	0.0222161	0	PDGFA_PDGFRA	Pdgfa - Pdgfra	PDGF	Secreted Signaling	PMID: 15207812
Paneth_cells_and_enterocytes	Fibroblasts	Pdgfa	Pdgfra	0.0109127	0	PDGFA_PDGFRA	Pdgfa - Pdgfra	PDGF	Secreted Signaling	PMID: 15207812
Smooth_muscle_cells	Enterocytes_enteroendocrine_cells_and_SMCs	Pdgfa	Pdgfrb	0.00212373	0	PDGFA_PDGFRB	Pdgfa - Pdgfrb	PDGF	Secreted Signaling	PMID: 15207812
Enterocytes	Enterocytes_enteroendocrine_cells_and_SMCs	Pdgfa	Pdgfrb	0.0106412	0	PDGFA_PDGFRB	Pdgfa - Pdgfrb	PDGF	Secreted Signaling	PMID: 15207812
Endothelial_cells	Enterocytes_enteroendocrine_cells_and_SMCs	Pdgfa	Pdgfrb	0.00208355	0	PDGFA_PDGFRB	Pdgfa - Pdgfrb	PDGF	Secreted Signaling	PMID: 15207812
Enterocytes_enteroendocrine_cells_and_SMCs	Enterocytes_enteroendocrine_cells_and_SMCs	Pdgfa	Pdgfrb	0.00759785	0	PDGFA_PDGFRB	Pdgfa - Pdgfrb	PDGF	Secreted Signaling	PMID: 15207812
Paneth_cells_and_enterocytes	Enterocytes_enteroendocrine_cells_and_SMCs	Pdgfa	Pdgfrb	0.00358952	0	PDGFA_PDGFRB	Pdgfa - Pdgfrb	PDGF	Secreted Signaling	PMID: 15207812
Endothelial_cells	Fibroblasts_and_smooth_muscle_cells	Pdgfb	Pdgfra	0.00194297	0	PDGFB_PDGFRA	Pdgfb - Pdgfra	PDGF	Secreted Signaling	PMID: 15207812
Endothelial_cells	Goblet_cells_and_paneth_cells	Pdgfb	Pdgfra	0.00388338	0	PDGFB_PDGFRA	Pdgfb - Pdgfra	PDGF	Secreted Signaling	PMID: 15207812
Endothelial_cells	Fibroblasts_and_macrophages	Pdgfb	Pdgfra	0.0029904	0	PDGFB_PDGFRA	Pdgfb - Pdgfra	PDGF	Secreted Signaling	PMID: 15207812
Endothelial_cells	Fibroblasts	Pdgfb	Pdgfra	0.00633431	0	PDGFB_PDGFRA	Pdgfb - Pdgfra	PDGF	Secreted Signaling	PMID: 15207812
Endothelial_cells	Enterocytes_enteroendocrine_cells_and_SMCs	Pdgfb	Pdgfrb	0.00208355	0	PDGFB_PDGFRB	Pdgfb - Pdgfrb	PDGF	Secreted Signaling	PMID: 15207812
Smooth_muscle_cells	Fibroblasts_and_smooth_muscle_cells	Pdgfc	Pdgfra	0.00198044	0	PDGFC_PDGFRA	Pdgfc - Pdgfra	PDGF	Secreted Signaling	PMID: 15207812
Smooth_muscle_cells	Goblet_cells_and_paneth_cells	Pdgfc	Pdgfra	0.00395826	0	PDGFC_PDGFRA	Pdgfc - Pdgfra	PDGF	Secreted Signaling	PMID: 15207812
Smooth_muscle_cells	Fibroblasts_and_macrophages	Pdgfc	Pdgfra	0.00304806	0	PDGFC_PDGFRA	Pdgfc - Pdgfra	PDGF	Secreted Signaling	PMID: 15207812
Smooth_muscle_cells	Fibroblasts	Pdgfc	Pdgfra	0.00645645	0	PDGFC_PDGFRA	Pdgfc - Pdgfra	PDGF	Secreted Signaling	PMID: 15207812
Fibroblasts_and_macrophages	Enterocytes_enteroendocrine_cells_and_SMCs	Pdgfd	Pdgfrb	0.0018025	0	PDGFD_PDGFRB	Pdgfd - Pdgfrb	PDGF	Secreted Signaling	PMID: 15207812
Endothelial_cells	Enterocytes_enteroendocrine_cells_and_SMCs	Pdgfd	Pdgfrb	0.00208355	0	PDGFD_PDGFRB	Pdgfd - Pdgfrb	PDGF	Secreted Signaling	PMID: 15207812
Goblet_cells_and_paneth_cells	Endothelial_cells	Vegfa	Flt1	0.0143142	0	VEGFA_VEGFR1	Vegfa - Vegfr1	VEGF	Secreted Signaling	KEGG: mmu04370; PMID: 16633338
Enteroendocrine_and_enterocytes_and_goblet_cells	Endothelial_cells	Vegfa	Flt1	0.0143142	0	VEGFA_VEGFR1	Vegfa - Vegfr1	VEGF	Secreted Signaling	KEGG: mmu04370; PMID: 16633338
Macrophages	Endothelial_cells	Vegfa	Flt1	0.022499	0	VEGFA_VEGFR1	Vegfa - Vegfr1	VEGF	Secreted Signaling	KEGG: mmu04370; PMID: 16633338
Fibroblasts_and_macrophages	Endothelial_cells	Vegfa	Flt1	0.0143142	0	VEGFA_VEGFR1	Vegfa - Vegfr1	VEGF	Secreted Signaling	KEGG: mmu04370; PMID: 16633338
Fibroblasts	Endothelial_cells	Vegfa	Flt1	0.022499	0	VEGFA_VEGFR1	Vegfa - Vegfr1	VEGF	Secreted Signaling	KEGG: mmu04370; PMID: 16633338
Enterocytes	Endothelial_cells	Vegfa	Flt1	0.0143142	0	VEGFA_VEGFR1	Vegfa - Vegfr1	VEGF	Secreted Signaling	KEGG: mmu04370; PMID: 16633338
Paneth_cells_and_enterocytes	Endothelial_cells	Vegfa	Flt1	0.0494848	0	VEGFA_VEGFR1	Vegfa - Vegfr1	VEGF	Secreted Signaling	KEGG: mmu04370; PMID: 16633338
Goblet_cells_and_paneth_cells	Endothelial_cells	Vegfa	Kdr	0.0100627	0	VEGFA_VEGFR2	Vegfa - Vegfr2	VEGF	Secreted Signaling	KEGG: mmu04370; PMID: 16633338
Enteroendocrine_and_enterocytes_and_goblet_cells	Endothelial_cells	Vegfa	Kdr	0.0100627	0	VEGFA_VEGFR2	Vegfa - Vegfr2	VEGF	Secreted Signaling	KEGG: mmu04370; PMID: 16633338
Macrophages	Endothelial_cells	Vegfa	Kdr	0.0158556	0	VEGFA_VEGFR2	Vegfa - Vegfr2	VEGF	Secreted Signaling	KEGG: mmu04370; PMID: 16633338
Fibroblasts_and_macrophages	Endothelial_cells	Vegfa	Kdr	0.0100627	0	VEGFA_VEGFR2	Vegfa - Vegfr2	VEGF	Secreted Signaling	KEGG: mmu04370; PMID: 16633338
Fibroblasts	Endothelial_cells	Vegfa	Kdr	0.0158556	0	VEGFA_VEGFR2	Vegfa - Vegfr2	VEGF	Secreted Signaling	KEGG: mmu04370; PMID: 16633338
Enterocytes	Endothelial_cells	Vegfa	Kdr	0.0100627	0	VEGFA_VEGFR2	Vegfa - Vegfr2	VEGF	Secreted Signaling	KEGG: mmu04370; PMID: 16633338
Paneth_cells_and_enterocytes	Endothelial_cells	Vegfa	Kdr	0.0351597	0	VEGFA_VEGFR2	Vegfa - Vegfr2	VEGF	Secreted Signaling	KEGG: mmu04370; PMID: 16633338
Goblet_cells_and_paneth_cells	Endothelial_cells	Vegfd	Kdr	0.0100627	0	VEGFD_VEGFR2	Vegfd - Vegfr2	VEGF	Secreted Signaling	KEGG: mmu04370; PMID: 16633338
Goblet_cells_and_paneth_cells	Endothelial_cells	Vegfa	FLT1_KDR	0.0123045	0	VEGFA_VEGFR1R2	Vegfa - Vegfr1r2	VEGF	Secreted Signaling	PMID: 16633338
Enteroendocrine_and_enterocytes_and_goblet_cells	Endothelial_cells	Vegfa	FLT1_KDR	0.0123045	0	VEGFA_VEGFR1R2	Vegfa - Vegfr1r2	VEGF	Secreted Signaling	PMID: 16633338
Macrophages	Endothelial_cells	Vegfa	FLT1_KDR	0.0193628	0	VEGFA_VEGFR1R2	Vegfa - Vegfr1r2	VEGF	Secreted Signaling	PMID: 16633338
Fibroblasts_and_macrophages	Endothelial_cells	Vegfa	FLT1_KDR	0.0123045	0	VEGFA_VEGFR1R2	Vegfa - Vegfr1r2	VEGF	Secreted Signaling	PMID: 16633338
Fibroblasts	Endothelial_cells	Vegfa	FLT1_KDR	0.0193628	0	VEGFA_VEGFR1R2	Vegfa - Vegfr1r2	VEGF	Secreted Signaling	PMID: 16633338
Enterocytes	Endothelial_cells	Vegfa	FLT1_KDR	0.0123045	0	VEGFA_VEGFR1R2	Vegfa - Vegfr1r2	VEGF	Secreted Signaling	PMID: 16633338
Paneth_cells_and_enterocytes	Endothelial_cells	Vegfa	FLT1_KDR	0.0427513	0	VEGFA_VEGFR1R2	Vegfa - Vegfr1r2	VEGF	Secreted Signaling	PMID: 16633338
Fibroblasts_and_smooth_muscle_cells	Fibroblasts_and_smooth_muscle_cells	Igf1	Igf1r	0.00032915	0	IGF1_IGF1R	Igf1 - Igf1r	IGF	Secreted Signaling	PMID: 14604834
Goblet_cells_and_paneth_cells	Fibroblasts_and_smooth_muscle_cells	Igf1	Igf1r	0.00137904	0	IGF1_IGF1R	Igf1 - Igf1r	IGF	Secreted Signaling	PMID: 14604834
Fibroblasts_and_macrophages	Fibroblasts_and_smooth_muscle_cells	Igf1	Igf1r	0.000165679	0	IGF1_IGF1R	Igf1 - Igf1r	IGF	Secreted Signaling	PMID: 14604834
Smooth_muscle_cells	Fibroblasts_and_smooth_muscle_cells	Igf1	Igf1r	0.00270121	0	IGF1_IGF1R	Igf1 - Igf1r	IGF	Secreted Signaling	PMID: 14604834
Fibroblasts	Fibroblasts_and_smooth_muscle_cells	Igf1	Igf1r	0.000743219	0	IGF1_IGF1R	Igf1 - Igf1r	IGF	Secreted Signaling	PMID: 14604834
Fibroblasts_and_smooth_muscle_cells	Goblet_cells_and_paneth_cells	Igf1	Igf1r	0.000321895	0	IGF1_IGF1R	Igf1 - Igf1r	IGF	Secreted Signaling	PMID: 14604834
Goblet_cells_and_paneth_cells	Goblet_cells_and_paneth_cells	Igf1	Igf1r	0.00135223	0	IGF1_IGF1R	Igf1 - Igf1r	IGF	Secreted Signaling	PMID: 14604834
Fibroblasts_and_macrophages	Goblet_cells_and_paneth_cells	Igf1	Igf1r	0.000161934	0	IGF1_IGF1R	Igf1 - Igf1r	IGF	Secreted Signaling	PMID: 14604834
Smooth_muscle_cells	Goblet_cells_and_paneth_cells	Igf1	Igf1r	0.00264787	0	IGF1_IGF1R	Igf1 - Igf1r	IGF	Secreted Signaling	PMID: 14604834
Fibroblasts	Goblet_cells_and_paneth_cells	Igf1	Igf1r	0.000726422	0	IGF1_IGF1R	Igf1 - Igf1r	IGF	Secreted Signaling	PMID: 14604834
Fibroblasts_and_smooth_muscle_cells	Enteroendocrine_and_enterocytes_and_goblet_cells	Igf1	Igf1r	0.000743219	0	IGF1_IGF1R	Igf1 - Igf1r	IGF	Secreted Signaling	PMID: 14604834
Goblet_cells_and_paneth_cells	Enteroendocrine_and_enterocytes_and_goblet_cells	Igf1	Igf1r	0.00312215	0	IGF1_IGF1R	Igf1 - Igf1r	IGF	Secreted Signaling	PMID: 14604834
Fibroblasts_and_macrophages	Enteroendocrine_and_enterocytes_and_goblet_cells	Igf1	Igf1r	0.000373888	0	IGF1_IGF1R	Igf1 - Igf1r	IGF	Secreted Signaling	PMID: 14604834
Smooth_muscle_cells	Enteroendocrine_and_enterocytes_and_goblet_cells	Igf1	Igf1r	0.00611363	0	IGF1_IGF1R	Igf1 - Igf1r	IGF	Secreted Signaling	PMID: 14604834
Fibroblasts	Enteroendocrine_and_enterocytes_and_goblet_cells	Igf1	Igf1r	0.00167723	0	IGF1_IGF1R	Igf1 - Igf1r	IGF	Secreted Signaling	PMID: 14604834
Fibroblasts_and_smooth_muscle_cells	Fibroblasts_and_macrophages	Igf1	Igf1r	0.000589902	0	IGF1_IGF1R	Igf1 - Igf1r	IGF	Secreted Signaling	PMID: 14604834
Goblet_cells_and_paneth_cells	Fibroblasts_and_macrophages	Igf1	Igf1r	0.00244946	0	IGF1_IGF1R	Igf1 - Igf1r	IGF	Secreted Signaling	PMID: 14604834
Fibroblasts_and_macrophages	Fibroblasts_and_macrophages	Igf1	Igf1r	0.000297507	0	IGF1_IGF1R	Igf1 - Igf1r	IGF	Secreted Signaling	PMID: 14604834
Smooth_muscle_cells	Fibroblasts_and_macrophages	Igf1	Igf1r	0.0048029	0	IGF1_IGF1R	Igf1 - Igf1r	IGF	Secreted Signaling	PMID: 14604834
Fibroblasts	Fibroblasts_and_macrophages	Igf1	Igf1r	0.00133459	0	IGF1_IGF1R	Igf1 - Igf1r	IGF	Secreted Signaling	PMID: 14604834
Fibroblasts_and_smooth_muscle_cells	Smooth_muscle_cells	Igf1	Igf1r	0.000779922	0	IGF1_IGF1R	Igf1 - Igf1r	IGF	Secreted Signaling	PMID: 14604834
Goblet_cells_and_paneth_cells	Smooth_muscle_cells	Igf1	Igf1r	0.00327415	0	IGF1_IGF1R	Igf1 - Igf1r	IGF	Secreted Signaling	PMID: 14604834
Fibroblasts_and_macrophages	Smooth_muscle_cells	Igf1	Igf1r	0.000392408	0	IGF1_IGF1R	Igf1 - Igf1r	IGF	Secreted Signaling	PMID: 14604834
Smooth_muscle_cells	Smooth_muscle_cells	Igf1	Igf1r	0.00641178	0	IGF1_IGF1R	Igf1 - Igf1r	IGF	Secreted Signaling	PMID: 14604834
Fibroblasts	Smooth_muscle_cells	Igf1	Igf1r	0.00176031	0	IGF1_IGF1R	Igf1 - Igf1r	IGF	Secreted Signaling	PMID: 14604834
Fibroblasts_and_smooth_muscle_cells	Endothelial_cells	Igf1	Igf1r	0.000532971	0	IGF1_IGF1R	Igf1 - Igf1r	IGF	Secreted Signaling	PMID: 14604834
Goblet_cells_and_paneth_cells	Endothelial_cells	Igf1	Igf1r	0.00223893	0	IGF1_IGF1R	Igf1 - Igf1r	IGF	Secreted Signaling	PMID: 14604834
Fibroblasts_and_macrophages	Endothelial_cells	Igf1	Igf1r	0.000268119	0	IGF1_IGF1R	Igf1 - Igf1r	IGF	Secreted Signaling	PMID: 14604834
Smooth_muscle_cells	Endothelial_cells	Igf1	Igf1r	0.00438415	0	IGF1_IGF1R	Igf1 - Igf1r	IGF	Secreted Signaling	PMID: 14604834
Fibroblasts	Endothelial_cells	Igf1	Igf1r	0.00120276	0	IGF1_IGF1R	Igf1 - Igf1r	IGF	Secreted Signaling	PMID: 14604834
Fibroblasts_and_smooth_muscle_cells	T_cells_and_enterocytes	Igf1	Igf1r	0.000743219	0	IGF1_IGF1R	Igf1 - Igf1r	IGF	Secreted Signaling	PMID: 14604834
Goblet_cells_and_paneth_cells	T_cells_and_enterocytes	Igf1	Igf1r	0.00312215	0	IGF1_IGF1R	Igf1 - Igf1r	IGF	Secreted Signaling	PMID: 14604834
Fibroblasts_and_macrophages	T_cells_and_enterocytes	Igf1	Igf1r	0.000373888	0	IGF1_IGF1R	Igf1 - Igf1r	IGF	Secreted Signaling	PMID: 14604834
Smooth_muscle_cells	T_cells_and_enterocytes	Igf1	Igf1r	0.00611363	0	IGF1_IGF1R	Igf1 - Igf1r	IGF	Secreted Signaling	PMID: 14604834
Fibroblasts	T_cells_and_enterocytes	Igf1	Igf1r	0.00167723	0	IGF1_IGF1R	Igf1 - Igf1r	IGF	Secreted Signaling	PMID: 14604834
Fibroblasts_and_smooth_muscle_cells	Enterocytes_enteroendocrine_cells_and_SMCs	Igf1	Igf1r	0.000417134	0	IGF1_IGF1R	Igf1 - Igf1r	IGF	Secreted Signaling	PMID: 14604834
Goblet_cells_and_paneth_cells	Enterocytes_enteroendocrine_cells_and_SMCs	Igf1	Igf1r	0.00175231	0	IGF1_IGF1R	Igf1 - Igf1r	IGF	Secreted Signaling	PMID: 14604834
Fibroblasts_and_macrophages	Enterocytes_enteroendocrine_cells_and_SMCs	Igf1	Igf1r	0.000209846	0	IGF1_IGF1R	Igf1 - Igf1r	IGF	Secreted Signaling	PMID: 14604834
Smooth_muscle_cells	Enterocytes_enteroendocrine_cells_and_SMCs	Igf1	Igf1r	0.00343129	0	IGF1_IGF1R	Igf1 - Igf1r	IGF	Secreted Signaling	PMID: 14604834
Fibroblasts	Enterocytes_enteroendocrine_cells_and_SMCs	Igf1	Igf1r	0.000941348	0	IGF1_IGF1R	Igf1 - Igf1r	IGF	Secreted Signaling	PMID: 14604834
Fibroblasts_and_smooth_muscle_cells	B-cells_2	Igf1	ITGAV_ITGB3	0.000643876	0	IGF1_ITGAV_ITGB3	Igf1 - (Itgav+Itgb3)	IGF	Secreted Signaling	PMID: 28190785; PMID: 28873464
Goblet_cells_and_paneth_cells	B-cells_2	Igf1	ITGAV_ITGB3	0.00270647	0	IGF1_ITGAV_ITGB3	Igf1 - (Itgav+Itgb3)	IGF	Secreted Signaling	PMID: 28190785; PMID: 28873464
Fibroblasts_and_macrophages	B-cells_2	Igf1	ITGAV_ITGB3	0.000323869	0	IGF1_ITGAV_ITGB3	Igf1 - (Itgav+Itgb3)	IGF	Secreted Signaling	PMID: 28190785; PMID: 28873464
Smooth_muscle_cells	B-cells_2	Igf1	ITGAV_ITGB3	0.0052993	0	IGF1_ITGAV_ITGB3	Igf1 - (Itgav+Itgb3)	IGF	Secreted Signaling	PMID: 28190785; PMID: 28873464
Fibroblasts	B-cells_2	Igf1	ITGAV_ITGB3	0.00145285	0	IGF1_ITGAV_ITGB3	Igf1 - (Itgav+Itgb3)	IGF	Secreted Signaling	PMID: 28190785; PMID: 28873464
Fibroblasts_and_smooth_muscle_cells	Enteroendocrine_and_enterocytes_and_goblet_cells	Igf1	ITGAV_ITGB3	0.0014825	0	IGF1_ITGAV_ITGB3	Igf1 - (Itgav+Itgb3)	IGF	Secreted Signaling	PMID: 28190785; PMID: 28873464
Goblet_cells_and_paneth_cells	Enteroendocrine_and_enterocytes_and_goblet_cells	Igf1	ITGAV_ITGB3	0.0061996	0	IGF1_ITGAV_ITGB3	Igf1 - (Itgav+Itgb3)	IGF	Secreted Signaling	PMID: 28190785; PMID: 28873464
Fibroblasts_and_macrophages	Enteroendocrine_and_enterocytes_and_goblet_cells	Igf1	ITGAV_ITGB3	0.000746524	0	IGF1_ITGAV_ITGB3	Igf1 - (Itgav+Itgb3)	IGF	Secreted Signaling	PMID: 28190785; PMID: 28873464
Smooth_muscle_cells	Enteroendocrine_and_enterocytes_and_goblet_cells	Igf1	ITGAV_ITGB3	0.0121462	0	IGF1_ITGAV_ITGB3	Igf1 - (Itgav+Itgb3)	IGF	Secreted Signaling	PMID: 28190785; PMID: 28873464
Fibroblasts	Enteroendocrine_and_enterocytes_and_goblet_cells	Igf1	ITGAV_ITGB3	0.00334883	0	IGF1_ITGAV_ITGB3	Igf1 - (Itgav+Itgb3)	IGF	Secreted Signaling	PMID: 28190785; PMID: 28873464
Fibroblasts_and_smooth_muscle_cells	Smooth_muscle_cells	Igf1	ITGAV_ITGB3	0.00221884	0	IGF1_ITGAV_ITGB3	Igf1 - (Itgav+Itgb3)	IGF	Secreted Signaling	PMID: 28190785; PMID: 28873464
Goblet_cells_and_paneth_cells	Smooth_muscle_cells	Igf1	ITGAV_ITGB3	0.00922582	0	IGF1_ITGAV_ITGB3	Igf1 - (Itgav+Itgb3)	IGF	Secreted Signaling	PMID: 28190785; PMID: 28873464
Fibroblasts_and_macrophages	Smooth_muscle_cells	Igf1	ITGAV_ITGB3	0.0011187	0	IGF1_ITGAV_ITGB3	Igf1 - (Itgav+Itgb3)	IGF	Secreted Signaling	PMID: 28190785; PMID: 28873464
Smooth_muscle_cells	Smooth_muscle_cells	Igf1	ITGAV_ITGB3	0.0180872	0	IGF1_ITGAV_ITGB3	Igf1 - (Itgav+Itgb3)	IGF	Secreted Signaling	PMID: 28190785; PMID: 28873464
Fibroblasts	Smooth_muscle_cells	Igf1	ITGAV_ITGB3	0.00501839	0	IGF1_ITGAV_ITGB3	Igf1 - (Itgav+Itgb3)	IGF	Secreted Signaling	PMID: 28190785; PMID: 28873464
Fibroblasts_and_smooth_muscle_cells	T_cells_and_enterocytes	Igf1	ITGAV_ITGB3	0.000935035	0	IGF1_ITGAV_ITGB3	Igf1 - (Itgav+Itgb3)	IGF	Secreted Signaling	PMID: 28190785; PMID: 28873464
Goblet_cells_and_paneth_cells	T_cells_and_enterocytes	Igf1	ITGAV_ITGB3	0.00392331	0	IGF1_ITGAV_ITGB3	Igf1 - (Itgav+Itgb3)	IGF	Secreted Signaling	PMID: 28190785; PMID: 28873464
Fibroblasts_and_macrophages	T_cells_and_enterocytes	Igf1	ITGAV_ITGB3	0.000470503	0	IGF1_ITGAV_ITGB3	Igf1 - (Itgav+Itgb3)	IGF	Secreted Signaling	PMID: 28190785; PMID: 28873464
Smooth_muscle_cells	T_cells_and_enterocytes	Igf1	ITGAV_ITGB3	0.00768349	0	IGF1_ITGAV_ITGB3	Igf1 - (Itgav+Itgb3)	IGF	Secreted Signaling	PMID: 28190785; PMID: 28873464
Fibroblasts	T_cells_and_enterocytes	Igf1	ITGAV_ITGB3	0.00211063	0	IGF1_ITGAV_ITGB3	Igf1 - (Itgav+Itgb3)	IGF	Secreted Signaling	PMID: 28190785; PMID: 28873464
Fibroblasts_and_smooth_muscle_cells	Enterocytes	Igf1	ITGA6_ITGB4	0.00158661	0	IGF1_ITGA6_ITGB4	Igf1 - (Itga6+Itgb4)	IGF	Secreted Signaling	PMID: 28190785; PMID: 28873464
Goblet_cells_and_paneth_cells	Enterocytes	Igf1	ITGA6_ITGB4	0.00663075	0	IGF1_ITGA6_ITGB4	Igf1 - (Itga6+Itgb4)	IGF	Secreted Signaling	PMID: 28190785; PMID: 28873464
Fibroblasts_and_macrophages	Enterocytes	Igf1	ITGA6_ITGB4	0.000799059	0	IGF1_ITGA6_ITGB4	Igf1 - (Itga6+Itgb4)	IGF	Secreted Signaling	PMID: 28190785; PMID: 28873464
Smooth_muscle_cells	Enterocytes	Igf1	ITGA6_ITGB4	0.0129918	0	IGF1_ITGA6_ITGB4	Igf1 - (Itga6+Itgb4)	IGF	Secreted Signaling	PMID: 28190785; PMID: 28873464
Fibroblasts	Enterocytes	Igf1	ITGA6_ITGB4	0.0035845	0	IGF1_ITGA6_ITGB4	Igf1 - (Itga6+Itgb4)	IGF	Secreted Signaling	PMID: 28190785; PMID: 28873464
Fibroblasts_and_smooth_muscle_cells	Endothelial_cells	Igf1	ITGA6_ITGB4	0.000532971	0	IGF1_ITGA6_ITGB4	Igf1 - (Itga6+Itgb4)	IGF	Secreted Signaling	PMID: 28190785; PMID: 28873464
Goblet_cells_and_paneth_cells	Endothelial_cells	Igf1	ITGA6_ITGB4	0.00223893	0	IGF1_ITGA6_ITGB4	Igf1 - (Itga6+Itgb4)	IGF	Secreted Signaling	PMID: 28190785; PMID: 28873464
Fibroblasts_and_macrophages	Endothelial_cells	Igf1	ITGA6_ITGB4	0.000268119	0	IGF1_ITGA6_ITGB4	Igf1 - (Itga6+Itgb4)	IGF	Secreted Signaling	PMID: 28190785; PMID: 28873464
Smooth_muscle_cells	Endothelial_cells	Igf1	ITGA6_ITGB4	0.00438415	0	IGF1_ITGA6_ITGB4	Igf1 - (Itga6+Itgb4)	IGF	Secreted Signaling	PMID: 28190785; PMID: 28873464
Fibroblasts	Endothelial_cells	Igf1	ITGA6_ITGB4	0.00120276	0	IGF1_ITGA6_ITGB4	Igf1 - (Itga6+Itgb4)	IGF	Secreted Signaling	PMID: 28190785; PMID: 28873464
Fibroblasts_and_smooth_muscle_cells	Paneth_cells_and_enterocytes	Igf1	ITGA6_ITGB4	0.000795561	0	IGF1_ITGA6_ITGB4	Igf1 - (Itga6+Itgb4)	IGF	Secreted Signaling	PMID: 28190785; PMID: 28873464
Goblet_cells_and_paneth_cells	Paneth_cells_and_enterocytes	Igf1	ITGA6_ITGB4	0.00334095	0	IGF1_ITGA6_ITGB4	Igf1 - (Itga6+Itgb4)	IGF	Secreted Signaling	PMID: 28190785; PMID: 28873464
Fibroblasts_and_macrophages	Paneth_cells_and_enterocytes	Igf1	ITGA6_ITGB4	0.000400247	0	IGF1_ITGA6_ITGB4	Igf1 - (Itga6+Itgb4)	IGF	Secreted Signaling	PMID: 28190785; PMID: 28873464
Smooth_muscle_cells	Paneth_cells_and_enterocytes	Igf1	ITGA6_ITGB4	0.00654233	0	IGF1_ITGA6_ITGB4	Igf1 - (Itga6+Itgb4)	IGF	Secreted Signaling	PMID: 28190785; PMID: 28873464
Fibroblasts	Paneth_cells_and_enterocytes	Igf1	ITGA6_ITGB4	0.00179547	0	IGF1_ITGA6_ITGB4	Igf1 - (Itga6+Itgb4)	IGF	Secreted Signaling	PMID: 28190785; PMID: 28873464
Enterocytes	Fibroblasts_and_macrophages	Ihh	PTCH1_SMO	0.00167723	0	IHH_PTCH1	Ihh - Ptch1	HH	Secreted Signaling	KEGG: mmu04340; PMID: 25701396
Paneth_cells_and_enterocytes	Fibroblasts_and_macrophages	Ihh	PTCH1_SMO	0.00501485	0	IHH_PTCH1	Ihh - Ptch1	HH	Secreted Signaling	KEGG: mmu04340; PMID: 25701396
T-cells_and_NK_cells	Macrophages	Ccl5	Ccr1	0.0198205	0	CCL5_CCR1	Ccl5 - Ccr1	CCL	Secreted Signaling	KEGG: mmu04060
T_cells_and_enterocytes	Macrophages	Ccl5	Ccr1	0.00167723	0	CCL5_CCR1	Ccl5 - Ccr1	CCL	Secreted Signaling	KEGG: mmu04060
Macrophages	Macrophages	Ccl3	Ccr1	0.00167723	0	CCL3_CCR1	Ccl3 - Ccr1	CCL	Secreted Signaling	KEGG: mmu04060
Macrophages	Macrophages	Ccl9	Ccr1	0.00667531	0	CCL9_CCR1	Ccl9 - Ccr1	CCL	Secreted Signaling	KEGG: mmu04060
Paneth_cells_and_enterocytes	Macrophages	Ccl9	Ccr1	0.00167723	0	CCL9_CCR1	Ccl9 - Ccr1	CCL	Secreted Signaling	KEGG: mmu04060
Macrophages	Macrophages	Ccl6	Ccr1	0.00720868	0	CCL6_CCR1	Ccl6 - Ccr1	CCL	Secreted Signaling	KEGG: mmu04060
Paneth_cells_and_enterocytes	Macrophages	Ccl6	Ccr1	0.0193282	0	CCL6_CCR1	Ccl6 - Ccr1	CCL	Secreted Signaling	KEGG: mmu04060
Goblet_cells_and_paneth_cells	Macrophages	Ccl7	Ccr1	0.00265573	0	CCL7_CCR1	Ccl7 - Ccr1	CCL	Secreted Signaling	KEGG: mmu04060
Macrophages	T-cells_and_NK_cells	Ccl6	Ccr2	0.00720868	0	CCL6_CCR2	Ccl6 - Ccr2	CCL	Secreted Signaling	KEGG: mmu04060
Paneth_cells_and_enterocytes	T-cells_and_NK_cells	Ccl6	Ccr2	0.0193282	0	CCL6_CCR2	Ccl6 - Ccr2	CCL	Secreted Signaling	KEGG: mmu04060
Macrophages	Macrophages	Ccl6	Ccr2	0.0282244	0	CCL6_CCR2	Ccl6 - Ccr2	CCL	Secreted Signaling	KEGG: mmu04060
Paneth_cells_and_enterocytes	Macrophages	Ccl6	Ccr2	0.0730755	0	CCL6_CCR2	Ccl6 - Ccr2	CCL	Secreted Signaling	KEGG: mmu04060
Macrophages	T_cells_and_enterocytes	Ccl6	Ccr2	0.0143142	0	CCL6_CCR2	Ccl6 - Ccr2	CCL	Secreted Signaling	KEGG: mmu04060
Paneth_cells_and_enterocytes	T_cells_and_enterocytes	Ccl6	Ccr2	0.0379234	0	CCL6_CCR2	Ccl6 - Ccr2	CCL	Secreted Signaling	KEGG: mmu04060
Goblet_cells_and_paneth_cells	T-cells_and_NK_cells	Ccl7	Ccr2	0.00265573	0	CCL7_CCR2	Ccl7 - Ccr2	CCL	Secreted Signaling	KEGG: mmu04060
Goblet_cells_and_paneth_cells	Macrophages	Ccl7	Ccr2	0.010539	0	CCL7_CCR2	Ccl7 - Ccr2	CCL	Secreted Signaling	KEGG: mmu04060
Goblet_cells_and_paneth_cells	T_cells_and_enterocytes	Ccl7	Ccr2	0.0052974	0	CCL7_CCR2	Ccl7 - Ccr2	CCL	Secreted Signaling	KEGG: mmu04060
Goblet_cells_and_paneth_cells	T-cells_and_NK_cells	Ccl2	Ccr2	0.00167723	0	CCL2_CCR2	Ccl2 - Ccr2	CCL	Secreted Signaling	KEGG: mmu04060
Goblet_cells_and_paneth_cells	Macrophages	Ccl2	Ccr2	0.00667531	0	CCL2_CCR2	Ccl2 - Ccr2	CCL	Secreted Signaling	KEGG: mmu04060
Goblet_cells_and_paneth_cells	T_cells_and_enterocytes	Ccl2	Ccr2	0.00334883	0	CCL2_CCR2	Ccl2 - Ccr2	CCL	Secreted Signaling	KEGG: mmu04060
T-cells_and_NK_cells	T-cells_and_NK_cells	Ccl4	Ccr5	0.00720868	0	CCL4_CCR5	Ccl4 - Ccr5	CCL	Secreted Signaling	KEGG: mmu04060
Macrophages	T-cells_and_NK_cells	Ccl4	Ccr5	0.00720868	0	CCL4_CCR5	Ccl4 - Ccr5	CCL	Secreted Signaling	KEGG: mmu04060
T-cells_and_NK_cells	Macrophages	Ccl4	Ccr5	0.00667531	0	CCL4_CCR5	Ccl4 - Ccr5	CCL	Secreted Signaling	KEGG: mmu04060
Macrophages	Macrophages	Ccl4	Ccr5	0.00667531	0	CCL4_CCR5	Ccl4 - Ccr5	CCL	Secreted Signaling	KEGG: mmu04060
T-cells_and_NK_cells	T_cells_and_enterocytes	Ccl4	Ccr5	0.00167723	0	CCL4_CCR5	Ccl4 - Ccr5	CCL	Secreted Signaling	KEGG: mmu04060
Macrophages	T_cells_and_enterocytes	Ccl4	Ccr5	0.00167723	0	CCL4_CCR5	Ccl4 - Ccr5	CCL	Secreted Signaling	KEGG: mmu04060
T-cells_and_NK_cells	T-cells_and_NK_cells	Ccl5	Ccr5	0.0803709	0	CCL5_CCR5	Ccl5 - Ccr5	CCL	Secreted Signaling	KEGG: mmu04060
T_cells_and_enterocytes	T-cells_and_NK_cells	Ccl5	Ccr5	0.00720868	0	CCL5_CCR5	Ccl5 - Ccr5	CCL	Secreted Signaling	KEGG: mmu04060
T-cells_and_NK_cells	Macrophages	Ccl5	Ccr5	0.0748323	0	CCL5_CCR5	Ccl5 - Ccr5	CCL	Secreted Signaling	KEGG: mmu04060
T_cells_and_enterocytes	Macrophages	Ccl5	Ccr5	0.00667531	0	CCL5_CCR5	Ccl5 - Ccr5	CCL	Secreted Signaling	KEGG: mmu04060
T-cells_and_NK_cells	T_cells_and_enterocytes	Ccl5	Ccr5	0.0198205	0	CCL5_CCR5	Ccl5 - Ccr5	CCL	Secreted Signaling	KEGG: mmu04060
Macrophages	T-cells_and_NK_cells	Ccl3	Ccr5	0.00720868	0	CCL3_CCR5	Ccl3 - Ccr5	CCL	Secreted Signaling	KEGG: mmu04060
Macrophages	Macrophages	Ccl3	Ccr5	0.00667531	0	CCL3_CCR5	Ccl3 - Ccr5	CCL	Secreted Signaling	KEGG: mmu04060
Macrophages	T_cells_and_enterocytes	Ccl3	Ccr5	0.00167723	0	CCL3_CCR5	Ccl3 - Ccr5	CCL	Secreted Signaling	KEGG: mmu04060
Enterocytes	Goblet_cells_enterocytes_and_epithelial_cells	Ccl28	Ccr10	0.00501485	0	CCL28_CCR10	Ccl28 - Ccr10	CCL	Secreted Signaling	KEGG: mmu04060
Fibroblasts_and_smooth_muscle_cells	T-cells_and_NK_cells	Cxcl12	Cxcr4	0.0217418	0	CXCL12_CXCR4	Cxcl12 - Cxcr4	CXCL	Secreted Signaling	KEGG: mmu04060
Goblet_cells_and_paneth_cells	T-cells_and_NK_cells	Cxcl12	Cxcr4	0.0157923	0	CXCL12_CXCR4	Cxcl12 - Cxcr4	CXCL	Secreted Signaling	KEGG: mmu04060
Fibroblasts_and_macrophages	T-cells_and_NK_cells	Cxcl12	Cxcr4	0.0217896	0	CXCL12_CXCR4	Cxcl12 - Cxcr4	CXCL	Secreted Signaling	KEGG: mmu04060
Fibroblasts	T-cells_and_NK_cells	Cxcl12	Cxcr4	0.0223242	0	CXCL12_CXCR4	Cxcl12 - Cxcr4	CXCL	Secreted Signaling	KEGG: mmu04060
Endothelial_cells	T-cells_and_NK_cells	Cxcl12	Cxcr4	0.0129469	0	CXCL12_CXCR4	Cxcl12 - Cxcr4	CXCL	Secreted Signaling	KEGG: mmu04060
Enterocytes_enteroendocrine_cells_and_SMCs	T-cells_and_NK_cells	Cxcl12	Cxcr4	0.00167723	0	CXCL12_CXCR4	Cxcl12 - Cxcr4	CXCL	Secreted Signaling	KEGG: mmu04060
Fibroblasts_and_smooth_muscle_cells	B_cells	Cxcl12	Cxcr4	0.0217418	0	CXCL12_CXCR4	Cxcl12 - Cxcr4	CXCL	Secreted Signaling	KEGG: mmu04060
Goblet_cells_and_paneth_cells	B_cells	Cxcl12	Cxcr4	0.0157923	0	CXCL12_CXCR4	Cxcl12 - Cxcr4	CXCL	Secreted Signaling	KEGG: mmu04060
Fibroblasts_and_macrophages	B_cells	Cxcl12	Cxcr4	0.0217896	0	CXCL12_CXCR4	Cxcl12 - Cxcr4	CXCL	Secreted Signaling	KEGG: mmu04060
Fibroblasts	B_cells	Cxcl12	Cxcr4	0.0223242	0	CXCL12_CXCR4	Cxcl12 - Cxcr4	CXCL	Secreted Signaling	KEGG: mmu04060
Endothelial_cells	B_cells	Cxcl12	Cxcr4	0.0129469	0	CXCL12_CXCR4	Cxcl12 - Cxcr4	CXCL	Secreted Signaling	KEGG: mmu04060
Enterocytes_enteroendocrine_cells_and_SMCs	B_cells	Cxcl12	Cxcr4	0.00167723	0	CXCL12_CXCR4	Cxcl12 - Cxcr4	CXCL	Secreted Signaling	KEGG: mmu04060
Fibroblasts_and_smooth_muscle_cells	B-cells_2	Cxcl12	Cxcr4	0.0217418	0	CXCL12_CXCR4	Cxcl12 - Cxcr4	CXCL	Secreted Signaling	KEGG: mmu04060
Goblet_cells_and_paneth_cells	B-cells_2	Cxcl12	Cxcr4	0.0157923	0	CXCL12_CXCR4	Cxcl12 - Cxcr4	CXCL	Secreted Signaling	KEGG: mmu04060
Fibroblasts_and_macrophages	B-cells_2	Cxcl12	Cxcr4	0.0217896	0	CXCL12_CXCR4	Cxcl12 - Cxcr4	CXCL	Secreted Signaling	KEGG: mmu04060
Fibroblasts	B-cells_2	Cxcl12	Cxcr4	0.0223242	0	CXCL12_CXCR4	Cxcl12 - Cxcr4	CXCL	Secreted Signaling	KEGG: mmu04060
Endothelial_cells	B-cells_2	Cxcl12	Cxcr4	0.0129469	0	CXCL12_CXCR4	Cxcl12 - Cxcr4	CXCL	Secreted Signaling	KEGG: mmu04060
Enterocytes_enteroendocrine_cells_and_SMCs	B-cells_2	Cxcl12	Cxcr4	0.00167723	0	CXCL12_CXCR4	Cxcl12 - Cxcr4	CXCL	Secreted Signaling	KEGG: mmu04060
Fibroblasts_and_smooth_muscle_cells	Enteroendocrine_and_enterocytes_and_goblet_cells	Cxcl12	Cxcr4	0.0217418	0	CXCL12_CXCR4	Cxcl12 - Cxcr4	CXCL	Secreted Signaling	KEGG: mmu04060
Goblet_cells_and_paneth_cells	Enteroendocrine_and_enterocytes_and_goblet_cells	Cxcl12	Cxcr4	0.0157923	0	CXCL12_CXCR4	Cxcl12 - Cxcr4	CXCL	Secreted Signaling	KEGG: mmu04060
Fibroblasts_and_macrophages	Enteroendocrine_and_enterocytes_and_goblet_cells	Cxcl12	Cxcr4	0.0217896	0	CXCL12_CXCR4	Cxcl12 - Cxcr4	CXCL	Secreted Signaling	KEGG: mmu04060
Fibroblasts	Enteroendocrine_and_enterocytes_and_goblet_cells	Cxcl12	Cxcr4	0.0223242	0	CXCL12_CXCR4	Cxcl12 - Cxcr4	CXCL	Secreted Signaling	KEGG: mmu04060
Endothelial_cells	Enteroendocrine_and_enterocytes_and_goblet_cells	Cxcl12	Cxcr4	0.0129469	0	CXCL12_CXCR4	Cxcl12 - Cxcr4	CXCL	Secreted Signaling	KEGG: mmu04060
Enterocytes_enteroendocrine_cells_and_SMCs	Enteroendocrine_and_enterocytes_and_goblet_cells	Cxcl12	Cxcr4	0.00167723	0	CXCL12_CXCR4	Cxcl12 - Cxcr4	CXCL	Secreted Signaling	KEGG: mmu04060
Fibroblasts_and_smooth_muscle_cells	T_memory_cells	Cxcl12	Cxcr4	0.0217418	0	CXCL12_CXCR4	Cxcl12 - Cxcr4	CXCL	Secreted Signaling	KEGG: mmu04060
Goblet_cells_and_paneth_cells	T_memory_cells	Cxcl12	Cxcr4	0.0157923	0	CXCL12_CXCR4	Cxcl12 - Cxcr4	CXCL	Secreted Signaling	KEGG: mmu04060
Fibroblasts_and_macrophages	T_memory_cells	Cxcl12	Cxcr4	0.0217896	0	CXCL12_CXCR4	Cxcl12 - Cxcr4	CXCL	Secreted Signaling	KEGG: mmu04060
Fibroblasts	T_memory_cells	Cxcl12	Cxcr4	0.0223242	0	CXCL12_CXCR4	Cxcl12 - Cxcr4	CXCL	Secreted Signaling	KEGG: mmu04060
Endothelial_cells	T_memory_cells	Cxcl12	Cxcr4	0.0129469	0	CXCL12_CXCR4	Cxcl12 - Cxcr4	CXCL	Secreted Signaling	KEGG: mmu04060
Enterocytes_enteroendocrine_cells_and_SMCs	T_memory_cells	Cxcl12	Cxcr4	0.00167723	0	CXCL12_CXCR4	Cxcl12 - Cxcr4	CXCL	Secreted Signaling	KEGG: mmu04060
Fibroblasts_and_smooth_muscle_cells	Goblet_cells_enterocytes_and_epithelial_cells	Cxcl12	Cxcr4	0.0217418	0	CXCL12_CXCR4	Cxcl12 - Cxcr4	CXCL	Secreted Signaling	KEGG: mmu04060
Goblet_cells_and_paneth_cells	Goblet_cells_enterocytes_and_epithelial_cells	Cxcl12	Cxcr4	0.0157923	0	CXCL12_CXCR4	Cxcl12 - Cxcr4	CXCL	Secreted Signaling	KEGG: mmu04060
Fibroblasts_and_macrophages	Goblet_cells_enterocytes_and_epithelial_cells	Cxcl12	Cxcr4	0.0217896	0	CXCL12_CXCR4	Cxcl12 - Cxcr4	CXCL	Secreted Signaling	KEGG: mmu04060
Fibroblasts	Goblet_cells_enterocytes_and_epithelial_cells	Cxcl12	Cxcr4	0.0223242	0	CXCL12_CXCR4	Cxcl12 - Cxcr4	CXCL	Secreted Signaling	KEGG: mmu04060
Endothelial_cells	Goblet_cells_enterocytes_and_epithelial_cells	Cxcl12	Cxcr4	0.0129469	0	CXCL12_CXCR4	Cxcl12 - Cxcr4	CXCL	Secreted Signaling	KEGG: mmu04060
Enterocytes_enteroendocrine_cells_and_SMCs	Goblet_cells_enterocytes_and_epithelial_cells	Cxcl12	Cxcr4	0.00167723	0	CXCL12_CXCR4	Cxcl12 - Cxcr4	CXCL	Secreted Signaling	KEGG: mmu04060
Fibroblasts_and_smooth_muscle_cells	Macrophages	Cxcl12	Cxcr4	0.073796	0	CXCL12_CXCR4	Cxcl12 - Cxcr4	CXCL	Secreted Signaling	KEGG: mmu04060
Goblet_cells_and_paneth_cells	Macrophages	Cxcl12	Cxcr4	0.0543942	0	CXCL12_CXCR4	Cxcl12 - Cxcr4	CXCL	Secreted Signaling	KEGG: mmu04060
Fibroblasts_and_macrophages	Macrophages	Cxcl12	Cxcr4	0.0739497	0	CXCL12_CXCR4	Cxcl12 - Cxcr4	CXCL	Secreted Signaling	KEGG: mmu04060
Fibroblasts	Macrophages	Cxcl12	Cxcr4	0.075665	0	CXCL12_CXCR4	Cxcl12 - Cxcr4	CXCL	Secreted Signaling	KEGG: mmu04060
Endothelial_cells	Macrophages	Cxcl12	Cxcr4	0.044911	0	CXCL12_CXCR4	Cxcl12 - Cxcr4	CXCL	Secreted Signaling	KEGG: mmu04060
Enterocytes_enteroendocrine_cells_and_SMCs	Macrophages	Cxcl12	Cxcr4	0.00598683	0	CXCL12_CXCR4	Cxcl12 - Cxcr4	CXCL	Secreted Signaling	KEGG: mmu04060
Fibroblasts_and_smooth_muscle_cells	T_cells_and_enterocytes	Cxcl12	Cxcr4	0.0217418	0	CXCL12_CXCR4	Cxcl12 - Cxcr4	CXCL	Secreted Signaling	KEGG: mmu04060
Goblet_cells_and_paneth_cells	T_cells_and_enterocytes	Cxcl12	Cxcr4	0.0157923	0	CXCL12_CXCR4	Cxcl12 - Cxcr4	CXCL	Secreted Signaling	KEGG: mmu04060
Fibroblasts_and_macrophages	T_cells_and_enterocytes	Cxcl12	Cxcr4	0.0217896	0	CXCL12_CXCR4	Cxcl12 - Cxcr4	CXCL	Secreted Signaling	KEGG: mmu04060
Fibroblasts	T_cells_and_enterocytes	Cxcl12	Cxcr4	0.0223242	0	CXCL12_CXCR4	Cxcl12 - Cxcr4	CXCL	Secreted Signaling	KEGG: mmu04060
Endothelial_cells	T_cells_and_enterocytes	Cxcl12	Cxcr4	0.0129469	0	CXCL12_CXCR4	Cxcl12 - Cxcr4	CXCL	Secreted Signaling	KEGG: mmu04060
Enterocytes_enteroendocrine_cells_and_SMCs	T_cells_and_enterocytes	Cxcl12	Cxcr4	0.00167723	0	CXCL12_CXCR4	Cxcl12 - Cxcr4	CXCL	Secreted Signaling	KEGG: mmu04060
Fibroblasts_and_smooth_muscle_cells	Macrophages_and_B_cells	Cxcl12	Cxcr4	0.0340271	0	CXCL12_CXCR4	Cxcl12 - Cxcr4	CXCL	Secreted Signaling	KEGG: mmu04060
Goblet_cells_and_paneth_cells	Macrophages_and_B_cells	Cxcl12	Cxcr4	0.024801	0	CXCL12_CXCR4	Cxcl12 - Cxcr4	CXCL	Secreted Signaling	KEGG: mmu04060
Fibroblasts_and_macrophages	Macrophages_and_B_cells	Cxcl12	Cxcr4	0.034101	0	CXCL12_CXCR4	Cxcl12 - Cxcr4	CXCL	Secreted Signaling	KEGG: mmu04060
Fibroblasts	Macrophages_and_B_cells	Cxcl12	Cxcr4	0.0349269	0	CXCL12_CXCR4	Cxcl12 - Cxcr4	CXCL	Secreted Signaling	KEGG: mmu04060
Endothelial_cells	Macrophages_and_B_cells	Cxcl12	Cxcr4	0.0203661	0	CXCL12_CXCR4	Cxcl12 - Cxcr4	CXCL	Secreted Signaling	KEGG: mmu04060
Enterocytes_enteroendocrine_cells_and_SMCs	Macrophages_and_B_cells	Cxcl12	Cxcr4	0.00265573	0	CXCL12_CXCR4	Cxcl12 - Cxcr4	CXCL	Secreted Signaling	KEGG: mmu04060
Fibroblasts_and_smooth_muscle_cells	Fibroblasts_and_smooth_muscle_cells	Cxcl12	Ackr3	0.0217418	0	CXCL12_ACKR3	Cxcl12 - Ackr3	CXCL	Secreted Signaling	KEGG: mmu04060
Goblet_cells_and_paneth_cells	Fibroblasts_and_smooth_muscle_cells	Cxcl12	Ackr3	0.0157923	0	CXCL12_ACKR3	Cxcl12 - Ackr3	CXCL	Secreted Signaling	KEGG: mmu04060
Fibroblasts_and_macrophages	Fibroblasts_and_smooth_muscle_cells	Cxcl12	Ackr3	0.0217896	0	CXCL12_ACKR3	Cxcl12 - Ackr3	CXCL	Secreted Signaling	KEGG: mmu04060
Fibroblasts	Fibroblasts_and_smooth_muscle_cells	Cxcl12	Ackr3	0.0223242	0	CXCL12_ACKR3	Cxcl12 - Ackr3	CXCL	Secreted Signaling	KEGG: mmu04060
Endothelial_cells	Fibroblasts_and_smooth_muscle_cells	Cxcl12	Ackr3	0.0129469	0	CXCL12_ACKR3	Cxcl12 - Ackr3	CXCL	Secreted Signaling	KEGG: mmu04060
Enterocytes_enteroendocrine_cells_and_SMCs	Fibroblasts_and_smooth_muscle_cells	Cxcl12	Ackr3	0.00167723	0	CXCL12_ACKR3	Cxcl12 - Ackr3	CXCL	Secreted Signaling	KEGG: mmu04060
Fibroblasts_and_smooth_muscle_cells	Goblet_cells_and_paneth_cells	Cxcl12	Ackr3	0.073796	0	CXCL12_ACKR3	Cxcl12 - Ackr3	CXCL	Secreted Signaling	KEGG: mmu04060
Goblet_cells_and_paneth_cells	Goblet_cells_and_paneth_cells	Cxcl12	Ackr3	0.0543942	0	CXCL12_ACKR3	Cxcl12 - Ackr3	CXCL	Secreted Signaling	KEGG: mmu04060
Fibroblasts_and_macrophages	Goblet_cells_and_paneth_cells	Cxcl12	Ackr3	0.0739497	0	CXCL12_ACKR3	Cxcl12 - Ackr3	CXCL	Secreted Signaling	KEGG: mmu04060
Fibroblasts	Goblet_cells_and_paneth_cells	Cxcl12	Ackr3	0.075665	0	CXCL12_ACKR3	Cxcl12 - Ackr3	CXCL	Secreted Signaling	KEGG: mmu04060
Endothelial_cells	Goblet_cells_and_paneth_cells	Cxcl12	Ackr3	0.044911	0	CXCL12_ACKR3	Cxcl12 - Ackr3	CXCL	Secreted Signaling	KEGG: mmu04060
Enterocytes_enteroendocrine_cells_and_SMCs	Goblet_cells_and_paneth_cells	Cxcl12	Ackr3	0.00598683	0	CXCL12_ACKR3	Cxcl12 - Ackr3	CXCL	Secreted Signaling	KEGG: mmu04060
Fibroblasts_and_smooth_muscle_cells	Fibroblasts_and_macrophages	Cxcl12	Ackr3	0.073796	0	CXCL12_ACKR3	Cxcl12 - Ackr3	CXCL	Secreted Signaling	KEGG: mmu04060
Goblet_cells_and_paneth_cells	Fibroblasts_and_macrophages	Cxcl12	Ackr3	0.0543942	0	CXCL12_ACKR3	Cxcl12 - Ackr3	CXCL	Secreted Signaling	KEGG: mmu04060
Fibroblasts_and_macrophages	Fibroblasts_and_macrophages	Cxcl12	Ackr3	0.0739497	0	CXCL12_ACKR3	Cxcl12 - Ackr3	CXCL	Secreted Signaling	KEGG: mmu04060
Fibroblasts	Fibroblasts_and_macrophages	Cxcl12	Ackr3	0.075665	0	CXCL12_ACKR3	Cxcl12 - Ackr3	CXCL	Secreted Signaling	KEGG: mmu04060
Endothelial_cells	Fibroblasts_and_macrophages	Cxcl12	Ackr3	0.044911	0	CXCL12_ACKR3	Cxcl12 - Ackr3	CXCL	Secreted Signaling	KEGG: mmu04060
Enterocytes_enteroendocrine_cells_and_SMCs	Fibroblasts_and_macrophages	Cxcl12	Ackr3	0.00598683	0	CXCL12_ACKR3	Cxcl12 - Ackr3	CXCL	Secreted Signaling	KEGG: mmu04060
Fibroblasts_and_smooth_muscle_cells	Smooth_muscle_cells	Cxcl12	Ackr3	0.0217418	0	CXCL12_ACKR3	Cxcl12 - Ackr3	CXCL	Secreted Signaling	KEGG: mmu04060
Goblet_cells_and_paneth_cells	Smooth_muscle_cells	Cxcl12	Ackr3	0.0157923	0	CXCL12_ACKR3	Cxcl12 - Ackr3	CXCL	Secreted Signaling	KEGG: mmu04060
Fibroblasts_and_macrophages	Smooth_muscle_cells	Cxcl12	Ackr3	0.0217896	0	CXCL12_ACKR3	Cxcl12 - Ackr3	CXCL	Secreted Signaling	KEGG: mmu04060
Fibroblasts	Smooth_muscle_cells	Cxcl12	Ackr3	0.0223242	0	CXCL12_ACKR3	Cxcl12 - Ackr3	CXCL	Secreted Signaling	KEGG: mmu04060
Endothelial_cells	Smooth_muscle_cells	Cxcl12	Ackr3	0.0129469	0	CXCL12_ACKR3	Cxcl12 - Ackr3	CXCL	Secreted Signaling	KEGG: mmu04060
Enterocytes_enteroendocrine_cells_and_SMCs	Smooth_muscle_cells	Cxcl12	Ackr3	0.00167723	0	CXCL12_ACKR3	Cxcl12 - Ackr3	CXCL	Secreted Signaling	KEGG: mmu04060
Fibroblasts_and_smooth_muscle_cells	Endothelial_cells	Cxcl12	Ackr3	0.0217418	0	CXCL12_ACKR3	Cxcl12 - Ackr3	CXCL	Secreted Signaling	KEGG: mmu04060
Goblet_cells_and_paneth_cells	Endothelial_cells	Cxcl12	Ackr3	0.0157923	0	CXCL12_ACKR3	Cxcl12 - Ackr3	CXCL	Secreted Signaling	KEGG: mmu04060
Fibroblasts_and_macrophages	Endothelial_cells	Cxcl12	Ackr3	0.0217896	0	CXCL12_ACKR3	Cxcl12 - Ackr3	CXCL	Secreted Signaling	KEGG: mmu04060
Fibroblasts	Endothelial_cells	Cxcl12	Ackr3	0.0223242	0	CXCL12_ACKR3	Cxcl12 - Ackr3	CXCL	Secreted Signaling	KEGG: mmu04060
Endothelial_cells	Endothelial_cells	Cxcl12	Ackr3	0.0129469	0	CXCL12_ACKR3	Cxcl12 - Ackr3	CXCL	Secreted Signaling	KEGG: mmu04060
Enterocytes_enteroendocrine_cells_and_SMCs	Endothelial_cells	Cxcl12	Ackr3	0.00167723	0	CXCL12_ACKR3	Cxcl12 - Ackr3	CXCL	Secreted Signaling	KEGG: mmu04060
Fibroblasts_and_smooth_muscle_cells	Enterocytes_enteroendocrine_cells_and_SMCs	Cxcl12	Ackr3	0.0217418	0	CXCL12_ACKR3	Cxcl12 - Ackr3	CXCL	Secreted Signaling	KEGG: mmu04060
Goblet_cells_and_paneth_cells	Enterocytes_enteroendocrine_cells_and_SMCs	Cxcl12	Ackr3	0.0157923	0	CXCL12_ACKR3	Cxcl12 - Ackr3	CXCL	Secreted Signaling	KEGG: mmu04060
Fibroblasts_and_macrophages	Enterocytes_enteroendocrine_cells_and_SMCs	Cxcl12	Ackr3	0.0217896	0	CXCL12_ACKR3	Cxcl12 - Ackr3	CXCL	Secreted Signaling	KEGG: mmu04060
Fibroblasts	Enterocytes_enteroendocrine_cells_and_SMCs	Cxcl12	Ackr3	0.0223242	0	CXCL12_ACKR3	Cxcl12 - Ackr3	CXCL	Secreted Signaling	KEGG: mmu04060
Endothelial_cells	Enterocytes_enteroendocrine_cells_and_SMCs	Cxcl12	Ackr3	0.0129469	0	CXCL12_ACKR3	Cxcl12 - Ackr3	CXCL	Secreted Signaling	KEGG: mmu04060
Enterocytes_enteroendocrine_cells_and_SMCs	Enterocytes_enteroendocrine_cells_and_SMCs	Cxcl12	Ackr3	0.00167723	0	CXCL12_ACKR3	Cxcl12 - Ackr3	CXCL	Secreted Signaling	KEGG: mmu04060
Macrophages	T-cells_and_NK_cells	Cxcl16	Cxcr6	0.00598683	0	CXCL16_CXCR6	Cxcl16 - Cxcr6	CXCL	Secreted Signaling	KEGG: mmu04060
Enterocytes	T-cells_and_NK_cells	Cxcl16	Cxcr6	0.00167723	0	CXCL16_CXCR6	Cxcl16 - Cxcr6	CXCL	Secreted Signaling	KEGG: mmu04060
Macrophages	Enteroendocrine_and_enterocytes_and_goblet_cells	Cxcl16	Cxcr6	0.0235248	0	CXCL16_CXCR6	Cxcl16 - Cxcr6	CXCL	Secreted Signaling	KEGG: mmu04060
Enterocytes	Enteroendocrine_and_enterocytes_and_goblet_cells	Cxcl16	Cxcr6	0.00667531	0	CXCL16_CXCR6	Cxcl16 - Cxcr6	CXCL	Secreted Signaling	KEGG: mmu04060
Macrophages	T_cells_and_enterocytes	Cxcl16	Cxcr6	0.0235248	0	CXCL16_CXCR6	Cxcl16 - Cxcr6	CXCL	Secreted Signaling	KEGG: mmu04060
Enterocytes	T_cells_and_enterocytes	Cxcl16	Cxcr6	0.00667531	0	CXCL16_CXCR6	Cxcl16 - Cxcr6	CXCL	Secreted Signaling	KEGG: mmu04060
Macrophages	T-cells_and_NK_cells	Mif	CD74_CXCR4	0.00317091	0	MIF_CD74_CXCR4	Mif - (Cd74+Cxcr4)	MIF	Secreted Signaling	PMID: 29637711; PMID: 24760155
Smooth_muscle_cells	T-cells_and_NK_cells	Mif	CD74_CXCR4	0.00317091	0.02	MIF_CD74_CXCR4	Mif - (Cd74+Cxcr4)	MIF	Secreted Signaling	PMID: 29637711; PMID: 24760155
Enterocytes	T-cells_and_NK_cells	Mif	CD74_CXCR4	0.00317091	0.02	MIF_CD74_CXCR4	Mif - (Cd74+Cxcr4)	MIF	Secreted Signaling	PMID: 29637711; PMID: 24760155
Macrophages	B_cells	Mif	CD74_CXCR4	0.00765993	0	MIF_CD74_CXCR4	Mif - (Cd74+Cxcr4)	MIF	Secreted Signaling	PMID: 29637711; PMID: 24760155
Smooth_muscle_cells	B_cells	Mif	CD74_CXCR4	0.00765993	0	MIF_CD74_CXCR4	Mif - (Cd74+Cxcr4)	MIF	Secreted Signaling	PMID: 29637711; PMID: 24760155
Enterocytes	B_cells	Mif	CD74_CXCR4	0.00765993	0	MIF_CD74_CXCR4	Mif - (Cd74+Cxcr4)	MIF	Secreted Signaling	PMID: 29637711; PMID: 24760155
Paneth_cells_and_enterocytes	B_cells	Mif	CD74_CXCR4	0.00765993	0	MIF_CD74_CXCR4	Mif - (Cd74+Cxcr4)	MIF	Secreted Signaling	PMID: 29637711; PMID: 24760155
Macrophages_and_B_cells	B_cells	Mif	CD74_CXCR4	0.00765993	0	MIF_CD74_CXCR4	Mif - (Cd74+Cxcr4)	MIF	Secreted Signaling	PMID: 29637711; PMID: 24760155
Macrophages	B-cells_2	Mif	CD74_CXCR4	0.00776102	0	MIF_CD74_CXCR4	Mif - (Cd74+Cxcr4)	MIF	Secreted Signaling	PMID: 29637711; PMID: 24760155
Smooth_muscle_cells	B-cells_2	Mif	CD74_CXCR4	0.00776102	0	MIF_CD74_CXCR4	Mif - (Cd74+Cxcr4)	MIF	Secreted Signaling	PMID: 29637711; PMID: 24760155
Enterocytes	B-cells_2	Mif	CD74_CXCR4	0.00776102	0	MIF_CD74_CXCR4	Mif - (Cd74+Cxcr4)	MIF	Secreted Signaling	PMID: 29637711; PMID: 24760155
Paneth_cells_and_enterocytes	B-cells_2	Mif	CD74_CXCR4	0.00776102	0	MIF_CD74_CXCR4	Mif - (Cd74+Cxcr4)	MIF	Secreted Signaling	PMID: 29637711; PMID: 24760155
Macrophages_and_B_cells	B-cells_2	Mif	CD74_CXCR4	0.00776102	0	MIF_CD74_CXCR4	Mif - (Cd74+Cxcr4)	MIF	Secreted Signaling	PMID: 29637711; PMID: 24760155
Macrophages	Enteroendocrine_and_enterocytes_and_goblet_cells	Mif	CD74_CXCR4	0.00434748	0	MIF_CD74_CXCR4	Mif - (Cd74+Cxcr4)	MIF	Secreted Signaling	PMID: 29637711; PMID: 24760155
Smooth_muscle_cells	Enteroendocrine_and_enterocytes_and_goblet_cells	Mif	CD74_CXCR4	0.00434748	0.02	MIF_CD74_CXCR4	Mif - (Cd74+Cxcr4)	MIF	Secreted Signaling	PMID: 29637711; PMID: 24760155
Enterocytes	Enteroendocrine_and_enterocytes_and_goblet_cells	Mif	CD74_CXCR4	0.00434748	0.02	MIF_CD74_CXCR4	Mif - (Cd74+Cxcr4)	MIF	Secreted Signaling	PMID: 29637711; PMID: 24760155
Macrophages	T_memory_cells	Mif	CD74_CXCR4	0.00317091	0	MIF_CD74_CXCR4	Mif - (Cd74+Cxcr4)	MIF	Secreted Signaling	PMID: 29637711; PMID: 24760155
Smooth_muscle_cells	T_memory_cells	Mif	CD74_CXCR4	0.00317091	0.02	MIF_CD74_CXCR4	Mif - (Cd74+Cxcr4)	MIF	Secreted Signaling	PMID: 29637711; PMID: 24760155
Enterocytes	T_memory_cells	Mif	CD74_CXCR4	0.00317091	0.02	MIF_CD74_CXCR4	Mif - (Cd74+Cxcr4)	MIF	Secreted Signaling	PMID: 29637711; PMID: 24760155
Macrophages	Goblet_cells_enterocytes_and_epithelial_cells	Mif	CD74_CXCR4	0.00639112	0	MIF_CD74_CXCR4	Mif - (Cd74+Cxcr4)	MIF	Secreted Signaling	PMID: 29637711; PMID: 24760155
Smooth_muscle_cells	Goblet_cells_enterocytes_and_epithelial_cells	Mif	CD74_CXCR4	0.00639112	0	MIF_CD74_CXCR4	Mif - (Cd74+Cxcr4)	MIF	Secreted Signaling	PMID: 29637711; PMID: 24760155
Enterocytes	Goblet_cells_enterocytes_and_epithelial_cells	Mif	CD74_CXCR4	0.00639112	0	MIF_CD74_CXCR4	Mif - (Cd74+Cxcr4)	MIF	Secreted Signaling	PMID: 29637711; PMID: 24760155
Paneth_cells_and_enterocytes	Goblet_cells_enterocytes_and_epithelial_cells	Mif	CD74_CXCR4	0.00639112	0	MIF_CD74_CXCR4	Mif - (Cd74+Cxcr4)	MIF	Secreted Signaling	PMID: 29637711; PMID: 24760155
Macrophages_and_B_cells	Goblet_cells_enterocytes_and_epithelial_cells	Mif	CD74_CXCR4	0.00639112	0	MIF_CD74_CXCR4	Mif - (Cd74+Cxcr4)	MIF	Secreted Signaling	PMID: 29637711; PMID: 24760155
Macrophages	Macrophages	Mif	CD74_CXCR4	0.0150769	0	MIF_CD74_CXCR4	Mif - (Cd74+Cxcr4)	MIF	Secreted Signaling	PMID: 29637711; PMID: 24760155
Smooth_muscle_cells	Macrophages	Mif	CD74_CXCR4	0.0150769	0	MIF_CD74_CXCR4	Mif - (Cd74+Cxcr4)	MIF	Secreted Signaling	PMID: 29637711; PMID: 24760155
Enterocytes	Macrophages	Mif	CD74_CXCR4	0.0150769	0	MIF_CD74_CXCR4	Mif - (Cd74+Cxcr4)	MIF	Secreted Signaling	PMID: 29637711; PMID: 24760155
Paneth_cells_and_enterocytes	Macrophages	Mif	CD74_CXCR4	0.0150769	0	MIF_CD74_CXCR4	Mif - (Cd74+Cxcr4)	MIF	Secreted Signaling	PMID: 29637711; PMID: 24760155
Macrophages_and_B_cells	Macrophages	Mif	CD74_CXCR4	0.0150769	0	MIF_CD74_CXCR4	Mif - (Cd74+Cxcr4)	MIF	Secreted Signaling	PMID: 29637711; PMID: 24760155
Macrophages	T_cells_and_enterocytes	Mif	CD74_CXCR4	0.00317091	0	MIF_CD74_CXCR4	Mif - (Cd74+Cxcr4)	MIF	Secreted Signaling	PMID: 29637711; PMID: 24760155
Smooth_muscle_cells	T_cells_and_enterocytes	Mif	CD74_CXCR4	0.00317091	0.02	MIF_CD74_CXCR4	Mif - (Cd74+Cxcr4)	MIF	Secreted Signaling	PMID: 29637711; PMID: 24760155
Enterocytes	T_cells_and_enterocytes	Mif	CD74_CXCR4	0.00317091	0.01	MIF_CD74_CXCR4	Mif - (Cd74+Cxcr4)	MIF	Secreted Signaling	PMID: 29637711; PMID: 24760155
Macrophages	Macrophages_and_B_cells	Mif	CD74_CXCR4	0.00756821	0	MIF_CD74_CXCR4	Mif - (Cd74+Cxcr4)	MIF	Secreted Signaling	PMID: 29637711; PMID: 24760155
Smooth_muscle_cells	Macrophages_and_B_cells	Mif	CD74_CXCR4	0.00756821	0	MIF_CD74_CXCR4	Mif - (Cd74+Cxcr4)	MIF	Secreted Signaling	PMID: 29637711; PMID: 24760155
Enterocytes	Macrophages_and_B_cells	Mif	CD74_CXCR4	0.00756821	0	MIF_CD74_CXCR4	Mif - (Cd74+Cxcr4)	MIF	Secreted Signaling	PMID: 29637711; PMID: 24760155
Paneth_cells_and_enterocytes	Macrophages_and_B_cells	Mif	CD74_CXCR4	0.00756821	0	MIF_CD74_CXCR4	Mif - (Cd74+Cxcr4)	MIF	Secreted Signaling	PMID: 29637711; PMID: 24760155
Macrophages_and_B_cells	Macrophages_and_B_cells	Mif	CD74_CXCR4	0.00756821	0	MIF_CD74_CXCR4	Mif - (Cd74+Cxcr4)	MIF	Secreted Signaling	PMID: 29637711; PMID: 24760155
Macrophages	T-cells_and_NK_cells	Mif	CD74_CD44	0.00803973	0	MIF_CD74_CD44	Mif - (Cd74+Cd44)	MIF	Secreted Signaling	PMID: 29637711; PMID: 26175090
Smooth_muscle_cells	T-cells_and_NK_cells	Mif	CD74_CD44	0.00803973	0.02	MIF_CD74_CD44	Mif - (Cd74+Cd44)	MIF	Secreted Signaling	PMID: 29637711; PMID: 26175090
Enterocytes	T-cells_and_NK_cells	Mif	CD74_CD44	0.00803973	0.02	MIF_CD74_CD44	Mif - (Cd74+Cd44)	MIF	Secreted Signaling	PMID: 29637711; PMID: 26175090
Macrophages	B_cells	Mif	CD74_CD44	0.00765993	0	MIF_CD74_CD44	Mif - (Cd74+Cd44)	MIF	Secreted Signaling	PMID: 29637711; PMID: 26175090
Smooth_muscle_cells	B_cells	Mif	CD74_CD44	0.00765993	0.02	MIF_CD74_CD44	Mif - (Cd74+Cd44)	MIF	Secreted Signaling	PMID: 29637711; PMID: 26175090
Enterocytes	B_cells	Mif	CD74_CD44	0.00765993	0.02	MIF_CD74_CD44	Mif - (Cd74+Cd44)	MIF	Secreted Signaling	PMID: 29637711; PMID: 26175090
Macrophages	Fibroblasts_and_smooth_muscle_cells	Mif	CD74_CD44	0.00317091	0	MIF_CD74_CD44	Mif - (Cd74+Cd44)	MIF	Secreted Signaling	PMID: 29637711; PMID: 26175090
Smooth_muscle_cells	Fibroblasts_and_smooth_muscle_cells	Mif	CD74_CD44	0.00317091	0.02	MIF_CD74_CD44	Mif - (Cd74+Cd44)	MIF	Secreted Signaling	PMID: 29637711; PMID: 26175090
Macrophages	B-cells_2	Mif	CD74_CD44	0.00776102	0	MIF_CD74_CD44	Mif - (Cd74+Cd44)	MIF	Secreted Signaling	PMID: 29637711; PMID: 26175090
Smooth_muscle_cells	B-cells_2	Mif	CD74_CD44	0.00776102	0.02	MIF_CD74_CD44	Mif - (Cd74+Cd44)	MIF	Secreted Signaling	PMID: 29637711; PMID: 26175090
Enterocytes	B-cells_2	Mif	CD74_CD44	0.00776102	0.02	MIF_CD74_CD44	Mif - (Cd74+Cd44)	MIF	Secreted Signaling	PMID: 29637711; PMID: 26175090
Macrophages	Goblet_cells_and_paneth_cells	Mif	CD74_CD44	0.00771703	0	MIF_CD74_CD44	Mif - (Cd74+Cd44)	MIF	Secreted Signaling	PMID: 29637711; PMID: 26175090
Smooth_muscle_cells	Goblet_cells_and_paneth_cells	Mif	CD74_CD44	0.00771703	0.02	MIF_CD74_CD44	Mif - (Cd74+Cd44)	MIF	Secreted Signaling	PMID: 29637711; PMID: 26175090
Enterocytes	Goblet_cells_and_paneth_cells	Mif	CD74_CD44	0.00771703	0.02	MIF_CD74_CD44	Mif - (Cd74+Cd44)	MIF	Secreted Signaling	PMID: 29637711; PMID: 26175090
Macrophages	Enteroendocrine_and_enterocytes_and_goblet_cells	Mif	CD74_CD44	0.0118827	0	MIF_CD74_CD44	Mif - (Cd74+Cd44)	MIF	Secreted Signaling	PMID: 29637711; PMID: 26175090
Smooth_muscle_cells	Enteroendocrine_and_enterocytes_and_goblet_cells	Mif	CD74_CD44	0.0118827	0	MIF_CD74_CD44	Mif - (Cd74+Cd44)	MIF	Secreted Signaling	PMID: 29637711; PMID: 26175090
Enterocytes	Enteroendocrine_and_enterocytes_and_goblet_cells	Mif	CD74_CD44	0.0118827	0	MIF_CD74_CD44	Mif - (Cd74+Cd44)	MIF	Secreted Signaling	PMID: 29637711; PMID: 26175090
Paneth_cells_and_enterocytes	Enteroendocrine_and_enterocytes_and_goblet_cells	Mif	CD74_CD44	0.0118827	0	MIF_CD74_CD44	Mif - (Cd74+Cd44)	MIF	Secreted Signaling	PMID: 29637711; PMID: 26175090
Macrophages_and_B_cells	Enteroendocrine_and_enterocytes_and_goblet_cells	Mif	CD74_CD44	0.0118827	0	MIF_CD74_CD44	Mif - (Cd74+Cd44)	MIF	Secreted Signaling	PMID: 29637711; PMID: 26175090
Macrophages	T_memory_cells	Mif	CD74_CD44	0.00317091	0	MIF_CD74_CD44	Mif - (Cd74+Cd44)	MIF	Secreted Signaling	PMID: 29637711; PMID: 26175090
Smooth_muscle_cells	T_memory_cells	Mif	CD74_CD44	0.00317091	0.02	MIF_CD74_CD44	Mif - (Cd74+Cd44)	MIF	Secreted Signaling	PMID: 29637711; PMID: 26175090
Macrophages	Goblet_cells_enterocytes_and_epithelial_cells	Mif	CD74_CD44	0.0171073	0	MIF_CD74_CD44	Mif - (Cd74+Cd44)	MIF	Secreted Signaling	PMID: 29637711; PMID: 26175090
Smooth_muscle_cells	Goblet_cells_enterocytes_and_epithelial_cells	Mif	CD74_CD44	0.0171073	0	MIF_CD74_CD44	Mif - (Cd74+Cd44)	MIF	Secreted Signaling	PMID: 29637711; PMID: 26175090
Enterocytes	Goblet_cells_enterocytes_and_epithelial_cells	Mif	CD74_CD44	0.0171073	0	MIF_CD74_CD44	Mif - (Cd74+Cd44)	MIF	Secreted Signaling	PMID: 29637711; PMID: 26175090
Paneth_cells_and_enterocytes	Goblet_cells_enterocytes_and_epithelial_cells	Mif	CD74_CD44	0.0171073	0	MIF_CD74_CD44	Mif - (Cd74+Cd44)	MIF	Secreted Signaling	PMID: 29637711; PMID: 26175090
Macrophages_and_B_cells	Goblet_cells_enterocytes_and_epithelial_cells	Mif	CD74_CD44	0.0171073	0	MIF_CD74_CD44	Mif - (Cd74+Cd44)	MIF	Secreted Signaling	PMID: 29637711; PMID: 26175090
Macrophages	Macrophages	Mif	CD74_CD44	0.0285655	0	MIF_CD74_CD44	Mif - (Cd74+Cd44)	MIF	Secreted Signaling	PMID: 29637711; PMID: 26175090
Smooth_muscle_cells	Macrophages	Mif	CD74_CD44	0.0285655	0	MIF_CD74_CD44	Mif - (Cd74+Cd44)	MIF	Secreted Signaling	PMID: 29637711; PMID: 26175090
Enterocytes	Macrophages	Mif	CD74_CD44	0.0285655	0	MIF_CD74_CD44	Mif - (Cd74+Cd44)	MIF	Secreted Signaling	PMID: 29637711; PMID: 26175090
Paneth_cells_and_enterocytes	Macrophages	Mif	CD74_CD44	0.0285655	0	MIF_CD74_CD44	Mif - (Cd74+Cd44)	MIF	Secreted Signaling	PMID: 29637711; PMID: 26175090
Macrophages_and_B_cells	Macrophages	Mif	CD74_CD44	0.0285655	0	MIF_CD74_CD44	Mif - (Cd74+Cd44)	MIF	Secreted Signaling	PMID: 29637711; PMID: 26175090
Macrophages	Fibroblasts_and_macrophages	Mif	CD74_CD44	0.00167723	0	MIF_CD74_CD44	Mif - (Cd74+Cd44)	MIF	Secreted Signaling	PMID: 29637711; PMID: 26175090
Smooth_muscle_cells	Fibroblasts_and_macrophages	Mif	CD74_CD44	0.00167723	0.02	MIF_CD74_CD44	Mif - (Cd74+Cd44)	MIF	Secreted Signaling	PMID: 29637711; PMID: 26175090
Macrophages	Smooth_muscle_cells	Mif	CD74_CD44	0.00537326	0	MIF_CD74_CD44	Mif - (Cd74+Cd44)	MIF	Secreted Signaling	PMID: 29637711; PMID: 26175090
Smooth_muscle_cells	Smooth_muscle_cells	Mif	CD74_CD44	0.00537326	0.02	MIF_CD74_CD44	Mif - (Cd74+Cd44)	MIF	Secreted Signaling	PMID: 29637711; PMID: 26175090
Enterocytes	Smooth_muscle_cells	Mif	CD74_CD44	0.00537326	0.02	MIF_CD74_CD44	Mif - (Cd74+Cd44)	MIF	Secreted Signaling	PMID: 29637711; PMID: 26175090
Macrophages	Fibroblasts	Mif	CD74_CD44	0.00795044	0	MIF_CD74_CD44	Mif - (Cd74+Cd44)	MIF	Secreted Signaling	PMID: 29637711; PMID: 26175090
Smooth_muscle_cells	Fibroblasts	Mif	CD74_CD44	0.00795044	0.02	MIF_CD74_CD44	Mif - (Cd74+Cd44)	MIF	Secreted Signaling	PMID: 29637711; PMID: 26175090
Enterocytes	Fibroblasts	Mif	CD74_CD44	0.00795044	0.02	MIF_CD74_CD44	Mif - (Cd74+Cd44)	MIF	Secreted Signaling	PMID: 29637711; PMID: 26175090
Macrophages	Enterocytes	Mif	CD74_CD44	0.00686953	0	MIF_CD74_CD44	Mif - (Cd74+Cd44)	MIF	Secreted Signaling	PMID: 29637711; PMID: 26175090
Smooth_muscle_cells	Enterocytes	Mif	CD74_CD44	0.00686953	0.02	MIF_CD74_CD44	Mif - (Cd74+Cd44)	MIF	Secreted Signaling	PMID: 29637711; PMID: 26175090
Enterocytes	Enterocytes	Mif	CD74_CD44	0.00686953	0.02	MIF_CD74_CD44	Mif - (Cd74+Cd44)	MIF	Secreted Signaling	PMID: 29637711; PMID: 26175090
Macrophages	T_cells_and_enterocytes	Mif	CD74_CD44	0.00901033	0	MIF_CD74_CD44	Mif - (Cd74+Cd44)	MIF	Secreted Signaling	PMID: 29637711; PMID: 26175090
Smooth_muscle_cells	T_cells_and_enterocytes	Mif	CD74_CD44	0.00901033	0.02	MIF_CD74_CD44	Mif - (Cd74+Cd44)	MIF	Secreted Signaling	PMID: 29637711; PMID: 26175090
Enterocytes	T_cells_and_enterocytes	Mif	CD74_CD44	0.00901033	0.02	MIF_CD74_CD44	Mif - (Cd74+Cd44)	MIF	Secreted Signaling	PMID: 29637711; PMID: 26175090
Macrophages	Enterocytes_enteroendocrine_cells_and_SMCs	Mif	CD74_CD44	0.0033941	0	MIF_CD74_CD44	Mif - (Cd74+Cd44)	MIF	Secreted Signaling	PMID: 29637711; PMID: 26175090
Smooth_muscle_cells	Enterocytes_enteroendocrine_cells_and_SMCs	Mif	CD74_CD44	0.0033941	0.02	MIF_CD74_CD44	Mif - (Cd74+Cd44)	MIF	Secreted Signaling	PMID: 29637711; PMID: 26175090
Macrophages	Macrophages_and_B_cells	Mif	CD74_CD44	0.00602088	0	MIF_CD74_CD44	Mif - (Cd74+Cd44)	MIF	Secreted Signaling	PMID: 29637711; PMID: 26175090
Smooth_muscle_cells	Macrophages_and_B_cells	Mif	CD74_CD44	0.00602088	0.02	MIF_CD74_CD44	Mif - (Cd74+Cd44)	MIF	Secreted Signaling	PMID: 29637711; PMID: 26175090
Enterocytes	Macrophages_and_B_cells	Mif	CD74_CD44	0.00602088	0.02	MIF_CD74_CD44	Mif - (Cd74+Cd44)	MIF	Secreted Signaling	PMID: 29637711; PMID: 26175090
Macrophages	Fibroblasts_and_smooth_muscle_cells	Mif	Ackr3	0.00167723	0	MIF_ACKR3	Mif - Ackr3	MIF	Secreted Signaling	PMID: 26175090
Smooth_muscle_cells	Fibroblasts_and_smooth_muscle_cells	Mif	Ackr3	0.00167723	0	MIF_ACKR3	Mif - Ackr3	MIF	Secreted Signaling	PMID: 26175090
Enterocytes	Fibroblasts_and_smooth_muscle_cells	Mif	Ackr3	0.00167723	0	MIF_ACKR3	Mif - Ackr3	MIF	Secreted Signaling	PMID: 26175090
Paneth_cells_and_enterocytes	Fibroblasts_and_smooth_muscle_cells	Mif	Ackr3	0.00167723	0	MIF_ACKR3	Mif - Ackr3	MIF	Secreted Signaling	PMID: 26175090
Macrophages_and_B_cells	Fibroblasts_and_smooth_muscle_cells	Mif	Ackr3	0.00167723	0	MIF_ACKR3	Mif - Ackr3	MIF	Secreted Signaling	PMID: 26175090
Macrophages	Goblet_cells_and_paneth_cells	Mif	Ackr3	0.00598683	0	MIF_ACKR3	Mif - Ackr3	MIF	Secreted Signaling	PMID: 26175090
Smooth_muscle_cells	Goblet_cells_and_paneth_cells	Mif	Ackr3	0.00598683	0	MIF_ACKR3	Mif - Ackr3	MIF	Secreted Signaling	PMID: 26175090
Enterocytes	Goblet_cells_and_paneth_cells	Mif	Ackr3	0.00598683	0	MIF_ACKR3	Mif - Ackr3	MIF	Secreted Signaling	PMID: 26175090
Paneth_cells_and_enterocytes	Goblet_cells_and_paneth_cells	Mif	Ackr3	0.00598683	0	MIF_ACKR3	Mif - Ackr3	MIF	Secreted Signaling	PMID: 26175090
Macrophages_and_B_cells	Goblet_cells_and_paneth_cells	Mif	Ackr3	0.00598683	0	MIF_ACKR3	Mif - Ackr3	MIF	Secreted Signaling	PMID: 26175090
Macrophages	Fibroblasts_and_macrophages	Mif	Ackr3	0.00598683	0	MIF_ACKR3	Mif - Ackr3	MIF	Secreted Signaling	PMID: 26175090
Smooth_muscle_cells	Fibroblasts_and_macrophages	Mif	Ackr3	0.00598683	0	MIF_ACKR3	Mif - Ackr3	MIF	Secreted Signaling	PMID: 26175090
Enterocytes	Fibroblasts_and_macrophages	Mif	Ackr3	0.00598683	0	MIF_ACKR3	Mif - Ackr3	MIF	Secreted Signaling	PMID: 26175090
Paneth_cells_and_enterocytes	Fibroblasts_and_macrophages	Mif	Ackr3	0.00598683	0	MIF_ACKR3	Mif - Ackr3	MIF	Secreted Signaling	PMID: 26175090
Macrophages_and_B_cells	Fibroblasts_and_macrophages	Mif	Ackr3	0.00598683	0	MIF_ACKR3	Mif - Ackr3	MIF	Secreted Signaling	PMID: 26175090
Macrophages	Smooth_muscle_cells	Mif	Ackr3	0.00167723	0	MIF_ACKR3	Mif - Ackr3	MIF	Secreted Signaling	PMID: 26175090
Smooth_muscle_cells	Smooth_muscle_cells	Mif	Ackr3	0.00167723	0	MIF_ACKR3	Mif - Ackr3	MIF	Secreted Signaling	PMID: 26175090
Enterocytes	Smooth_muscle_cells	Mif	Ackr3	0.00167723	0	MIF_ACKR3	Mif - Ackr3	MIF	Secreted Signaling	PMID: 26175090
Paneth_cells_and_enterocytes	Smooth_muscle_cells	Mif	Ackr3	0.00167723	0	MIF_ACKR3	Mif - Ackr3	MIF	Secreted Signaling	PMID: 26175090
Macrophages_and_B_cells	Smooth_muscle_cells	Mif	Ackr3	0.00167723	0	MIF_ACKR3	Mif - Ackr3	MIF	Secreted Signaling	PMID: 26175090
Macrophages	Endothelial_cells	Mif	Ackr3	0.00167723	0	MIF_ACKR3	Mif - Ackr3	MIF	Secreted Signaling	PMID: 26175090
Smooth_muscle_cells	Endothelial_cells	Mif	Ackr3	0.00167723	0	MIF_ACKR3	Mif - Ackr3	MIF	Secreted Signaling	PMID: 26175090
Enterocytes	Endothelial_cells	Mif	Ackr3	0.00167723	0	MIF_ACKR3	Mif - Ackr3	MIF	Secreted Signaling	PMID: 26175090
Paneth_cells_and_enterocytes	Endothelial_cells	Mif	Ackr3	0.00167723	0	MIF_ACKR3	Mif - Ackr3	MIF	Secreted Signaling	PMID: 26175090
Macrophages_and_B_cells	Endothelial_cells	Mif	Ackr3	0.00167723	0	MIF_ACKR3	Mif - Ackr3	MIF	Secreted Signaling	PMID: 26175090
Macrophages	Enterocytes_enteroendocrine_cells_and_SMCs	Mif	Ackr3	0.00167723	0	MIF_ACKR3	Mif - Ackr3	MIF	Secreted Signaling	PMID: 26175090
Smooth_muscle_cells	Enterocytes_enteroendocrine_cells_and_SMCs	Mif	Ackr3	0.00167723	0	MIF_ACKR3	Mif - Ackr3	MIF	Secreted Signaling	PMID: 26175090
Enterocytes	Enterocytes_enteroendocrine_cells_and_SMCs	Mif	Ackr3	0.00167723	0	MIF_ACKR3	Mif - Ackr3	MIF	Secreted Signaling	PMID: 26175090
Paneth_cells_and_enterocytes	Enterocytes_enteroendocrine_cells_and_SMCs	Mif	Ackr3	0.00167723	0	MIF_ACKR3	Mif - Ackr3	MIF	Secreted Signaling	PMID: 26175090
Macrophages_and_B_cells	Enterocytes_enteroendocrine_cells_and_SMCs	Mif	Ackr3	0.00167723	0	MIF_ACKR3	Mif - Ackr3	MIF	Secreted Signaling	PMID: 26175090
Fibroblasts_and_macrophages	T-cells_and_NK_cells	Il7	IL7R_IL2RG	0.00426236	0	IL7_IL7R_IL2RG	Il7 - (Il7r+Il2rg)	IL2	Secreted Signaling	KEGG: mmu04060
Fibroblasts_and_macrophages	Enteroendocrine_and_enterocytes_and_goblet_cells	Il7	IL7R_IL2RG	0.0143785	0	IL7_IL7R_IL2RG	Il7 - (Il7r+Il2rg)	IL2	Secreted Signaling	KEGG: mmu04060
Fibroblasts_and_macrophages	T_memory_cells	Il7	IL7R_IL2RG	0.00398875	0	IL7_IL7R_IL2RG	Il7 - (Il7r+Il2rg)	IL2	Secreted Signaling	KEGG: mmu04060
Fibroblasts_and_macrophages	T_cells_and_enterocytes	Il7	IL7R_IL2RG	0.0130884	0	IL7_IL7R_IL2RG	Il7 - (Il7r+Il2rg)	IL2	Secreted Signaling	KEGG: mmu04060
Enteroendocrine_and_enterocytes_and_goblet_cells	Macrophages	Csf2	CSF2RA_CSF2RB	0.0216512	0	CSF2_CSF2RA_CSF2RB	Csf2 - (Csf2ra+Csf2rb)	IL4	Secreted Signaling	KEGG: mmu04060
Goblet_cells_and_paneth_cells	Fibroblasts_and_smooth_muscle_cells	Il6	IL6R_IL6ST	0.00167723	0	IL6_IL6R_IL6ST	Il6 - (Il6r+Il6st)	IL6	Secreted Signaling	KEGG: mmu04060
Goblet_cells_and_paneth_cells	Goblet_cells_and_paneth_cells	Il6	IL6R_IL6ST	0.00317091	0	IL6_IL6R_IL6ST	Il6 - (Il6r+Il6st)	IL6	Secreted Signaling	KEGG: mmu04060
Goblet_cells_and_paneth_cells	Fibroblasts_and_macrophages	Il6	IL6R_IL6ST	0.00317091	0	IL6_IL6R_IL6ST	Il6 - (Il6r+Il6st)	IL6	Secreted Signaling	KEGG: mmu04060
Goblet_cells_and_paneth_cells	Fibroblasts	Il6	IL6R_IL6ST	0.00317091	0	IL6_IL6R_IL6ST	Il6 - (Il6r+Il6st)	IL6	Secreted Signaling	KEGG: mmu04060
Macrophages	Fibroblasts_and_smooth_muscle_cells	Osm	OSMR_IL6ST	0.00167723	0	OSM_OSMR_IL6ST	Osm - (Osmr+Il6st)	OSM	Secreted Signaling	KEGG: mmu04060
Macrophages	Goblet_cells_and_paneth_cells	Osm	OSMR_IL6ST	0.00317091	0	OSM_OSMR_IL6ST	Osm - (Osmr+Il6st)	OSM	Secreted Signaling	KEGG: mmu04060
Macrophages	Fibroblasts_and_macrophages	Osm	OSMR_IL6ST	0.00317091	0	OSM_OSMR_IL6ST	Osm - (Osmr+Il6st)	OSM	Secreted Signaling	KEGG: mmu04060
Macrophages	Fibroblasts	Osm	OSMR_IL6ST	0.00317091	0	OSM_OSMR_IL6ST	Osm - (Osmr+Il6st)	OSM	Secreted Signaling	KEGG: mmu04060
Macrophages	Endothelial_cells	Osm	OSMR_IL6ST	0.00598683	0	OSM_OSMR_IL6ST	Osm - (Osmr+Il6st)	OSM	Secreted Signaling	KEGG: mmu04060
Macrophages	Enterocytes_enteroendocrine_cells_and_SMCs	Osm	OSMR_IL6ST	0.00167723	0	OSM_OSMR_IL6ST	Osm - (Osmr+Il6st)	OSM	Secreted Signaling	KEGG: mmu04060
Fibroblasts_and_smooth_muscle_cells	Macrophages	Csf1	Csf1r	0.0320178	0	CSF1_CSF1R	Csf1 - Csf1r	CSF	Secreted Signaling	KEGG: mmu04060
Goblet_cells_and_paneth_cells	Macrophages	Csf1	Csf1r	0.0269341	0	CSF1_CSF1R	Csf1 - Csf1r	CSF	Secreted Signaling	KEGG: mmu04060
Fibroblasts_and_macrophages	Macrophages	Csf1	Csf1r	0.0405864	0	CSF1_CSF1R	Csf1 - Csf1r	CSF	Secreted Signaling	KEGG: mmu04060
Smooth_muscle_cells	Macrophages	Csf1	Csf1r	0.0091422	0	CSF1_CSF1R	Csf1 - Csf1r	CSF	Secreted Signaling	KEGG: mmu04060
Fibroblasts	Macrophages	Csf1	Csf1r	0.0320178	0	CSF1_CSF1R	Csf1 - Csf1r	CSF	Secreted Signaling	KEGG: mmu04060
T-cells_and_NK_cells	B-cells_2	Ifng	IFNGR1_IFNGR2	0.00598683	0	IFNG_IFNGR1_IFNGR2	Ifng - (Ifngr1+Ifngr2)	IFN-II	Secreted Signaling	KEGG: mmu04060
T-cells_and_NK_cells	Enterocytes	Ifng	IFNGR1_IFNGR2	0.0103243	0	IFNG_IFNGR1_IFNGR2	Ifng - (Ifngr1+Ifngr2)	IFN-II	Secreted Signaling	KEGG: mmu04060
Macrophages	Goblet_cells_and_paneth_cells	Tnf	Tnfrsf1a	0.00167723	0	TNF_TNFRSF1A	Tnf - Tnfrsf1a	TNF	Secreted Signaling	KEGG: mmu04060
Enterocytes	Goblet_cells_and_paneth_cells	Tnf	Tnfrsf1a	0.00167723	0	TNF_TNFRSF1A	Tnf - Tnfrsf1a	TNF	Secreted Signaling	KEGG: mmu04060
Paneth_cells_and_enterocytes	Goblet_cells_and_paneth_cells	Tnf	Tnfrsf1a	0.00167723	0	TNF_TNFRSF1A	Tnf - Tnfrsf1a	TNF	Secreted Signaling	KEGG: mmu04060
Macrophages	Macrophages	Tnf	Tnfrsf1a	0.00167723	0	TNF_TNFRSF1A	Tnf - Tnfrsf1a	TNF	Secreted Signaling	KEGG: mmu04060
Enterocytes	Macrophages	Tnf	Tnfrsf1a	0.00167723	0	TNF_TNFRSF1A	Tnf - Tnfrsf1a	TNF	Secreted Signaling	KEGG: mmu04060
Paneth_cells_and_enterocytes	Macrophages	Tnf	Tnfrsf1a	0.00167723	0	TNF_TNFRSF1A	Tnf - Tnfrsf1a	TNF	Secreted Signaling	KEGG: mmu04060
Macrophages	Fibroblasts_and_macrophages	Tnf	Tnfrsf1a	0.00167723	0	TNF_TNFRSF1A	Tnf - Tnfrsf1a	TNF	Secreted Signaling	KEGG: mmu04060
Enterocytes	Fibroblasts_and_macrophages	Tnf	Tnfrsf1a	0.00167723	0	TNF_TNFRSF1A	Tnf - Tnfrsf1a	TNF	Secreted Signaling	KEGG: mmu04060
Paneth_cells_and_enterocytes	Fibroblasts_and_macrophages	Tnf	Tnfrsf1a	0.00167723	0	TNF_TNFRSF1A	Tnf - Tnfrsf1a	TNF	Secreted Signaling	KEGG: mmu04060
Macrophages	Fibroblasts	Tnf	Tnfrsf1a	0.00167723	0	TNF_TNFRSF1A	Tnf - Tnfrsf1a	TNF	Secreted Signaling	KEGG: mmu04060
Enterocytes	Fibroblasts	Tnf	Tnfrsf1a	0.00167723	0	TNF_TNFRSF1A	Tnf - Tnfrsf1a	TNF	Secreted Signaling	KEGG: mmu04060
Paneth_cells_and_enterocytes	Fibroblasts	Tnf	Tnfrsf1a	0.00167723	0	TNF_TNFRSF1A	Tnf - Tnfrsf1a	TNF	Secreted Signaling	KEGG: mmu04060
Macrophages	T-cells_and_NK_cells	Tnf	Tnfrsf1b	0.00598683	0	TNF_TNFRSF1B	Tnf - Tnfrsf1b	TNF	Secreted Signaling	KEGG: mmu04060
Enterocytes	T-cells_and_NK_cells	Tnf	Tnfrsf1b	0.00598683	0	TNF_TNFRSF1B	Tnf - Tnfrsf1b	TNF	Secreted Signaling	KEGG: mmu04060
Paneth_cells_and_enterocytes	T-cells_and_NK_cells	Tnf	Tnfrsf1b	0.00598683	0	TNF_TNFRSF1B	Tnf - Tnfrsf1b	TNF	Secreted Signaling	KEGG: mmu04060
Macrophages	B_cells	Tnf	Tnfrsf1b	0.00167723	0	TNF_TNFRSF1B	Tnf - Tnfrsf1b	TNF	Secreted Signaling	KEGG: mmu04060
Enterocytes	B_cells	Tnf	Tnfrsf1b	0.00167723	0	TNF_TNFRSF1B	Tnf - Tnfrsf1b	TNF	Secreted Signaling	KEGG: mmu04060
Paneth_cells_and_enterocytes	B_cells	Tnf	Tnfrsf1b	0.00167723	0	TNF_TNFRSF1B	Tnf - Tnfrsf1b	TNF	Secreted Signaling	KEGG: mmu04060
Macrophages	B-cells_2	Tnf	Tnfrsf1b	0.00167723	0	TNF_TNFRSF1B	Tnf - Tnfrsf1b	TNF	Secreted Signaling	KEGG: mmu04060
Enterocytes	B-cells_2	Tnf	Tnfrsf1b	0.00167723	0	TNF_TNFRSF1B	Tnf - Tnfrsf1b	TNF	Secreted Signaling	KEGG: mmu04060
Paneth_cells_and_enterocytes	B-cells_2	Tnf	Tnfrsf1b	0.00167723	0	TNF_TNFRSF1B	Tnf - Tnfrsf1b	TNF	Secreted Signaling	KEGG: mmu04060
Macrophages	Enteroendocrine_and_enterocytes_and_goblet_cells	Tnf	Tnfrsf1b	0.00167723	0	TNF_TNFRSF1B	Tnf - Tnfrsf1b	TNF	Secreted Signaling	KEGG: mmu04060
Enterocytes	Enteroendocrine_and_enterocytes_and_goblet_cells	Tnf	Tnfrsf1b	0.00167723	0	TNF_TNFRSF1B	Tnf - Tnfrsf1b	TNF	Secreted Signaling	KEGG: mmu04060
Paneth_cells_and_enterocytes	Enteroendocrine_and_enterocytes_and_goblet_cells	Tnf	Tnfrsf1b	0.00167723	0	TNF_TNFRSF1B	Tnf - Tnfrsf1b	TNF	Secreted Signaling	KEGG: mmu04060
Macrophages	T_memory_cells	Tnf	Tnfrsf1b	0.00167723	0	TNF_TNFRSF1B	Tnf - Tnfrsf1b	TNF	Secreted Signaling	KEGG: mmu04060
Enterocytes	T_memory_cells	Tnf	Tnfrsf1b	0.00167723	0	TNF_TNFRSF1B	Tnf - Tnfrsf1b	TNF	Secreted Signaling	KEGG: mmu04060
Paneth_cells_and_enterocytes	T_memory_cells	Tnf	Tnfrsf1b	0.00167723	0	TNF_TNFRSF1B	Tnf - Tnfrsf1b	TNF	Secreted Signaling	KEGG: mmu04060
Macrophages	Macrophages	Tnf	Tnfrsf1b	0.00598683	0	TNF_TNFRSF1B	Tnf - Tnfrsf1b	TNF	Secreted Signaling	KEGG: mmu04060
Enterocytes	Macrophages	Tnf	Tnfrsf1b	0.00598683	0	TNF_TNFRSF1B	Tnf - Tnfrsf1b	TNF	Secreted Signaling	KEGG: mmu04060
Paneth_cells_and_enterocytes	Macrophages	Tnf	Tnfrsf1b	0.00598683	0	TNF_TNFRSF1B	Tnf - Tnfrsf1b	TNF	Secreted Signaling	KEGG: mmu04060
Macrophages	T_cells_and_enterocytes	Tnf	Tnfrsf1b	0.00667531	0	TNF_TNFRSF1B	Tnf - Tnfrsf1b	TNF	Secreted Signaling	KEGG: mmu04060
Enterocytes	T_cells_and_enterocytes	Tnf	Tnfrsf1b	0.00667531	0	TNF_TNFRSF1B	Tnf - Tnfrsf1b	TNF	Secreted Signaling	KEGG: mmu04060
Paneth_cells_and_enterocytes	T_cells_and_enterocytes	Tnf	Tnfrsf1b	0.00667531	0	TNF_TNFRSF1B	Tnf - Tnfrsf1b	TNF	Secreted Signaling	KEGG: mmu04060
T-cells_and_NK_cells	T-cells_and_NK_cells	Fasl	Fas	0.00167723	0	FASL_FAS	Fasl - Fas	FASLG	Secreted Signaling	KEGG: mmu04060
T-cells_and_NK_cells	Goblet_cells_and_paneth_cells	Fasl	Fas	0.00167723	0	FASL_FAS	Fasl - Fas	FASLG	Secreted Signaling	KEGG: mmu04060
T-cells_and_NK_cells	Endothelial_cells	Fasl	Fas	0.00167723	0	FASL_FAS	Fasl - Fas	FASLG	Secreted Signaling	KEGG: mmu04060
T-cells_and_NK_cells	Macrophages_and_B_cells	Fasl	Fas	0.00167723	0	FASL_FAS	Fasl - Fas	FASLG	Secreted Signaling	KEGG: mmu04060
Endothelial_cells	Enterocytes	Tnfsf10	Tnfrsf10b	0.00167723	0	TNFSF10_TNFRSF10B	Tnfsf10 - Tnfrsf10b	TRAIL	Secreted Signaling	KEGG: mmu04060
Endothelial_cells	Endothelial_cells	Tnfsf10	Tnfrsf10b	0.00167723	0	TNFSF10_TNFRSF10B	Tnfsf10 - Tnfrsf10b	TRAIL	Secreted Signaling	KEGG: mmu04060
Endothelial_cells	Paneth_cells_and_enterocytes	Tnfsf10	Tnfrsf10b	0.000419834	0	TNFSF10_TNFRSF10B	Tnfsf10 - Tnfrsf10b	TRAIL	Secreted Signaling	KEGG: mmu04060
Enteroendocrine_and_enterocytes_and_goblet_cells	Enterocytes	Tnfsf11	Tnfrsf11a	0.0225868	0	TNFSF11_TNFRSF11A	Tnfsf11 - Tnfrsf11a	RANKL	Secreted Signaling	KEGG: mmu04060
T_cells_and_enterocytes	Enterocytes	Tnfsf11	Tnfrsf11a	0.00997966	0	TNFSF11_TNFRSF11A	Tnfsf11 - Tnfrsf11a	RANKL	Secreted Signaling	KEGG: mmu04060
Enteroendocrine_and_enterocytes_and_goblet_cells	Paneth_cells_and_enterocytes	Tnfsf11	Tnfrsf11a	0.00764405	0	TNFSF11_TNFRSF11A	Tnfsf11 - Tnfrsf11a	RANKL	Secreted Signaling	KEGG: mmu04060
T_cells_and_enterocytes	Paneth_cells_and_enterocytes	Tnfsf11	Tnfrsf11a	0.00334883	0	TNFSF11_TNFRSF11A	Tnfsf11 - Tnfrsf11a	RANKL	Secreted Signaling	KEGG: mmu04060
Enteroendocrine_and_enterocytes_and_goblet_cells	Goblet_cells_and_paneth_cells	Tnfsf11	Tnfrsf11b	0.00764405	0	TNFSF11_TNFRSF11B	Tnfsf11 - Tnfrsf11b	RANKL	Secreted Signaling	KEGG: mmu04060
T_cells_and_enterocytes	Goblet_cells_and_paneth_cells	Tnfsf11	Tnfrsf11b	0.00334883	0	TNFSF11_TNFRSF11B	Tnfsf11 - Tnfrsf11b	RANKL	Secreted Signaling	KEGG: mmu04060
Enteroendocrine_and_enterocytes_and_goblet_cells	Fibroblasts_and_macrophages	Tnfsf11	Tnfrsf11b	0.00764405	0	TNFSF11_TNFRSF11B	Tnfsf11 - Tnfrsf11b	RANKL	Secreted Signaling	KEGG: mmu04060
T_cells_and_enterocytes	Fibroblasts_and_macrophages	Tnfsf11	Tnfrsf11b	0.00334883	0	TNFSF11_TNFRSF11B	Tnfsf11 - Tnfrsf11b	RANKL	Secreted Signaling	KEGG: mmu04060
Endothelial_cells	Enteroendocrine_and_enterocytes_and_goblet_cells	Tnfsf9	Tnfrsf9	0.00167723	0	TNFSF9_TNFRSF9	Tnfsf9 - Tnfrsf9	CD137	Secreted Signaling	KEGG: mmu04060
Endothelial_cells	T_cells_and_enterocytes	Tnfsf9	Tnfrsf9	0.00265573	0	TNFSF9_TNFRSF9	Tnfsf9 - Tnfrsf9	CD137	Secreted Signaling	KEGG: mmu04060
Fibroblasts_and_smooth_muscle_cells	Goblet_cells_enterocytes_and_epithelial_cells	Tnfsf13b	Tnfrsf17	0.00501485	0	TNFSF13B_TNFRSF17	Tnfsf13b - Tnfrsf17	BAFF	Secreted Signaling	KEGG: mmu04060
Goblet_cells_and_paneth_cells	Goblet_cells_enterocytes_and_epithelial_cells	Tnfsf13b	Tnfrsf17	0.00501485	0	TNFSF13B_TNFRSF17	Tnfsf13b - Tnfrsf17	BAFF	Secreted Signaling	KEGG: mmu04060
Fibroblasts_and_macrophages	Goblet_cells_enterocytes_and_epithelial_cells	Tnfsf13b	Tnfrsf17	0.0355901	0	TNFSF13B_TNFRSF17	Tnfsf13b - Tnfrsf17	BAFF	Secreted Signaling	KEGG: mmu04060
Fibroblasts_and_smooth_muscle_cells	Goblet_cells_enterocytes_and_epithelial_cells	Tnfsf13b	Tnfrsf13b	0.00598683	0	TNFSF13B_TNFRSF13B	Tnfsf13b - Tnfrsf13b	BAFF	Secreted Signaling	KEGG: mmu04060
Goblet_cells_and_paneth_cells	Goblet_cells_enterocytes_and_epithelial_cells	Tnfsf13b	Tnfrsf13b	0.00598683	0	TNFSF13B_TNFRSF13B	Tnfsf13b - Tnfrsf13b	BAFF	Secreted Signaling	KEGG: mmu04060
Fibroblasts_and_macrophages	Goblet_cells_enterocytes_and_epithelial_cells	Tnfsf13b	Tnfrsf13b	0.0422366	0	TNFSF13B_TNFRSF13B	Tnfsf13b - Tnfrsf13b	BAFF	Secreted Signaling	KEGG: mmu04060
Fibroblasts_and_smooth_muscle_cells	B_cells	Tnfsf13b	Tnfrsf13c	0.00167723	0	TNFSF13B_TNFRSF13C	Tnfsf13b - Tnfrsf13c	BAFF	Secreted Signaling	KEGG: mmu04060
Goblet_cells_and_paneth_cells	B_cells	Tnfsf13b	Tnfrsf13c	0.00167723	0	TNFSF13B_TNFRSF13C	Tnfsf13b - Tnfrsf13c	BAFF	Secreted Signaling	KEGG: mmu04060
Fibroblasts_and_macrophages	B_cells	Tnfsf13b	Tnfrsf13c	0.0121517	0	TNFSF13B_TNFRSF13C	Tnfsf13b - Tnfrsf13c	BAFF	Secreted Signaling	KEGG: mmu04060
Fibroblasts_and_smooth_muscle_cells	B-cells_2	Tnfsf13b	Tnfrsf13c	0.00598683	0	TNFSF13B_TNFRSF13C	Tnfsf13b - Tnfrsf13c	BAFF	Secreted Signaling	KEGG: mmu04060
Goblet_cells_and_paneth_cells	B-cells_2	Tnfsf13b	Tnfrsf13c	0.00598683	0	TNFSF13B_TNFRSF13C	Tnfsf13b - Tnfrsf13c	BAFF	Secreted Signaling	KEGG: mmu04060
Fibroblasts_and_macrophages	B-cells_2	Tnfsf13b	Tnfrsf13c	0.0422366	0	TNFSF13B_TNFRSF13C	Tnfsf13b - Tnfrsf13c	BAFF	Secreted Signaling	KEGG: mmu04060
Fibroblasts_and_smooth_muscle_cells	Macrophages_and_B_cells	Tnfsf13b	Tnfrsf13c	0.00265573	0	TNFSF13B_TNFRSF13C	Tnfsf13b - Tnfrsf13c	BAFF	Secreted Signaling	KEGG: mmu04060
Goblet_cells_and_paneth_cells	Macrophages_and_B_cells	Tnfsf13b	Tnfrsf13c	0.00265573	0	TNFSF13B_TNFRSF13C	Tnfsf13b - Tnfrsf13c	BAFF	Secreted Signaling	KEGG: mmu04060
Fibroblasts_and_macrophages	Macrophages_and_B_cells	Tnfsf13b	Tnfrsf13c	0.019124	0	TNFSF13B_TNFRSF13C	Tnfsf13b - Tnfrsf13c	BAFF	Secreted Signaling	KEGG: mmu04060
T_cells_and_enterocytes	Goblet_cells_and_paneth_cells	Cd40lg	ITGA5_ITGB1	0.00426236	0	CD40LG_ITGA5_ITGB1	Cd40lg - (Itga5+Itgb1)	CD40	Secreted Signaling	PMID: 28676852
T_cells_and_enterocytes	Macrophages	Cd40lg	ITGA5_ITGB1	0.00334883	0	CD40LG_ITGA5_ITGB1	Cd40lg - (Itga5+Itgb1)	CD40	Secreted Signaling	PMID: 28676852
T_cells_and_enterocytes	Fibroblasts_and_macrophages	Cd40lg	ITGA5_ITGB1	0.00502487	0	CD40LG_ITGA5_ITGB1	Cd40lg - (Itga5+Itgb1)	CD40	Secreted Signaling	PMID: 28676852
T_cells_and_enterocytes	Smooth_muscle_cells	Cd40lg	ITGA5_ITGB1	0.0057638	0	CD40LG_ITGA5_ITGB1	Cd40lg - (Itga5+Itgb1)	CD40	Secreted Signaling	PMID: 28676852
T_cells_and_enterocytes	Fibroblasts	Cd40lg	ITGA5_ITGB1	0.00507788	0	CD40LG_ITGA5_ITGB1	Cd40lg - (Itga5+Itgb1)	CD40	Secreted Signaling	PMID: 28676852
T_cells_and_enterocytes	Endothelial_cells	Cd40lg	ITGA5_ITGB1	0.00452547	0	CD40LG_ITGA5_ITGB1	Cd40lg - (Itga5+Itgb1)	CD40	Secreted Signaling	PMID: 28676852
T_cells_and_enterocytes	Macrophages	Cd40lg	ITGAM_ITGB2	0.00632177	0	CD40LG_ITGAM_ITGB2	Cd40lg - (Itgam+Itgb2)	CD40	Secreted Signaling	PMID: 28676852
B_cells	Goblet_cells_and_paneth_cells	Nampt	ITGA5_ITGB1	0.00426236	0	NAMPT_ITGA5_ITGB1	Nampt - (Itga5+Itgb1)	VISFATIN	Secreted Signaling	PMID: 28490838
B-cells_2	Goblet_cells_and_paneth_cells	Nampt	ITGA5_ITGB1	0.00426236	0	NAMPT_ITGA5_ITGB1	Nampt - (Itga5+Itgb1)	VISFATIN	Secreted Signaling	PMID: 28490838
Goblet_cells_and_paneth_cells	Goblet_cells_and_paneth_cells	Nampt	ITGA5_ITGB1	0.00426236	0	NAMPT_ITGA5_ITGB1	Nampt - (Itga5+Itgb1)	VISFATIN	Secreted Signaling	PMID: 28490838
Enteroendocrine_and_enterocytes_and_goblet_cells	Goblet_cells_and_paneth_cells	Nampt	ITGA5_ITGB1	0.00426236	0	NAMPT_ITGA5_ITGB1	Nampt - (Itga5+Itgb1)	VISFATIN	Secreted Signaling	PMID: 28490838
T_memory_cells	Goblet_cells_and_paneth_cells	Nampt	ITGA5_ITGB1	0.00426236	0	NAMPT_ITGA5_ITGB1	Nampt - (Itga5+Itgb1)	VISFATIN	Secreted Signaling	PMID: 28490838
Macrophages	Goblet_cells_and_paneth_cells	Nampt	ITGA5_ITGB1	0.0168342	0	NAMPT_ITGA5_ITGB1	Nampt - (Itga5+Itgb1)	VISFATIN	Secreted Signaling	PMID: 28490838
Enterocytes	Goblet_cells_and_paneth_cells	Nampt	ITGA5_ITGB1	0.00426236	0	NAMPT_ITGA5_ITGB1	Nampt - (Itga5+Itgb1)	VISFATIN	Secreted Signaling	PMID: 28490838
Endothelial_cells	Goblet_cells_and_paneth_cells	Nampt	ITGA5_ITGB1	0.0151139	0	NAMPT_ITGA5_ITGB1	Nampt - (Itga5+Itgb1)	VISFATIN	Secreted Signaling	PMID: 28490838
T_cells_and_enterocytes	Goblet_cells_and_paneth_cells	Nampt	ITGA5_ITGB1	0.00426236	0	NAMPT_ITGA5_ITGB1	Nampt - (Itga5+Itgb1)	VISFATIN	Secreted Signaling	PMID: 28490838
Enterocytes_enteroendocrine_cells_and_SMCs	Goblet_cells_and_paneth_cells	Nampt	ITGA5_ITGB1	0.00426236	0	NAMPT_ITGA5_ITGB1	Nampt - (Itga5+Itgb1)	VISFATIN	Secreted Signaling	PMID: 28490838
Paneth_cells_and_enterocytes	Goblet_cells_and_paneth_cells	Nampt	ITGA5_ITGB1	0.00426236	0	NAMPT_ITGA5_ITGB1	Nampt - (Itga5+Itgb1)	VISFATIN	Secreted Signaling	PMID: 28490838
Macrophages_and_B_cells	Goblet_cells_and_paneth_cells	Nampt	ITGA5_ITGB1	0.00426236	0	NAMPT_ITGA5_ITGB1	Nampt - (Itga5+Itgb1)	VISFATIN	Secreted Signaling	PMID: 28490838
B_cells	Macrophages	Nampt	ITGA5_ITGB1	0.00334883	0	NAMPT_ITGA5_ITGB1	Nampt - (Itga5+Itgb1)	VISFATIN	Secreted Signaling	PMID: 28490838
B-cells_2	Macrophages	Nampt	ITGA5_ITGB1	0.00334883	0	NAMPT_ITGA5_ITGB1	Nampt - (Itga5+Itgb1)	VISFATIN	Secreted Signaling	PMID: 28490838
Goblet_cells_and_paneth_cells	Macrophages	Nampt	ITGA5_ITGB1	0.00334883	0	NAMPT_ITGA5_ITGB1	Nampt - (Itga5+Itgb1)	VISFATIN	Secreted Signaling	PMID: 28490838
Enteroendocrine_and_enterocytes_and_goblet_cells	Macrophages	Nampt	ITGA5_ITGB1	0.00334883	0	NAMPT_ITGA5_ITGB1	Nampt - (Itga5+Itgb1)	VISFATIN	Secreted Signaling	PMID: 28490838
T_memory_cells	Macrophages	Nampt	ITGA5_ITGB1	0.00334883	0	NAMPT_ITGA5_ITGB1	Nampt - (Itga5+Itgb1)	VISFATIN	Secreted Signaling	PMID: 28490838
Macrophages	Macrophages	Nampt	ITGA5_ITGB1	0.0132621	0	NAMPT_ITGA5_ITGB1	Nampt - (Itga5+Itgb1)	VISFATIN	Secreted Signaling	PMID: 28490838
Enterocytes	Macrophages	Nampt	ITGA5_ITGB1	0.00334883	0	NAMPT_ITGA5_ITGB1	Nampt - (Itga5+Itgb1)	VISFATIN	Secreted Signaling	PMID: 28490838
Endothelial_cells	Macrophages	Nampt	ITGA5_ITGB1	0.0119024	0	NAMPT_ITGA5_ITGB1	Nampt - (Itga5+Itgb1)	VISFATIN	Secreted Signaling	PMID: 28490838
T_cells_and_enterocytes	Macrophages	Nampt	ITGA5_ITGB1	0.00334883	0	NAMPT_ITGA5_ITGB1	Nampt - (Itga5+Itgb1)	VISFATIN	Secreted Signaling	PMID: 28490838
Enterocytes_enteroendocrine_cells_and_SMCs	Macrophages	Nampt	ITGA5_ITGB1	0.00334883	0	NAMPT_ITGA5_ITGB1	Nampt - (Itga5+Itgb1)	VISFATIN	Secreted Signaling	PMID: 28490838
Paneth_cells_and_enterocytes	Macrophages	Nampt	ITGA5_ITGB1	0.00334883	0	NAMPT_ITGA5_ITGB1	Nampt - (Itga5+Itgb1)	VISFATIN	Secreted Signaling	PMID: 28490838
Macrophages_and_B_cells	Macrophages	Nampt	ITGA5_ITGB1	0.00334883	0	NAMPT_ITGA5_ITGB1	Nampt - (Itga5+Itgb1)	VISFATIN	Secreted Signaling	PMID: 28490838
B_cells	Fibroblasts_and_macrophages	Nampt	ITGA5_ITGB1	0.00502487	0	NAMPT_ITGA5_ITGB1	Nampt - (Itga5+Itgb1)	VISFATIN	Secreted Signaling	PMID: 28490838
B-cells_2	Fibroblasts_and_macrophages	Nampt	ITGA5_ITGB1	0.00502487	0	NAMPT_ITGA5_ITGB1	Nampt - (Itga5+Itgb1)	VISFATIN	Secreted Signaling	PMID: 28490838
Goblet_cells_and_paneth_cells	Fibroblasts_and_macrophages	Nampt	ITGA5_ITGB1	0.00502487	0	NAMPT_ITGA5_ITGB1	Nampt - (Itga5+Itgb1)	VISFATIN	Secreted Signaling	PMID: 28490838
Enteroendocrine_and_enterocytes_and_goblet_cells	Fibroblasts_and_macrophages	Nampt	ITGA5_ITGB1	0.00502487	0	NAMPT_ITGA5_ITGB1	Nampt - (Itga5+Itgb1)	VISFATIN	Secreted Signaling	PMID: 28490838
T_memory_cells	Fibroblasts_and_macrophages	Nampt	ITGA5_ITGB1	0.00502487	0	NAMPT_ITGA5_ITGB1	Nampt - (Itga5+Itgb1)	VISFATIN	Secreted Signaling	PMID: 28490838
Macrophages	Fibroblasts_and_macrophages	Nampt	ITGA5_ITGB1	0.019801	0	NAMPT_ITGA5_ITGB1	Nampt - (Itga5+Itgb1)	VISFATIN	Secreted Signaling	PMID: 28490838
Enterocytes	Fibroblasts_and_macrophages	Nampt	ITGA5_ITGB1	0.00502487	0	NAMPT_ITGA5_ITGB1	Nampt - (Itga5+Itgb1)	VISFATIN	Secreted Signaling	PMID: 28490838
Endothelial_cells	Fibroblasts_and_macrophages	Nampt	ITGA5_ITGB1	0.017783	0	NAMPT_ITGA5_ITGB1	Nampt - (Itga5+Itgb1)	VISFATIN	Secreted Signaling	PMID: 28490838
T_cells_and_enterocytes	Fibroblasts_and_macrophages	Nampt	ITGA5_ITGB1	0.00502487	0	NAMPT_ITGA5_ITGB1	Nampt - (Itga5+Itgb1)	VISFATIN	Secreted Signaling	PMID: 28490838
Enterocytes_enteroendocrine_cells_and_SMCs	Fibroblasts_and_macrophages	Nampt	ITGA5_ITGB1	0.00502487	0	NAMPT_ITGA5_ITGB1	Nampt - (Itga5+Itgb1)	VISFATIN	Secreted Signaling	PMID: 28490838
Paneth_cells_and_enterocytes	Fibroblasts_and_macrophages	Nampt	ITGA5_ITGB1	0.00502487	0	NAMPT_ITGA5_ITGB1	Nampt - (Itga5+Itgb1)	VISFATIN	Secreted Signaling	PMID: 28490838
Macrophages_and_B_cells	Fibroblasts_and_macrophages	Nampt	ITGA5_ITGB1	0.00502487	0	NAMPT_ITGA5_ITGB1	Nampt - (Itga5+Itgb1)	VISFATIN	Secreted Signaling	PMID: 28490838
B_cells	Smooth_muscle_cells	Nampt	ITGA5_ITGB1	0.0057638	0	NAMPT_ITGA5_ITGB1	Nampt - (Itga5+Itgb1)	VISFATIN	Secreted Signaling	PMID: 28490838
B-cells_2	Smooth_muscle_cells	Nampt	ITGA5_ITGB1	0.0057638	0	NAMPT_ITGA5_ITGB1	Nampt - (Itga5+Itgb1)	VISFATIN	Secreted Signaling	PMID: 28490838
Goblet_cells_and_paneth_cells	Smooth_muscle_cells	Nampt	ITGA5_ITGB1	0.0057638	0	NAMPT_ITGA5_ITGB1	Nampt - (Itga5+Itgb1)	VISFATIN	Secreted Signaling	PMID: 28490838
Enteroendocrine_and_enterocytes_and_goblet_cells	Smooth_muscle_cells	Nampt	ITGA5_ITGB1	0.0057638	0	NAMPT_ITGA5_ITGB1	Nampt - (Itga5+Itgb1)	VISFATIN	Secreted Signaling	PMID: 28490838
T_memory_cells	Smooth_muscle_cells	Nampt	ITGA5_ITGB1	0.0057638	0	NAMPT_ITGA5_ITGB1	Nampt - (Itga5+Itgb1)	VISFATIN	Secreted Signaling	PMID: 28490838
Macrophages	Smooth_muscle_cells	Nampt	ITGA5_ITGB1	0.0226633	0	NAMPT_ITGA5_ITGB1	Nampt - (Itga5+Itgb1)	VISFATIN	Secreted Signaling	PMID: 28490838
Enterocytes	Smooth_muscle_cells	Nampt	ITGA5_ITGB1	0.0057638	0	NAMPT_ITGA5_ITGB1	Nampt - (Itga5+Itgb1)	VISFATIN	Secreted Signaling	PMID: 28490838
Endothelial_cells	Smooth_muscle_cells	Nampt	ITGA5_ITGB1	0.0203597	0	NAMPT_ITGA5_ITGB1	Nampt - (Itga5+Itgb1)	VISFATIN	Secreted Signaling	PMID: 28490838
T_cells_and_enterocytes	Smooth_muscle_cells	Nampt	ITGA5_ITGB1	0.0057638	0	NAMPT_ITGA5_ITGB1	Nampt - (Itga5+Itgb1)	VISFATIN	Secreted Signaling	PMID: 28490838
Enterocytes_enteroendocrine_cells_and_SMCs	Smooth_muscle_cells	Nampt	ITGA5_ITGB1	0.0057638	0	NAMPT_ITGA5_ITGB1	Nampt - (Itga5+Itgb1)	VISFATIN	Secreted Signaling	PMID: 28490838
Paneth_cells_and_enterocytes	Smooth_muscle_cells	Nampt	ITGA5_ITGB1	0.0057638	0	NAMPT_ITGA5_ITGB1	Nampt - (Itga5+Itgb1)	VISFATIN	Secreted Signaling	PMID: 28490838
Macrophages_and_B_cells	Smooth_muscle_cells	Nampt	ITGA5_ITGB1	0.0057638	0	NAMPT_ITGA5_ITGB1	Nampt - (Itga5+Itgb1)	VISFATIN	Secreted Signaling	PMID: 28490838
B_cells	Fibroblasts	Nampt	ITGA5_ITGB1	0.00507788	0	NAMPT_ITGA5_ITGB1	Nampt - (Itga5+Itgb1)	VISFATIN	Secreted Signaling	PMID: 28490838
B-cells_2	Fibroblasts	Nampt	ITGA5_ITGB1	0.00507788	0	NAMPT_ITGA5_ITGB1	Nampt - (Itga5+Itgb1)	VISFATIN	Secreted Signaling	PMID: 28490838
Goblet_cells_and_paneth_cells	Fibroblasts	Nampt	ITGA5_ITGB1	0.00507788	0	NAMPT_ITGA5_ITGB1	Nampt - (Itga5+Itgb1)	VISFATIN	Secreted Signaling	PMID: 28490838
Enteroendocrine_and_enterocytes_and_goblet_cells	Fibroblasts	Nampt	ITGA5_ITGB1	0.00507788	0	NAMPT_ITGA5_ITGB1	Nampt - (Itga5+Itgb1)	VISFATIN	Secreted Signaling	PMID: 28490838
T_memory_cells	Fibroblasts	Nampt	ITGA5_ITGB1	0.00507788	0	NAMPT_ITGA5_ITGB1	Nampt - (Itga5+Itgb1)	VISFATIN	Secreted Signaling	PMID: 28490838
Macrophages	Fibroblasts	Nampt	ITGA5_ITGB1	0.0200068	0	NAMPT_ITGA5_ITGB1	Nampt - (Itga5+Itgb1)	VISFATIN	Secreted Signaling	PMID: 28490838
Enterocytes	Fibroblasts	Nampt	ITGA5_ITGB1	0.00507788	0	NAMPT_ITGA5_ITGB1	Nampt - (Itga5+Itgb1)	VISFATIN	Secreted Signaling	PMID: 28490838
Endothelial_cells	Fibroblasts	Nampt	ITGA5_ITGB1	0.0179682	0	NAMPT_ITGA5_ITGB1	Nampt - (Itga5+Itgb1)	VISFATIN	Secreted Signaling	PMID: 28490838
T_cells_and_enterocytes	Fibroblasts	Nampt	ITGA5_ITGB1	0.00507788	0	NAMPT_ITGA5_ITGB1	Nampt - (Itga5+Itgb1)	VISFATIN	Secreted Signaling	PMID: 28490838
Enterocytes_enteroendocrine_cells_and_SMCs	Fibroblasts	Nampt	ITGA5_ITGB1	0.00507788	0	NAMPT_ITGA5_ITGB1	Nampt - (Itga5+Itgb1)	VISFATIN	Secreted Signaling	PMID: 28490838
Paneth_cells_and_enterocytes	Fibroblasts	Nampt	ITGA5_ITGB1	0.00507788	0	NAMPT_ITGA5_ITGB1	Nampt - (Itga5+Itgb1)	VISFATIN	Secreted Signaling	PMID: 28490838
Macrophages_and_B_cells	Fibroblasts	Nampt	ITGA5_ITGB1	0.00507788	0	NAMPT_ITGA5_ITGB1	Nampt - (Itga5+Itgb1)	VISFATIN	Secreted Signaling	PMID: 28490838
B_cells	Endothelial_cells	Nampt	ITGA5_ITGB1	0.00452547	0	NAMPT_ITGA5_ITGB1	Nampt - (Itga5+Itgb1)	VISFATIN	Secreted Signaling	PMID: 28490838
B-cells_2	Endothelial_cells	Nampt	ITGA5_ITGB1	0.00452547	0	NAMPT_ITGA5_ITGB1	Nampt - (Itga5+Itgb1)	VISFATIN	Secreted Signaling	PMID: 28490838
Goblet_cells_and_paneth_cells	Endothelial_cells	Nampt	ITGA5_ITGB1	0.00452547	0	NAMPT_ITGA5_ITGB1	Nampt - (Itga5+Itgb1)	VISFATIN	Secreted Signaling	PMID: 28490838
Enteroendocrine_and_enterocytes_and_goblet_cells	Endothelial_cells	Nampt	ITGA5_ITGB1	0.00452547	0	NAMPT_ITGA5_ITGB1	Nampt - (Itga5+Itgb1)	VISFATIN	Secreted Signaling	PMID: 28490838
T_memory_cells	Endothelial_cells	Nampt	ITGA5_ITGB1	0.00452547	0	NAMPT_ITGA5_ITGB1	Nampt - (Itga5+Itgb1)	VISFATIN	Secreted Signaling	PMID: 28490838
Macrophages	Endothelial_cells	Nampt	ITGA5_ITGB1	0.0178594	0	NAMPT_ITGA5_ITGB1	Nampt - (Itga5+Itgb1)	VISFATIN	Secreted Signaling	PMID: 28490838
Enterocytes	Endothelial_cells	Nampt	ITGA5_ITGB1	0.00452547	0	NAMPT_ITGA5_ITGB1	Nampt - (Itga5+Itgb1)	VISFATIN	Secreted Signaling	PMID: 28490838
Endothelial_cells	Endothelial_cells	Nampt	ITGA5_ITGB1	0.016036	0	NAMPT_ITGA5_ITGB1	Nampt - (Itga5+Itgb1)	VISFATIN	Secreted Signaling	PMID: 28490838
T_cells_and_enterocytes	Endothelial_cells	Nampt	ITGA5_ITGB1	0.00452547	0	NAMPT_ITGA5_ITGB1	Nampt - (Itga5+Itgb1)	VISFATIN	Secreted Signaling	PMID: 28490838
Enterocytes_enteroendocrine_cells_and_SMCs	Endothelial_cells	Nampt	ITGA5_ITGB1	0.00452547	0	NAMPT_ITGA5_ITGB1	Nampt - (Itga5+Itgb1)	VISFATIN	Secreted Signaling	PMID: 28490838
Paneth_cells_and_enterocytes	Endothelial_cells	Nampt	ITGA5_ITGB1	0.00452547	0	NAMPT_ITGA5_ITGB1	Nampt - (Itga5+Itgb1)	VISFATIN	Secreted Signaling	PMID: 28490838
Macrophages_and_B_cells	Endothelial_cells	Nampt	ITGA5_ITGB1	0.00452547	0	NAMPT_ITGA5_ITGB1	Nampt - (Itga5+Itgb1)	VISFATIN	Secreted Signaling	PMID: 28490838
Fibroblasts_and_smooth_muscle_cells	Goblet_cells_and_paneth_cells	Angptl2	ITGA5_ITGB1	0.0151139	0	ANGPTL2_ITGA5_ITGB1	Angptl2 - (Itga5+Itgb1)	ANGPTL	Secreted Signaling	PMID: 24478758
Goblet_cells_and_paneth_cells	Goblet_cells_and_paneth_cells	Angptl2	ITGA5_ITGB1	0.0151139	0	ANGPTL2_ITGA5_ITGB1	Angptl2 - (Itga5+Itgb1)	ANGPTL	Secreted Signaling	PMID: 24478758
Fibroblasts_and_macrophages	Goblet_cells_and_paneth_cells	Angptl2	ITGA5_ITGB1	0.012679	0	ANGPTL2_ITGA5_ITGB1	Angptl2 - (Itga5+Itgb1)	ANGPTL	Secreted Signaling	PMID: 24478758
Fibroblasts_and_smooth_muscle_cells	Macrophages	Angptl2	ITGA5_ITGB1	0.0119024	0	ANGPTL2_ITGA5_ITGB1	Angptl2 - (Itga5+Itgb1)	ANGPTL	Secreted Signaling	PMID: 24478758
Goblet_cells_and_paneth_cells	Macrophages	Angptl2	ITGA5_ITGB1	0.0119024	0	ANGPTL2_ITGA5_ITGB1	Angptl2 - (Itga5+Itgb1)	ANGPTL	Secreted Signaling	PMID: 24478758
Fibroblasts_and_macrophages	Macrophages	Angptl2	ITGA5_ITGB1	0.00997966	0	ANGPTL2_ITGA5_ITGB1	Angptl2 - (Itga5+Itgb1)	ANGPTL	Secreted Signaling	PMID: 24478758
Fibroblasts_and_smooth_muscle_cells	Fibroblasts_and_macrophages	Angptl2	ITGA5_ITGB1	0.017783	0	ANGPTL2_ITGA5_ITGB1	Angptl2 - (Itga5+Itgb1)	ANGPTL	Secreted Signaling	PMID: 24478758
Goblet_cells_and_paneth_cells	Fibroblasts_and_macrophages	Angptl2	ITGA5_ITGB1	0.017783	0	ANGPTL2_ITGA5_ITGB1	Angptl2 - (Itga5+Itgb1)	ANGPTL	Secreted Signaling	PMID: 24478758
Fibroblasts_and_macrophages	Fibroblasts_and_macrophages	Angptl2	ITGA5_ITGB1	0.0149246	0	ANGPTL2_ITGA5_ITGB1	Angptl2 - (Itga5+Itgb1)	ANGPTL	Secreted Signaling	PMID: 24478758
Fibroblasts_and_smooth_muscle_cells	Smooth_muscle_cells	Angptl2	ITGA5_ITGB1	0.0203597	0	ANGPTL2_ITGA5_ITGB1	Angptl2 - (Itga5+Itgb1)	ANGPTL	Secreted Signaling	PMID: 24478758
Goblet_cells_and_paneth_cells	Smooth_muscle_cells	Angptl2	ITGA5_ITGB1	0.0203597	0	ANGPTL2_ITGA5_ITGB1	Angptl2 - (Itga5+Itgb1)	ANGPTL	Secreted Signaling	PMID: 24478758
Fibroblasts_and_macrophages	Smooth_muscle_cells	Angptl2	ITGA5_ITGB1	0.0170944	0	ANGPTL2_ITGA5_ITGB1	Angptl2 - (Itga5+Itgb1)	ANGPTL	Secreted Signaling	PMID: 24478758
Fibroblasts_and_smooth_muscle_cells	Fibroblasts	Angptl2	ITGA5_ITGB1	0.0179682	0	ANGPTL2_ITGA5_ITGB1	Angptl2 - (Itga5+Itgb1)	ANGPTL	Secreted Signaling	PMID: 24478758
Goblet_cells_and_paneth_cells	Fibroblasts	Angptl2	ITGA5_ITGB1	0.0179682	0	ANGPTL2_ITGA5_ITGB1	Angptl2 - (Itga5+Itgb1)	ANGPTL	Secreted Signaling	PMID: 24478758
Fibroblasts_and_macrophages	Fibroblasts	Angptl2	ITGA5_ITGB1	0.0150805	0	ANGPTL2_ITGA5_ITGB1	Angptl2 - (Itga5+Itgb1)	ANGPTL	Secreted Signaling	PMID: 24478758
Fibroblasts_and_smooth_muscle_cells	Endothelial_cells	Angptl2	ITGA5_ITGB1	0.016036	0	ANGPTL2_ITGA5_ITGB1	Angptl2 - (Itga5+Itgb1)	ANGPTL	Secreted Signaling	PMID: 24478758
Goblet_cells_and_paneth_cells	Endothelial_cells	Angptl2	ITGA5_ITGB1	0.016036	0	ANGPTL2_ITGA5_ITGB1	Angptl2 - (Itga5+Itgb1)	ANGPTL	Secreted Signaling	PMID: 24478758
Fibroblasts_and_macrophages	Endothelial_cells	Angptl2	ITGA5_ITGB1	0.0134546	0	ANGPTL2_ITGA5_ITGB1	Angptl2 - (Itga5+Itgb1)	ANGPTL	Secreted Signaling	PMID: 24478758
Fibroblasts_and_smooth_muscle_cells	Macrophages	Angptl2	Pirb	0.00598683	0	ANGPTL2_PIRB	Angptl2 - Pirb	ANGPTL	Secreted Signaling	PMID: 24478758
Goblet_cells_and_paneth_cells	Macrophages	Angptl2	Pirb	0.00598683	0	ANGPTL2_PIRB	Angptl2 - Pirb	ANGPTL	Secreted Signaling	PMID: 24478758
Fibroblasts_and_macrophages	Macrophages	Angptl2	Pirb	0.00501485	0	ANGPTL2_PIRB	Angptl2 - Pirb	ANGPTL	Secreted Signaling	PMID: 24478758
Fibroblasts_and_macrophages	Goblet_cells_and_paneth_cells	Angpt1	Tek	0.00167723	0	ANGPT1_TEK	Angpt1 - Tek	ANGPT	Secreted Signaling	PMID: 20651738
Fibroblasts	Goblet_cells_and_paneth_cells	Angpt1	Tek	0.00167723	0	ANGPT1_TEK	Angpt1 - Tek	ANGPT	Secreted Signaling	PMID: 20651738
Fibroblasts_and_macrophages	Endothelial_cells	Angpt1	Tek	0.001412	0	ANGPT1_TEK	Angpt1 - Tek	ANGPT	Secreted Signaling	PMID: 20651738
Fibroblasts	Endothelial_cells	Angpt1	Tek	0.001412	0	ANGPT1_TEK	Angpt1 - Tek	ANGPT	Secreted Signaling	PMID: 20651738
Fibroblasts_and_smooth_muscle_cells	B-cells_2	Postn	ITGAV_ITGB3	0.0193913	0	POSTN_ITGAV_ITGB3	Postn - (Itgav+Itgb3)	PERIOSTIN	Secreted Signaling	PMID: 26721738
Goblet_cells_and_paneth_cells	B-cells_2	Postn	ITGAV_ITGB3	0.00578617	0	POSTN_ITGAV_ITGB3	Postn - (Itgav+Itgb3)	PERIOSTIN	Secreted Signaling	PMID: 26721738
Fibroblasts_and_macrophages	B-cells_2	Postn	ITGAV_ITGB3	0.0198177	0	POSTN_ITGAV_ITGB3	Postn - (Itgav+Itgb3)	PERIOSTIN	Secreted Signaling	PMID: 26721738
Smooth_muscle_cells	B-cells_2	Postn	ITGAV_ITGB3	0.0203224	0	POSTN_ITGAV_ITGB3	Postn - (Itgav+Itgb3)	PERIOSTIN	Secreted Signaling	PMID: 26721738
Fibroblasts	B-cells_2	Postn	ITGAV_ITGB3	0.0133723	0	POSTN_ITGAV_ITGB3	Postn - (Itgav+Itgb3)	PERIOSTIN	Secreted Signaling	PMID: 26721738
Enterocytes_enteroendocrine_cells_and_SMCs	B-cells_2	Postn	ITGAV_ITGB3	0.00145285	0	POSTN_ITGAV_ITGB3	Postn - (Itgav+Itgb3)	PERIOSTIN	Secreted Signaling	PMID: 26721738
Fibroblasts_and_smooth_muscle_cells	Enteroendocrine_and_enterocytes_and_goblet_cells	Postn	ITGAV_ITGB3	0.0436734	0	POSTN_ITGAV_ITGB3	Postn - (Itgav+Itgb3)	PERIOSTIN	Secreted Signaling	PMID: 26721738
Goblet_cells_and_paneth_cells	Enteroendocrine_and_enterocytes_and_goblet_cells	Postn	ITGAV_ITGB3	0.0132621	0	POSTN_ITGAV_ITGB3	Postn - (Itgav+Itgb3)	PERIOSTIN	Secreted Signaling	PMID: 26721738
Fibroblasts_and_macrophages	Enteroendocrine_and_enterocytes_and_goblet_cells	Postn	ITGAV_ITGB3	0.0446093	0	POSTN_ITGAV_ITGB3	Postn - (Itgav+Itgb3)	PERIOSTIN	Secreted Signaling	PMID: 26721738
Smooth_muscle_cells	Enteroendocrine_and_enterocytes_and_goblet_cells	Postn	ITGAV_ITGB3	0.045716	0	POSTN_ITGAV_ITGB3	Postn - (Itgav+Itgb3)	PERIOSTIN	Secreted Signaling	PMID: 26721738
Fibroblasts	Enteroendocrine_and_enterocytes_and_goblet_cells	Postn	ITGAV_ITGB3	0.0303506	0	POSTN_ITGAV_ITGB3	Postn - (Itgav+Itgb3)	PERIOSTIN	Secreted Signaling	PMID: 26721738
Enterocytes_enteroendocrine_cells_and_SMCs	Enteroendocrine_and_enterocytes_and_goblet_cells	Postn	ITGAV_ITGB3	0.00334883	0	POSTN_ITGAV_ITGB3	Postn - (Itgav+Itgb3)	PERIOSTIN	Secreted Signaling	PMID: 26721738
Fibroblasts_and_smooth_muscle_cells	Smooth_muscle_cells	Postn	ITGAV_ITGB3	0.0696663	0	POSTN_ITGAV_ITGB3	Postn - (Itgav+Itgb3)	PERIOSTIN	Secreted Signaling	PMID: 26721738
Goblet_cells_and_paneth_cells	Smooth_muscle_cells	Postn	ITGAV_ITGB3	0.0215633	0	POSTN_ITGAV_ITGB3	Postn - (Itgav+Itgb3)	PERIOSTIN	Secreted Signaling	PMID: 26721738
Fibroblasts_and_macrophages	Smooth_muscle_cells	Postn	ITGAV_ITGB3	0.0711178	0	POSTN_ITGAV_ITGB3	Postn - (Itgav+Itgb3)	PERIOSTIN	Secreted Signaling	PMID: 26721738
Smooth_muscle_cells	Smooth_muscle_cells	Postn	ITGAV_ITGB3	0.0728319	0	POSTN_ITGAV_ITGB3	Postn - (Itgav+Itgb3)	PERIOSTIN	Secreted Signaling	PMID: 26721738
Fibroblasts	Smooth_muscle_cells	Postn	ITGAV_ITGB3	0.048819	0	POSTN_ITGAV_ITGB3	Postn - (Itgav+Itgb3)	PERIOSTIN	Secreted Signaling	PMID: 26721738
Enterocytes_enteroendocrine_cells_and_SMCs	Smooth_muscle_cells	Postn	ITGAV_ITGB3	0.00547945	0	POSTN_ITGAV_ITGB3	Postn - (Itgav+Itgb3)	PERIOSTIN	Secreted Signaling	PMID: 26721738
Fibroblasts_and_smooth_muscle_cells	T_cells_and_enterocytes	Postn	ITGAV_ITGB3	0.0279436	0	POSTN_ITGAV_ITGB3	Postn - (Itgav+Itgb3)	PERIOSTIN	Secreted Signaling	PMID: 26721738
Goblet_cells_and_paneth_cells	T_cells_and_enterocytes	Postn	ITGAV_ITGB3	0.0083894	0	POSTN_ITGAV_ITGB3	Postn - (Itgav+Itgb3)	PERIOSTIN	Secreted Signaling	PMID: 26721738
Fibroblasts_and_macrophages	T_cells_and_enterocytes	Postn	ITGAV_ITGB3	0.0285525	0	POSTN_ITGAV_ITGB3	Postn - (Itgav+Itgb3)	PERIOSTIN	Secreted Signaling	PMID: 26721738
Smooth_muscle_cells	T_cells_and_enterocytes	Postn	ITGAV_ITGB3	0.029273	0	POSTN_ITGAV_ITGB3	Postn - (Itgav+Itgb3)	PERIOSTIN	Secreted Signaling	PMID: 26721738
Fibroblasts	T_cells_and_enterocytes	Postn	ITGAV_ITGB3	0.0193223	0	POSTN_ITGAV_ITGB3	Postn - (Itgav+Itgb3)	PERIOSTIN	Secreted Signaling	PMID: 26721738
Enterocytes_enteroendocrine_cells_and_SMCs	T_cells_and_enterocytes	Postn	ITGAV_ITGB3	0.00211063	0	POSTN_ITGAV_ITGB3	Postn - (Itgav+Itgb3)	PERIOSTIN	Secreted Signaling	PMID: 26721738
Fibroblasts_and_smooth_muscle_cells	Goblet_cells_and_paneth_cells	Postn	ITGAV_ITGB5	0.0414421	0	POSTN_ITGAV_ITGB5	Postn - (Itgav+Itgb5)	PERIOSTIN	Secreted Signaling	PMID: 26721738
Goblet_cells_and_paneth_cells	Goblet_cells_and_paneth_cells	Postn	ITGAV_ITGB5	0.0125641	0	POSTN_ITGAV_ITGB5	Postn - (Itgav+Itgb5)	PERIOSTIN	Secreted Signaling	PMID: 26721738
Fibroblasts_and_macrophages	Goblet_cells_and_paneth_cells	Postn	ITGAV_ITGB5	0.0423323	0	POSTN_ITGAV_ITGB5	Postn - (Itgav+Itgb5)	PERIOSTIN	Secreted Signaling	PMID: 26721738
Smooth_muscle_cells	Goblet_cells_and_paneth_cells	Postn	ITGAV_ITGB5	0.043385	0	POSTN_ITGAV_ITGB5	Postn - (Itgav+Itgb5)	PERIOSTIN	Secreted Signaling	PMID: 26721738
Fibroblasts	Goblet_cells_and_paneth_cells	Postn	ITGAV_ITGB5	0.0287795	0	POSTN_ITGAV_ITGB5	Postn - (Itgav+Itgb5)	PERIOSTIN	Secreted Signaling	PMID: 26721738
Enterocytes_enteroendocrine_cells_and_SMCs	Goblet_cells_and_paneth_cells	Postn	ITGAV_ITGB5	0.00317091	0	POSTN_ITGAV_ITGB5	Postn - (Itgav+Itgb5)	PERIOSTIN	Secreted Signaling	PMID: 26721738
Fibroblasts_and_smooth_muscle_cells	Fibroblasts	Postn	ITGAV_ITGB5	0.0414421	0	POSTN_ITGAV_ITGB5	Postn - (Itgav+Itgb5)	PERIOSTIN	Secreted Signaling	PMID: 26721738
Goblet_cells_and_paneth_cells	Fibroblasts	Postn	ITGAV_ITGB5	0.0125641	0	POSTN_ITGAV_ITGB5	Postn - (Itgav+Itgb5)	PERIOSTIN	Secreted Signaling	PMID: 26721738
Fibroblasts_and_macrophages	Fibroblasts	Postn	ITGAV_ITGB5	0.0423323	0	POSTN_ITGAV_ITGB5	Postn - (Itgav+Itgb5)	PERIOSTIN	Secreted Signaling	PMID: 26721738
Smooth_muscle_cells	Fibroblasts	Postn	ITGAV_ITGB5	0.043385	0	POSTN_ITGAV_ITGB5	Postn - (Itgav+Itgb5)	PERIOSTIN	Secreted Signaling	PMID: 26721738
Fibroblasts	Fibroblasts	Postn	ITGAV_ITGB5	0.0287795	0	POSTN_ITGAV_ITGB5	Postn - (Itgav+Itgb5)	PERIOSTIN	Secreted Signaling	PMID: 26721738
Enterocytes_enteroendocrine_cells_and_SMCs	Fibroblasts	Postn	ITGAV_ITGB5	0.00317091	0	POSTN_ITGAV_ITGB5	Postn - (Itgav+Itgb5)	PERIOSTIN	Secreted Signaling	PMID: 26721738
Smooth_muscle_cells	Goblet_cells_and_paneth_cells	Agt	Agtr1a	0.00167723	0	AGT_AGTR1A	Agt - Agtr1a	AGT	Secreted Signaling	KEGG: mmu04080
Smooth_muscle_cells	Fibroblasts_and_macrophages	Agt	Agtr1a	0.00167723	0	AGT_AGTR1A	Agt - Agtr1a	AGT	Secreted Signaling	KEGG: mmu04080
Fibroblasts_and_smooth_muscle_cells	Macrophages	C3	C3ar1	0.00167723	0	C3_C3AR1	C3 - C3ar1	COMPLEMENT	Secreted Signaling	KEGG: mmu04080
Goblet_cells_and_paneth_cells	Macrophages	C3	C3ar1	0.0245924	0	C3_C3AR1	C3 - C3ar1	COMPLEMENT	Secreted Signaling	KEGG: mmu04080
Macrophages	Macrophages	C3	C3ar1	0.00167723	0	C3_C3AR1	C3 - C3ar1	COMPLEMENT	Secreted Signaling	KEGG: mmu04080
Fibroblasts_and_macrophages	Macrophages	C3	C3ar1	0.00667531	0	C3_C3AR1	C3 - C3ar1	COMPLEMENT	Secreted Signaling	KEGG: mmu04080
Fibroblasts_and_smooth_muscle_cells	B_cells	C3	Cr2	0.00265573	0	C3_CR2	C3 - Cr2	COMPLEMENT	Secreted Signaling	PMID: 16234578
Goblet_cells_and_paneth_cells	B_cells	C3	Cr2	0.0384253	0	C3_CR2	C3 - Cr2	COMPLEMENT	Secreted Signaling	PMID: 16234578
Macrophages	B_cells	C3	Cr2	0.00265573	0	C3_CR2	C3 - Cr2	COMPLEMENT	Secreted Signaling	PMID: 16234578
Fibroblasts_and_macrophages	B_cells	C3	Cr2	0.010539	0	C3_CR2	C3 - Cr2	COMPLEMENT	Secreted Signaling	PMID: 16234578
Fibroblasts_and_smooth_muscle_cells	B-cells_2	C3	Cr2	0.00667531	0	C3_CR2	C3 - Cr2	COMPLEMENT	Secreted Signaling	PMID: 16234578
Goblet_cells_and_paneth_cells	B-cells_2	C3	Cr2	0.0916109	0	C3_CR2	C3 - Cr2	COMPLEMENT	Secreted Signaling	PMID: 16234578
Macrophages	B-cells_2	C3	Cr2	0.00667531	0	C3_CR2	C3 - Cr2	COMPLEMENT	Secreted Signaling	PMID: 16234578
Fibroblasts_and_macrophages	B-cells_2	C3	Cr2	0.026177	0	C3_CR2	C3 - Cr2	COMPLEMENT	Secreted Signaling	PMID: 16234578
Fibroblasts_and_smooth_muscle_cells	Macrophages	C3	ITGAM_ITGB2	0.00632177	0	C3_ITGAM_ITGB2	C3 - (Itgam+Itgb2)	COMPLEMENT	Secreted Signaling	PMID: 16234578
Goblet_cells_and_paneth_cells	Macrophages	C3	ITGAM_ITGB2	0.0871536	0	C3_ITGAM_ITGB2	C3 - (Itgam+Itgb2)	COMPLEMENT	Secreted Signaling	PMID: 16234578
Macrophages	Macrophages	C3	ITGAM_ITGB2	0.00632177	0	C3_ITGAM_ITGB2	C3 - (Itgam+Itgb2)	COMPLEMENT	Secreted Signaling	PMID: 16234578
Fibroblasts_and_macrophages	Macrophages	C3	ITGAM_ITGB2	0.0248164	0	C3_ITGAM_ITGB2	C3 - (Itgam+Itgb2)	COMPLEMENT	Secreted Signaling	PMID: 16234578
Fibroblasts_and_smooth_muscle_cells	Macrophages	C3	ITGAX_ITGB2	0.00334883	0	C3_ITGAX_ITGB2	C3 - (Itgax+Itgb2)	COMPLEMENT	Secreted Signaling	PMID: 16234578
Goblet_cells_and_paneth_cells	Macrophages	C3	ITGAX_ITGB2	0.0480043	0	C3_ITGAX_ITGB2	C3 - (Itgax+Itgb2)	COMPLEMENT	Secreted Signaling	PMID: 16234578
Macrophages	Macrophages	C3	ITGAX_ITGB2	0.00334883	0	C3_ITGAX_ITGB2	C3 - (Itgax+Itgb2)	COMPLEMENT	Secreted Signaling	PMID: 16234578
Fibroblasts_and_macrophages	Macrophages	C3	ITGAX_ITGB2	0.0132621	0	C3_ITGAX_ITGB2	C3 - (Itgax+Itgb2)	COMPLEMENT	Secreted Signaling	PMID: 16234578
Fibroblasts_and_smooth_muscle_cells	B_cells	C4b	Cr2	0.010539	0	C4B_CR2	C4b - Cr2	COMPLEMENT	Secreted Signaling	PMID: 16234578
Goblet_cells_and_paneth_cells	B_cells	C4b	Cr2	0.014413	0	C4B_CR2	C4b - Cr2	COMPLEMENT	Secreted Signaling	PMID: 16234578
Fibroblasts_and_macrophages	B_cells	C4b	Cr2	0.0239851	0	C4B_CR2	C4b - Cr2	COMPLEMENT	Secreted Signaling	PMID: 16234578
Fibroblasts_and_smooth_muscle_cells	B-cells_2	C4b	Cr2	0.026177	0	C4B_CR2	C4b - Cr2	COMPLEMENT	Secreted Signaling	PMID: 16234578
Goblet_cells_and_paneth_cells	B-cells_2	C4b	Cr2	0.0355926	0	C4B_CR2	C4b - Cr2	COMPLEMENT	Secreted Signaling	PMID: 16234578
Fibroblasts_and_macrophages	B-cells_2	C4b	Cr2	0.0583975	0	C4B_CR2	C4b - Cr2	COMPLEMENT	Secreted Signaling	PMID: 16234578
Enterocytes	Fibroblasts_and_smooth_muscle_cells	Edn1	Ednra	0.00265573	0	EDN1_EDNRA	Edn1 - Ednra	EDN	Secreted Signaling	KEGG: mmu04080
Endothelial_cells	Fibroblasts_and_smooth_muscle_cells	Edn1	Ednra	0.00167723	0	EDN1_EDNRA	Edn1 - Ednra	EDN	Secreted Signaling	KEGG: mmu04080
Enterocytes	Fibroblasts_and_macrophages	Edn1	Ednra	0.00265573	0	EDN1_EDNRA	Edn1 - Ednra	EDN	Secreted Signaling	KEGG: mmu04080
Endothelial_cells	Fibroblasts_and_macrophages	Edn1	Ednra	0.00167723	0	EDN1_EDNRA	Edn1 - Ednra	EDN	Secreted Signaling	KEGG: mmu04080
Enterocytes	Smooth_muscle_cells	Edn1	Ednra	0.00420271	0	EDN1_EDNRA	Edn1 - Ednra	EDN	Secreted Signaling	KEGG: mmu04080
Endothelial_cells	Smooth_muscle_cells	Edn1	Ednra	0.00265573	0	EDN1_EDNRA	Edn1 - Ednra	EDN	Secreted Signaling	KEGG: mmu04080
Enterocytes	Fibroblasts	Edn1	Ednra	0.00945579	0	EDN1_EDNRA	Edn1 - Ednra	EDN	Secreted Signaling	KEGG: mmu04080
Endothelial_cells	Fibroblasts	Edn1	Ednra	0.00598683	0	EDN1_EDNRA	Edn1 - Ednra	EDN	Secreted Signaling	KEGG: mmu04080
Enterocytes	Enterocytes_enteroendocrine_cells_and_SMCs	Edn1	Ednra	0.00945579	0	EDN1_EDNRA	Edn1 - Ednra	EDN	Secreted Signaling	KEGG: mmu04080
Endothelial_cells	Enterocytes_enteroendocrine_cells_and_SMCs	Edn1	Ednra	0.00598683	0	EDN1_EDNRA	Edn1 - Ednra	EDN	Secreted Signaling	KEGG: mmu04080
Enterocytes	Fibroblasts	Edn1	Ednrb	0.0052974	0	EDN1_EDNRB	Edn1 - Ednrb	EDN	Secreted Signaling	KEGG: mmu04080
Endothelial_cells	Fibroblasts	Edn1	Ednrb	0.00334883	0	EDN1_EDNRB	Edn1 - Ednrb	EDN	Secreted Signaling	KEGG: mmu04080
Fibroblasts_and_smooth_muscle_cells	Enteroendocrine_and_enterocytes_and_goblet_cells	Kitl	Kit	0.00667531	0	KITL_KIT	Kitl - Kit	KIT	Secreted Signaling	KEGG: mmu04080
Fibroblasts_and_macrophages	Enteroendocrine_and_enterocytes_and_goblet_cells	Kitl	Kit	0.00667531	0	KITL_KIT	Kitl - Kit	KIT	Secreted Signaling	KEGG: mmu04080
Fibroblasts	Enteroendocrine_and_enterocytes_and_goblet_cells	Kitl	Kit	0.00667531	0	KITL_KIT	Kitl - Kit	KIT	Secreted Signaling	KEGG: mmu04080
Enterocytes	Enteroendocrine_and_enterocytes_and_goblet_cells	Kitl	Kit	0.0197621	0	KITL_KIT	Kitl - Kit	KIT	Secreted Signaling	KEGG: mmu04080
Endothelial_cells	Enteroendocrine_and_enterocytes_and_goblet_cells	Kitl	Kit	0.026177	0	KITL_KIT	Kitl - Kit	KIT	Secreted Signaling	KEGG: mmu04080
Enterocytes_enteroendocrine_cells_and_SMCs	Enteroendocrine_and_enterocytes_and_goblet_cells	Kitl	Kit	0.0235248	0	KITL_KIT	Kitl - Kit	KIT	Secreted Signaling	KEGG: mmu04080
Paneth_cells_and_enterocytes	Enteroendocrine_and_enterocytes_and_goblet_cells	Kitl	Kit	0.00167723	0	KITL_KIT	Kitl - Kit	KIT	Secreted Signaling	KEGG: mmu04080
Fibroblasts_and_smooth_muscle_cells	Paneth_cells_and_enterocytes	Kitl	Kit	0.00501485	0	KITL_KIT	Kitl - Kit	KIT	Secreted Signaling	KEGG: mmu04080
Fibroblasts_and_macrophages	Paneth_cells_and_enterocytes	Kitl	Kit	0.00501485	0	KITL_KIT	Kitl - Kit	KIT	Secreted Signaling	KEGG: mmu04080
Fibroblasts	Paneth_cells_and_enterocytes	Kitl	Kit	0.00501485	0	KITL_KIT	Kitl - Kit	KIT	Secreted Signaling	KEGG: mmu04080
Enterocytes	Paneth_cells_and_enterocytes	Kitl	Kit	0.0148952	0	KITL_KIT	Kitl - Kit	KIT	Secreted Signaling	KEGG: mmu04080
Endothelial_cells	Paneth_cells_and_enterocytes	Kitl	Kit	0.0197621	0	KITL_KIT	Kitl - Kit	KIT	Secreted Signaling	KEGG: mmu04080
Enterocytes_enteroendocrine_cells_and_SMCs	Paneth_cells_and_enterocytes	Kitl	Kit	0.017748	0	KITL_KIT	Kitl - Kit	KIT	Secreted Signaling	KEGG: mmu04080
Paneth_cells_and_enterocytes	Paneth_cells_and_enterocytes	Kitl	Kit	0.00125845	0	KITL_KIT	Kitl - Kit	KIT	Secreted Signaling	KEGG: mmu04080
Smooth_muscle_cells	Endothelial_cells	Sema3a	NRP1_PLXNA2	0.00265573	0	SEMA3A_NRP1_PLXNA2	Sema3a - (Nrp1+Plxna2)	SEMA3	Secreted Signaling	PMID: 27533782
Fibroblasts_and_smooth_muscle_cells	Endothelial_cells	Sema3c	NRP1_PLXNA2	0.00265573	0	SEMA3C_NRP1_PLXNA2	Sema3c - (Nrp1+Plxna2)	SEMA3	Secreted Signaling	PMID: 27533782
Goblet_cells_and_paneth_cells	Endothelial_cells	Sema3c	NRP1_PLXNA2	0.0091422	0	SEMA3C_NRP1_PLXNA2	Sema3c - (Nrp1+Plxna2)	SEMA3	Secreted Signaling	PMID: 27533782
Fibroblasts_and_macrophages	Endothelial_cells	Sema3c	NRP1_PLXNA2	0.0107889	0	SEMA3C_NRP1_PLXNA2	Sema3c - (Nrp1+Plxna2)	SEMA3	Secreted Signaling	PMID: 27533782
Smooth_muscle_cells	Endothelial_cells	Sema3c	NRP1_PLXNA2	0.00598683	0	SEMA3C_NRP1_PLXNA2	Sema3c - (Nrp1+Plxna2)	SEMA3	Secreted Signaling	PMID: 27533782
Enterocytes	Endothelial_cells	Sema3c	NRP1_PLXNA2	0.00167723	0	SEMA3C_NRP1_PLXNA2	Sema3c - (Nrp1+Plxna2)	SEMA3	Secreted Signaling	PMID: 27533782
Goblet_cells_and_paneth_cells	Endothelial_cells	Sema3d	NRP1_PLXNA2	0.00167723	0	SEMA3D_NRP1_PLXNA2	Sema3d - (Nrp1+Plxna2)	SEMA3	Secreted Signaling	PMID: 27533782
Fibroblasts_and_smooth_muscle_cells	Fibroblasts	Sema3c	NRP2_PLXNA1	0.0052974	0	SEMA3C_NRP2_PLXNA1	Sema3c - (Nrp2+Plxna1)	SEMA3	Secreted Signaling	PMID: 27533782
Goblet_cells_and_paneth_cells	Fibroblasts	Sema3c	NRP2_PLXNA1	0.0181188	0	SEMA3C_NRP2_PLXNA1	Sema3c - (Nrp2+Plxna1)	SEMA3	Secreted Signaling	PMID: 27533782
Fibroblasts_and_macrophages	Fibroblasts	Sema3c	NRP2_PLXNA1	0.0213475	0	SEMA3C_NRP2_PLXNA1	Sema3c - (Nrp2+Plxna1)	SEMA3	Secreted Signaling	PMID: 27533782
Smooth_muscle_cells	Fibroblasts	Sema3c	NRP2_PLXNA1	0.0119024	0	SEMA3C_NRP2_PLXNA1	Sema3c - (Nrp2+Plxna1)	SEMA3	Secreted Signaling	PMID: 27533782
Enterocytes	Fibroblasts	Sema3c	NRP2_PLXNA1	0.00334883	0	SEMA3C_NRP2_PLXNA1	Sema3c - (Nrp2+Plxna1)	SEMA3	Secreted Signaling	PMID: 27533782
Fibroblasts_and_smooth_muscle_cells	Endothelial_cells	Sema3c	NRP2_PLXNA2	0.00230075	0	SEMA3C_NRP2_PLXNA2	Sema3c - (Nrp2+Plxna2)	SEMA3	Secreted Signaling	PMID: 27533782
Goblet_cells_and_paneth_cells	Endothelial_cells	Sema3c	NRP2_PLXNA2	0.00792709	0	SEMA3C_NRP2_PLXNA2	Sema3c - (Nrp2+Plxna2)	SEMA3	Secreted Signaling	PMID: 27533782
Fibroblasts_and_macrophages	Endothelial_cells	Sema3c	NRP2_PLXNA2	0.00935701	0	SEMA3C_NRP2_PLXNA2	Sema3c - (Nrp2+Plxna2)	SEMA3	Secreted Signaling	PMID: 27533782
Smooth_muscle_cells	Endothelial_cells	Sema3c	NRP2_PLXNA2	0.00518891	0	SEMA3C_NRP2_PLXNA2	Sema3c - (Nrp2+Plxna2)	SEMA3	Secreted Signaling	PMID: 27533782
Enterocytes	Endothelial_cells	Sema3c	NRP2_PLXNA2	0.00145285	0	SEMA3C_NRP2_PLXNA2	Sema3c - (Nrp2+Plxna2)	SEMA3	Secreted Signaling	PMID: 27533782
Goblet_cells_and_paneth_cells	Fibroblasts	Sema3d	NRP2_PLXNA1	0.00334883	0	SEMA3D_NRP2_PLXNA1	Sema3d - (Nrp2+Plxna1)	SEMA3	Secreted Signaling	PMID: 27533782
Goblet_cells_and_paneth_cells	Endothelial_cells	Sema3d	NRP2_PLXNA2	0.00145285	0	SEMA3D_NRP2_PLXNA2	Sema3d - (Nrp2+Plxna2)	SEMA3	Secreted Signaling	PMID: 27533782
Fibroblasts	Fibroblasts	Sema3f	NRP2_PLXNA1	0.00334883	0	SEMA3F_NRP2_PLXNA1	Sema3f - (Nrp2+Plxna1)	SEMA3	Secreted Signaling	PMID: 27533782
Fibroblasts	Endothelial_cells	Sema3f	NRP2_PLXNA2	0.00145285	0	SEMA3F_NRP2_PLXNA2	Sema3f - (Nrp2+Plxna2)	SEMA3	Secreted Signaling	PMID: 27533782
Endothelial_cells	Fibroblasts	Sema3g	NRP2_PLXNA1	0.0052974	0	SEMA3G_NRP2_PLXNA1	Sema3g - (Nrp2+Plxna1)	SEMA3	Secreted Signaling	PMID: 27533782
Endothelial_cells	Endothelial_cells	Sema3g	NRP2_PLXNA2	0.00230075	0	SEMA3G_NRP2_PLXNA2	Sema3g - (Nrp2+Plxna2)	SEMA3	Secreted Signaling	PMID: 27533782
Goblet_cells_and_paneth_cells	Fibroblasts_and_smooth_muscle_cells	Adm	Calcrl	0.00598683	0	ADM_CALCRL	Adm - Calcrl	CALCR	Secreted Signaling	KEGG: mmu04080
Goblet_cells_and_paneth_cells	Goblet_cells_and_paneth_cells	Adm	Calcrl	0.00167723	0	ADM_CALCRL	Adm - Calcrl	CALCR	Secreted Signaling	KEGG: mmu04080
Goblet_cells_and_paneth_cells	Fibroblasts_and_macrophages	Adm	Calcrl	0.00598683	0	ADM_CALCRL	Adm - Calcrl	CALCR	Secreted Signaling	KEGG: mmu04080
Goblet_cells_and_paneth_cells	Smooth_muscle_cells	Adm	Calcrl	0.00167723	0	ADM_CALCRL	Adm - Calcrl	CALCR	Secreted Signaling	KEGG: mmu04080
Goblet_cells_and_paneth_cells	Fibroblasts	Adm	Calcrl	0.00167723	0	ADM_CALCRL	Adm - Calcrl	CALCR	Secreted Signaling	KEGG: mmu04080
Goblet_cells_and_paneth_cells	Endothelial_cells	Adm	Calcrl	0.00598683	0	ADM_CALCRL	Adm - Calcrl	CALCR	Secreted Signaling	KEGG: mmu04080
Goblet_cells_and_paneth_cells	Enterocytes_enteroendocrine_cells_and_SMCs	Adm	Calcrl	0.00192203	0	ADM_CALCRL	Adm - Calcrl	CALCR	Secreted Signaling	KEGG: mmu04080
Enteroendocrine_and_enterocytes_and_goblet_cells	Fibroblasts_and_smooth_muscle_cells	Calca	Calcrl	0.00598683	0	CALCA_CALCRL	Calca - Calcrl	CALCR	Secreted Signaling	KEGG: mmu04080
Enteroendocrine_and_enterocytes_and_goblet_cells	Goblet_cells_and_paneth_cells	Calca	Calcrl	0.00167723	0	CALCA_CALCRL	Calca - Calcrl	CALCR	Secreted Signaling	KEGG: mmu04080
Enteroendocrine_and_enterocytes_and_goblet_cells	Fibroblasts_and_macrophages	Calca	Calcrl	0.00598683	0	CALCA_CALCRL	Calca - Calcrl	CALCR	Secreted Signaling	KEGG: mmu04080
Enteroendocrine_and_enterocytes_and_goblet_cells	Smooth_muscle_cells	Calca	Calcrl	0.00167723	0	CALCA_CALCRL	Calca - Calcrl	CALCR	Secreted Signaling	KEGG: mmu04080
Enteroendocrine_and_enterocytes_and_goblet_cells	Fibroblasts	Calca	Calcrl	0.00167723	0	CALCA_CALCRL	Calca - Calcrl	CALCR	Secreted Signaling	KEGG: mmu04080
Enteroendocrine_and_enterocytes_and_goblet_cells	Endothelial_cells	Calca	Calcrl	0.00598683	0	CALCA_CALCRL	Calca - Calcrl	CALCR	Secreted Signaling	KEGG: mmu04080
Enteroendocrine_and_enterocytes_and_goblet_cells	Enterocytes_enteroendocrine_cells_and_SMCs	Calca	Calcrl	0.00192203	0	CALCA_CALCRL	Calca - Calcrl	CALCR	Secreted Signaling	KEGG: mmu04080
Fibroblasts_and_smooth_muscle_cells	Fibroblasts_and_smooth_muscle_cells	Gas6	Axl	0.00598683	0	GAS6_AXL	Gas6 - Axl	GAS	Secreted Signaling	PMID: 27801848
Goblet_cells_and_paneth_cells	Fibroblasts_and_smooth_muscle_cells	Gas6	Axl	0.00598683	0	GAS6_AXL	Gas6 - Axl	GAS	Secreted Signaling	PMID: 27801848
Fibroblasts_and_macrophages	Fibroblasts_and_smooth_muscle_cells	Gas6	Axl	0.00598683	0	GAS6_AXL	Gas6 - Axl	GAS	Secreted Signaling	PMID: 27801848
Fibroblasts	Fibroblasts_and_smooth_muscle_cells	Gas6	Axl	0.0211355	0	GAS6_AXL	Gas6 - Axl	GAS	Secreted Signaling	PMID: 27801848
Enterocytes	Fibroblasts_and_smooth_muscle_cells	Gas6	Axl	0.0211355	0	GAS6_AXL	Gas6 - Axl	GAS	Secreted Signaling	PMID: 27801848
Endothelial_cells	Fibroblasts_and_smooth_muscle_cells	Gas6	Axl	0.00598683	0	GAS6_AXL	Gas6 - Axl	GAS	Secreted Signaling	PMID: 27801848
Paneth_cells_and_enterocytes	Fibroblasts_and_smooth_muscle_cells	Gas6	Axl	0.00598683	0	GAS6_AXL	Gas6 - Axl	GAS	Secreted Signaling	PMID: 27801848
Fibroblasts_and_smooth_muscle_cells	Goblet_cells_and_paneth_cells	Gas6	Axl	0.0102594	0	GAS6_AXL	Gas6 - Axl	GAS	Secreted Signaling	PMID: 27801848
Goblet_cells_and_paneth_cells	Goblet_cells_and_paneth_cells	Gas6	Axl	0.0102594	0	GAS6_AXL	Gas6 - Axl	GAS	Secreted Signaling	PMID: 27801848
Fibroblasts_and_macrophages	Goblet_cells_and_paneth_cells	Gas6	Axl	0.0102594	0	GAS6_AXL	Gas6 - Axl	GAS	Secreted Signaling	PMID: 27801848
Fibroblasts	Goblet_cells_and_paneth_cells	Gas6	Axl	0.0358293	0	GAS6_AXL	Gas6 - Axl	GAS	Secreted Signaling	PMID: 27801848
Enterocytes	Goblet_cells_and_paneth_cells	Gas6	Axl	0.0358293	0	GAS6_AXL	Gas6 - Axl	GAS	Secreted Signaling	PMID: 27801848
Endothelial_cells	Goblet_cells_and_paneth_cells	Gas6	Axl	0.0102594	0	GAS6_AXL	Gas6 - Axl	GAS	Secreted Signaling	PMID: 27801848
Paneth_cells_and_enterocytes	Goblet_cells_and_paneth_cells	Gas6	Axl	0.0102594	0	GAS6_AXL	Gas6 - Axl	GAS	Secreted Signaling	PMID: 27801848
Fibroblasts_and_smooth_muscle_cells	Fibroblasts_and_macrophages	Gas6	Axl	0.0102594	0	GAS6_AXL	Gas6 - Axl	GAS	Secreted Signaling	PMID: 27801848
Goblet_cells_and_paneth_cells	Fibroblasts_and_macrophages	Gas6	Axl	0.0102594	0	GAS6_AXL	Gas6 - Axl	GAS	Secreted Signaling	PMID: 27801848
Fibroblasts_and_macrophages	Fibroblasts_and_macrophages	Gas6	Axl	0.0102594	0	GAS6_AXL	Gas6 - Axl	GAS	Secreted Signaling	PMID: 27801848
Fibroblasts	Fibroblasts_and_macrophages	Gas6	Axl	0.0358293	0	GAS6_AXL	Gas6 - Axl	GAS	Secreted Signaling	PMID: 27801848
Enterocytes	Fibroblasts_and_macrophages	Gas6	Axl	0.0358293	0	GAS6_AXL	Gas6 - Axl	GAS	Secreted Signaling	PMID: 27801848
Endothelial_cells	Fibroblasts_and_macrophages	Gas6	Axl	0.0102594	0	GAS6_AXL	Gas6 - Axl	GAS	Secreted Signaling	PMID: 27801848
Paneth_cells_and_enterocytes	Fibroblasts_and_macrophages	Gas6	Axl	0.0102594	0	GAS6_AXL	Gas6 - Axl	GAS	Secreted Signaling	PMID: 27801848
Fibroblasts_and_smooth_muscle_cells	Smooth_muscle_cells	Gas6	Axl	0.00501485	0	GAS6_AXL	Gas6 - Axl	GAS	Secreted Signaling	PMID: 27801848
Goblet_cells_and_paneth_cells	Smooth_muscle_cells	Gas6	Axl	0.00501485	0	GAS6_AXL	Gas6 - Axl	GAS	Secreted Signaling	PMID: 27801848
Fibroblasts_and_macrophages	Smooth_muscle_cells	Gas6	Axl	0.00501485	0	GAS6_AXL	Gas6 - Axl	GAS	Secreted Signaling	PMID: 27801848
Fibroblasts	Smooth_muscle_cells	Gas6	Axl	0.017748	0	GAS6_AXL	Gas6 - Axl	GAS	Secreted Signaling	PMID: 27801848
Enterocytes	Smooth_muscle_cells	Gas6	Axl	0.017748	0	GAS6_AXL	Gas6 - Axl	GAS	Secreted Signaling	PMID: 27801848
Endothelial_cells	Smooth_muscle_cells	Gas6	Axl	0.00501485	0	GAS6_AXL	Gas6 - Axl	GAS	Secreted Signaling	PMID: 27801848
Paneth_cells_and_enterocytes	Smooth_muscle_cells	Gas6	Axl	0.00501485	0	GAS6_AXL	Gas6 - Axl	GAS	Secreted Signaling	PMID: 27801848
Fibroblasts_and_smooth_muscle_cells	Fibroblasts	Gas6	Axl	0.00598683	0	GAS6_AXL	Gas6 - Axl	GAS	Secreted Signaling	PMID: 27801848
Goblet_cells_and_paneth_cells	Fibroblasts	Gas6	Axl	0.00598683	0	GAS6_AXL	Gas6 - Axl	GAS	Secreted Signaling	PMID: 27801848
Fibroblasts_and_macrophages	Fibroblasts	Gas6	Axl	0.00598683	0	GAS6_AXL	Gas6 - Axl	GAS	Secreted Signaling	PMID: 27801848
Fibroblasts	Fibroblasts	Gas6	Axl	0.0211355	0	GAS6_AXL	Gas6 - Axl	GAS	Secreted Signaling	PMID: 27801848
Enterocytes	Fibroblasts	Gas6	Axl	0.0211355	0	GAS6_AXL	Gas6 - Axl	GAS	Secreted Signaling	PMID: 27801848
Endothelial_cells	Fibroblasts	Gas6	Axl	0.00598683	0	GAS6_AXL	Gas6 - Axl	GAS	Secreted Signaling	PMID: 27801848
Paneth_cells_and_enterocytes	Fibroblasts	Gas6	Axl	0.00598683	0	GAS6_AXL	Gas6 - Axl	GAS	Secreted Signaling	PMID: 27801848
Fibroblasts_and_smooth_muscle_cells	Enterocytes_enteroendocrine_cells_and_SMCs	Gas6	Axl	0.00598683	0	GAS6_AXL	Gas6 - Axl	GAS	Secreted Signaling	PMID: 27801848
Goblet_cells_and_paneth_cells	Enterocytes_enteroendocrine_cells_and_SMCs	Gas6	Axl	0.00598683	0	GAS6_AXL	Gas6 - Axl	GAS	Secreted Signaling	PMID: 27801848
Fibroblasts_and_macrophages	Enterocytes_enteroendocrine_cells_and_SMCs	Gas6	Axl	0.00598683	0	GAS6_AXL	Gas6 - Axl	GAS	Secreted Signaling	PMID: 27801848
Fibroblasts	Enterocytes_enteroendocrine_cells_and_SMCs	Gas6	Axl	0.0211355	0	GAS6_AXL	Gas6 - Axl	GAS	Secreted Signaling	PMID: 27801848
Enterocytes	Enterocytes_enteroendocrine_cells_and_SMCs	Gas6	Axl	0.0211355	0	GAS6_AXL	Gas6 - Axl	GAS	Secreted Signaling	PMID: 27801848
Endothelial_cells	Enterocytes_enteroendocrine_cells_and_SMCs	Gas6	Axl	0.00598683	0	GAS6_AXL	Gas6 - Axl	GAS	Secreted Signaling	PMID: 27801848
Paneth_cells_and_enterocytes	Enterocytes_enteroendocrine_cells_and_SMCs	Gas6	Axl	0.00598683	0	GAS6_AXL	Gas6 - Axl	GAS	Secreted Signaling	PMID: 27801848
Fibroblasts_and_smooth_muscle_cells	Smooth_muscle_cells	Grn	Sort1	0.00598683	0	GRN_SORT1	Grn - Sort1	GRN	Secreted Signaling	PMID: 29555433
Goblet_cells_and_paneth_cells	Smooth_muscle_cells	Grn	Sort1	0.00598683	0	GRN_SORT1	Grn - Sort1	GRN	Secreted Signaling	PMID: 29555433
Goblet_cells_enterocytes_and_epithelial_cells	Smooth_muscle_cells	Grn	Sort1	0.00167723	0	GRN_SORT1	Grn - Sort1	GRN	Secreted Signaling	PMID: 29555433
Macrophages	Smooth_muscle_cells	Grn	Sort1	0.00598683	0	GRN_SORT1	Grn - Sort1	GRN	Secreted Signaling	PMID: 29555433
Fibroblasts_and_macrophages	Smooth_muscle_cells	Grn	Sort1	0.00598683	0	GRN_SORT1	Grn - Sort1	GRN	Secreted Signaling	PMID: 29555433
Smooth_muscle_cells	Smooth_muscle_cells	Grn	Sort1	0.00167723	0	GRN_SORT1	Grn - Sort1	GRN	Secreted Signaling	PMID: 29555433
Fibroblasts	Smooth_muscle_cells	Grn	Sort1	0.00501485	0	GRN_SORT1	Grn - Sort1	GRN	Secreted Signaling	PMID: 29555433
Enterocytes	Smooth_muscle_cells	Grn	Sort1	0.00167723	0	GRN_SORT1	Grn - Sort1	GRN	Secreted Signaling	PMID: 29555433
Endothelial_cells	Smooth_muscle_cells	Grn	Sort1	0.00167723	0	GRN_SORT1	Grn - Sort1	GRN	Secreted Signaling	PMID: 29555433
Enterocytes_enteroendocrine_cells_and_SMCs	Smooth_muscle_cells	Grn	Sort1	0.00167723	0	GRN_SORT1	Grn - Sort1	GRN	Secreted Signaling	PMID: 29555433
Paneth_cells_and_enterocytes	Smooth_muscle_cells	Grn	Sort1	0.00167723	0	GRN_SORT1	Grn - Sort1	GRN	Secreted Signaling	PMID: 29555433
Fibroblasts_and_smooth_muscle_cells	Enterocytes	Grn	Sort1	0.017748	0	GRN_SORT1	Grn - Sort1	GRN	Secreted Signaling	PMID: 29555433
Goblet_cells_and_paneth_cells	Enterocytes	Grn	Sort1	0.017748	0	GRN_SORT1	Grn - Sort1	GRN	Secreted Signaling	PMID: 29555433
Goblet_cells_enterocytes_and_epithelial_cells	Enterocytes	Grn	Sort1	0.00501485	0	GRN_SORT1	Grn - Sort1	GRN	Secreted Signaling	PMID: 29555433
Macrophages	Enterocytes	Grn	Sort1	0.017748	0	GRN_SORT1	Grn - Sort1	GRN	Secreted Signaling	PMID: 29555433
Fibroblasts_and_macrophages	Enterocytes	Grn	Sort1	0.017748	0	GRN_SORT1	Grn - Sort1	GRN	Secreted Signaling	PMID: 29555433
Smooth_muscle_cells	Enterocytes	Grn	Sort1	0.00501485	0	GRN_SORT1	Grn - Sort1	GRN	Secreted Signaling	PMID: 29555433
Fibroblasts	Enterocytes	Grn	Sort1	0.0148952	0	GRN_SORT1	Grn - Sort1	GRN	Secreted Signaling	PMID: 29555433
Enterocytes	Enterocytes	Grn	Sort1	0.00501485	0	GRN_SORT1	Grn - Sort1	GRN	Secreted Signaling	PMID: 29555433
Endothelial_cells	Enterocytes	Grn	Sort1	0.00501485	0	GRN_SORT1	Grn - Sort1	GRN	Secreted Signaling	PMID: 29555433
Enterocytes_enteroendocrine_cells_and_SMCs	Enterocytes	Grn	Sort1	0.00501485	0	GRN_SORT1	Grn - Sort1	GRN	Secreted Signaling	PMID: 29555433
Paneth_cells_and_enterocytes	Enterocytes	Grn	Sort1	0.00501485	0	GRN_SORT1	Grn - Sort1	GRN	Secreted Signaling	PMID: 29555433
Fibroblasts_and_smooth_muscle_cells	Enterocytes_enteroendocrine_cells_and_SMCs	Grn	Sort1	0.00598683	0	GRN_SORT1	Grn - Sort1	GRN	Secreted Signaling	PMID: 29555433
Goblet_cells_and_paneth_cells	Enterocytes_enteroendocrine_cells_and_SMCs	Grn	Sort1	0.00598683	0	GRN_SORT1	Grn - Sort1	GRN	Secreted Signaling	PMID: 29555433
Goblet_cells_enterocytes_and_epithelial_cells	Enterocytes_enteroendocrine_cells_and_SMCs	Grn	Sort1	0.00167723	0	GRN_SORT1	Grn - Sort1	GRN	Secreted Signaling	PMID: 29555433
Macrophages	Enterocytes_enteroendocrine_cells_and_SMCs	Grn	Sort1	0.00598683	0	GRN_SORT1	Grn - Sort1	GRN	Secreted Signaling	PMID: 29555433
Fibroblasts_and_macrophages	Enterocytes_enteroendocrine_cells_and_SMCs	Grn	Sort1	0.00598683	0	GRN_SORT1	Grn - Sort1	GRN	Secreted Signaling	PMID: 29555433
Smooth_muscle_cells	Enterocytes_enteroendocrine_cells_and_SMCs	Grn	Sort1	0.00167723	0	GRN_SORT1	Grn - Sort1	GRN	Secreted Signaling	PMID: 29555433
Fibroblasts	Enterocytes_enteroendocrine_cells_and_SMCs	Grn	Sort1	0.00501485	0	GRN_SORT1	Grn - Sort1	GRN	Secreted Signaling	PMID: 29555433
Enterocytes	Enterocytes_enteroendocrine_cells_and_SMCs	Grn	Sort1	0.00167723	0	GRN_SORT1	Grn - Sort1	GRN	Secreted Signaling	PMID: 29555433
Endothelial_cells	Enterocytes_enteroendocrine_cells_and_SMCs	Grn	Sort1	0.00167723	0	GRN_SORT1	Grn - Sort1	GRN	Secreted Signaling	PMID: 29555433
Enterocytes_enteroendocrine_cells_and_SMCs	Enterocytes_enteroendocrine_cells_and_SMCs	Grn	Sort1	0.00167723	0	GRN_SORT1	Grn - Sort1	GRN	Secreted Signaling	PMID: 29555433
Paneth_cells_and_enterocytes	Enterocytes_enteroendocrine_cells_and_SMCs	Grn	Sort1	0.00167723	0	GRN_SORT1	Grn - Sort1	GRN	Secreted Signaling	PMID: 29555433
Fibroblasts_and_smooth_muscle_cells	Paneth_cells_and_enterocytes	Grn	Sort1	0.017748	0	GRN_SORT1	Grn - Sort1	GRN	Secreted Signaling	PMID: 29555433
Goblet_cells_and_paneth_cells	Paneth_cells_and_enterocytes	Grn	Sort1	0.017748	0	GRN_SORT1	Grn - Sort1	GRN	Secreted Signaling	PMID: 29555433
Goblet_cells_enterocytes_and_epithelial_cells	Paneth_cells_and_enterocytes	Grn	Sort1	0.00501485	0	GRN_SORT1	Grn - Sort1	GRN	Secreted Signaling	PMID: 29555433
Macrophages	Paneth_cells_and_enterocytes	Grn	Sort1	0.017748	0	GRN_SORT1	Grn - Sort1	GRN	Secreted Signaling	PMID: 29555433
Fibroblasts_and_macrophages	Paneth_cells_and_enterocytes	Grn	Sort1	0.017748	0	GRN_SORT1	Grn - Sort1	GRN	Secreted Signaling	PMID: 29555433
Smooth_muscle_cells	Paneth_cells_and_enterocytes	Grn	Sort1	0.00501485	0	GRN_SORT1	Grn - Sort1	GRN	Secreted Signaling	PMID: 29555433
Fibroblasts	Paneth_cells_and_enterocytes	Grn	Sort1	0.0148952	0	GRN_SORT1	Grn - Sort1	GRN	Secreted Signaling	PMID: 29555433
Enterocytes	Paneth_cells_and_enterocytes	Grn	Sort1	0.00501485	0	GRN_SORT1	Grn - Sort1	GRN	Secreted Signaling	PMID: 29555433
Endothelial_cells	Paneth_cells_and_enterocytes	Grn	Sort1	0.00501485	0	GRN_SORT1	Grn - Sort1	GRN	Secreted Signaling	PMID: 29555433
Enterocytes_enteroendocrine_cells_and_SMCs	Paneth_cells_and_enterocytes	Grn	Sort1	0.00501485	0	GRN_SORT1	Grn - Sort1	GRN	Secreted Signaling	PMID: 29555433
Paneth_cells_and_enterocytes	Paneth_cells_and_enterocytes	Grn	Sort1	0.00501485	0	GRN_SORT1	Grn - Sort1	GRN	Secreted Signaling	PMID: 29555433
Paneth_cells_and_enterocytes	Enterocytes	Guca2a	Gucy2c	0.0245812	0	GUCA2A_GUCY2C	Guca2a - Gucy2c	GUCA	Secreted Signaling	PMID: 22384056
Paneth_cells_and_enterocytes	Paneth_cells_and_enterocytes	Guca2a	Gucy2c	0.00833024	0	GUCA2A_GUCY2C	Guca2a - Gucy2c	GUCA	Secreted Signaling	PMID: 22384056
Paneth_cells_and_enterocytes	Enterocytes	Guca2b	Gucy2c	0.00501485	0	GUCA2B_GUCY2C	Guca2b - Gucy2c	GUCA	Secreted Signaling	PMID: 22384056
Paneth_cells_and_enterocytes	Paneth_cells_and_enterocytes	Guca2b	Gucy2c	0.00167723	0	GUCA2B_GUCY2C	Guca2b - Gucy2c	GUCA	Secreted Signaling	PMID: 22384056
Fibroblasts_and_smooth_muscle_cells	T-cells_and_NK_cells	Lgals9	Ptprc	0.0718224	0	LGALS9_CD45	Lgals9 - Cd45	GALECTIN	Secreted Signaling	PMID: 30120235
B-cells_2	T-cells_and_NK_cells	Lgals9	Ptprc	0.0211285	0	LGALS9_CD45	Lgals9 - Cd45	GALECTIN	Secreted Signaling	PMID: 30120235
Goblet_cells_and_paneth_cells	T-cells_and_NK_cells	Lgals9	Ptprc	0.0900526	0	LGALS9_CD45	Lgals9 - Cd45	GALECTIN	Secreted Signaling	PMID: 30120235
Enteroendocrine_and_enterocytes_and_goblet_cells	T-cells_and_NK_cells	Lgals9	Ptprc	0.0211285	0	LGALS9_CD45	Lgals9 - Cd45	GALECTIN	Secreted Signaling	PMID: 30120235
Macrophages	T-cells_and_NK_cells	Lgals9	Ptprc	0.0211285	0	LGALS9_CD45	Lgals9 - Cd45	GALECTIN	Secreted Signaling	PMID: 30120235
Fibroblasts_and_macrophages	T-cells_and_NK_cells	Lgals9	Ptprc	0.0900526	0	LGALS9_CD45	Lgals9 - Cd45	GALECTIN	Secreted Signaling	PMID: 30120235
Smooth_muscle_cells	T-cells_and_NK_cells	Lgals9	Ptprc	0.0211285	0	LGALS9_CD45	Lgals9 - Cd45	GALECTIN	Secreted Signaling	PMID: 30120235
Fibroblasts	T-cells_and_NK_cells	Lgals9	Ptprc	0.122902	0	LGALS9_CD45	Lgals9 - Cd45	GALECTIN	Secreted Signaling	PMID: 30120235
Enterocytes	T-cells_and_NK_cells	Lgals9	Ptprc	0.0718224	0	LGALS9_CD45	Lgals9 - Cd45	GALECTIN	Secreted Signaling	PMID: 30120235
Endothelial_cells	T-cells_and_NK_cells	Lgals9	Ptprc	0.0775748	0	LGALS9_CD45	Lgals9 - Cd45	GALECTIN	Secreted Signaling	PMID: 30120235
T_cells_and_enterocytes	T-cells_and_NK_cells	Lgals9	Ptprc	0.0211285	0	LGALS9_CD45	Lgals9 - Cd45	GALECTIN	Secreted Signaling	PMID: 30120235
Enterocytes_enteroendocrine_cells_and_SMCs	T-cells_and_NK_cells	Lgals9	Ptprc	0.0211285	0	LGALS9_CD45	Lgals9 - Cd45	GALECTIN	Secreted Signaling	PMID: 30120235
Paneth_cells_and_enterocytes	T-cells_and_NK_cells	Lgals9	Ptprc	0.117524	0	LGALS9_CD45	Lgals9 - Cd45	GALECTIN	Secreted Signaling	PMID: 30120235
Fibroblasts_and_smooth_muscle_cells	B_cells	Lgals9	Ptprc	0.057717	0	LGALS9_CD45	Lgals9 - Cd45	GALECTIN	Secreted Signaling	PMID: 30120235
B-cells_2	B_cells	Lgals9	Ptprc	0.0167989	0	LGALS9_CD45	Lgals9 - Cd45	GALECTIN	Secreted Signaling	PMID: 30120235
Goblet_cells_and_paneth_cells	B_cells	Lgals9	Ptprc	0.0726472	0	LGALS9_CD45	Lgals9 - Cd45	GALECTIN	Secreted Signaling	PMID: 30120235
Enteroendocrine_and_enterocytes_and_goblet_cells	B_cells	Lgals9	Ptprc	0.0167989	0	LGALS9_CD45	Lgals9 - Cd45	GALECTIN	Secreted Signaling	PMID: 30120235
Macrophages	B_cells	Lgals9	Ptprc	0.0167989	0	LGALS9_CD45	Lgals9 - Cd45	GALECTIN	Secreted Signaling	PMID: 30120235
Fibroblasts_and_macrophages	B_cells	Lgals9	Ptprc	0.0726472	0	LGALS9_CD45	Lgals9 - Cd45	GALECTIN	Secreted Signaling	PMID: 30120235
Smooth_muscle_cells	B_cells	Lgals9	Ptprc	0.0167989	0	LGALS9_CD45	Lgals9 - Cd45	GALECTIN	Secreted Signaling	PMID: 30120235
Fibroblasts	B_cells	Lgals9	Ptprc	0.0998446	0	LGALS9_CD45	Lgals9 - Cd45	GALECTIN	Secreted Signaling	PMID: 30120235
Enterocytes	B_cells	Lgals9	Ptprc	0.057717	0	LGALS9_CD45	Lgals9 - Cd45	GALECTIN	Secreted Signaling	PMID: 30120235
Endothelial_cells	B_cells	Lgals9	Ptprc	0.0624158	0	LGALS9_CD45	Lgals9 - Cd45	GALECTIN	Secreted Signaling	PMID: 30120235
T_cells_and_enterocytes	B_cells	Lgals9	Ptprc	0.0167989	0	LGALS9_CD45	Lgals9 - Cd45	GALECTIN	Secreted Signaling	PMID: 30120235
Enterocytes_enteroendocrine_cells_and_SMCs	B_cells	Lgals9	Ptprc	0.0167989	0	LGALS9_CD45	Lgals9 - Cd45	GALECTIN	Secreted Signaling	PMID: 30120235
Paneth_cells_and_enterocytes	B_cells	Lgals9	Ptprc	0.0953655	0	LGALS9_CD45	Lgals9 - Cd45	GALECTIN	Secreted Signaling	PMID: 30120235
Fibroblasts_and_smooth_muscle_cells	B-cells_2	Lgals9	Ptprc	0.0655338	0	LGALS9_CD45	Lgals9 - Cd45	GALECTIN	Secreted Signaling	PMID: 30120235
B-cells_2	B-cells_2	Lgals9	Ptprc	0.0191868	0	LGALS9_CD45	Lgals9 - Cd45	GALECTIN	Secreted Signaling	PMID: 30120235
Goblet_cells_and_paneth_cells	B-cells_2	Lgals9	Ptprc	0.0823094	0	LGALS9_CD45	Lgals9 - Cd45	GALECTIN	Secreted Signaling	PMID: 30120235
Enteroendocrine_and_enterocytes_and_goblet_cells	B-cells_2	Lgals9	Ptprc	0.0191868	0	LGALS9_CD45	Lgals9 - Cd45	GALECTIN	Secreted Signaling	PMID: 30120235
Macrophages	B-cells_2	Lgals9	Ptprc	0.0191868	0	LGALS9_CD45	Lgals9 - Cd45	GALECTIN	Secreted Signaling	PMID: 30120235
Fibroblasts_and_macrophages	B-cells_2	Lgals9	Ptprc	0.0823094	0	LGALS9_CD45	Lgals9 - Cd45	GALECTIN	Secreted Signaling	PMID: 30120235
Smooth_muscle_cells	B-cells_2	Lgals9	Ptprc	0.0191868	0	LGALS9_CD45	Lgals9 - Cd45	GALECTIN	Secreted Signaling	PMID: 30120235
Fibroblasts	B-cells_2	Lgals9	Ptprc	0.112684	0	LGALS9_CD45	Lgals9 - Cd45	GALECTIN	Secreted Signaling	PMID: 30120235
Enterocytes	B-cells_2	Lgals9	Ptprc	0.0655338	0	LGALS9_CD45	Lgals9 - Cd45	GALECTIN	Secreted Signaling	PMID: 30120235
Endothelial_cells	B-cells_2	Lgals9	Ptprc	0.0708211	0	LGALS9_CD45	Lgals9 - Cd45	GALECTIN	Secreted Signaling	PMID: 30120235
T_cells_and_enterocytes	B-cells_2	Lgals9	Ptprc	0.0191868	0	LGALS9_CD45	Lgals9 - Cd45	GALECTIN	Secreted Signaling	PMID: 30120235
Enterocytes_enteroendocrine_cells_and_SMCs	B-cells_2	Lgals9	Ptprc	0.0191868	0	LGALS9_CD45	Lgals9 - Cd45	GALECTIN	Secreted Signaling	PMID: 30120235
Paneth_cells_and_enterocytes	B-cells_2	Lgals9	Ptprc	0.107698	0	LGALS9_CD45	Lgals9 - Cd45	GALECTIN	Secreted Signaling	PMID: 30120235
Fibroblasts_and_smooth_muscle_cells	Enteroendocrine_and_enterocytes_and_goblet_cells	Lgals9	Ptprc	0.0516148	0	LGALS9_CD45	Lgals9 - Cd45	GALECTIN	Secreted Signaling	PMID: 30120235
B-cells_2	Enteroendocrine_and_enterocytes_and_goblet_cells	Lgals9	Ptprc	0.0149541	0	LGALS9_CD45	Lgals9 - Cd45	GALECTIN	Secreted Signaling	PMID: 30120235
Goblet_cells_and_paneth_cells	Enteroendocrine_and_enterocytes_and_goblet_cells	Lgals9	Ptprc	0.0650755	0	LGALS9_CD45	Lgals9 - Cd45	GALECTIN	Secreted Signaling	PMID: 30120235
Enteroendocrine_and_enterocytes_and_goblet_cells	Enteroendocrine_and_enterocytes_and_goblet_cells	Lgals9	Ptprc	0.0149541	0	LGALS9_CD45	Lgals9 - Cd45	GALECTIN	Secreted Signaling	PMID: 30120235
Macrophages	Enteroendocrine_and_enterocytes_and_goblet_cells	Lgals9	Ptprc	0.0149541	0	LGALS9_CD45	Lgals9 - Cd45	GALECTIN	Secreted Signaling	PMID: 30120235
Fibroblasts_and_macrophages	Enteroendocrine_and_enterocytes_and_goblet_cells	Lgals9	Ptprc	0.0650755	0	LGALS9_CD45	Lgals9 - Cd45	GALECTIN	Secreted Signaling	PMID: 30120235
Smooth_muscle_cells	Enteroendocrine_and_enterocytes_and_goblet_cells	Lgals9	Ptprc	0.0149541	0	LGALS9_CD45	Lgals9 - Cd45	GALECTIN	Secreted Signaling	PMID: 30120235
Fibroblasts	Enteroendocrine_and_enterocytes_and_goblet_cells	Lgals9	Ptprc	0.0897124	0	LGALS9_CD45	Lgals9 - Cd45	GALECTIN	Secreted Signaling	PMID: 30120235
Enterocytes	Enteroendocrine_and_enterocytes_and_goblet_cells	Lgals9	Ptprc	0.0516148	0	LGALS9_CD45	Lgals9 - Cd45	GALECTIN	Secreted Signaling	PMID: 30120235
Endothelial_cells	Enteroendocrine_and_enterocytes_and_goblet_cells	Lgals9	Ptprc	0.0558462	0	LGALS9_CD45	Lgals9 - Cd45	GALECTIN	Secreted Signaling	PMID: 30120235
T_cells_and_enterocytes	Enteroendocrine_and_enterocytes_and_goblet_cells	Lgals9	Ptprc	0.0149541	0	LGALS9_CD45	Lgals9 - Cd45	GALECTIN	Secreted Signaling	PMID: 30120235
Enterocytes_enteroendocrine_cells_and_SMCs	Enteroendocrine_and_enterocytes_and_goblet_cells	Lgals9	Ptprc	0.0149541	0	LGALS9_CD45	Lgals9 - Cd45	GALECTIN	Secreted Signaling	PMID: 30120235
Paneth_cells_and_enterocytes	Enteroendocrine_and_enterocytes_and_goblet_cells	Lgals9	Ptprc	0.0856446	0	LGALS9_CD45	Lgals9 - Cd45	GALECTIN	Secreted Signaling	PMID: 30120235
Fibroblasts_and_smooth_muscle_cells	T_memory_cells	Lgals9	Ptprc	0.063503	0	LGALS9_CD45	Lgals9 - Cd45	GALECTIN	Secreted Signaling	PMID: 30120235
B-cells_2	T_memory_cells	Lgals9	Ptprc	0.0185637	0	LGALS9_CD45	Lgals9 - Cd45	GALECTIN	Secreted Signaling	PMID: 30120235
Goblet_cells_and_paneth_cells	T_memory_cells	Lgals9	Ptprc	0.0798031	0	LGALS9_CD45	Lgals9 - Cd45	GALECTIN	Secreted Signaling	PMID: 30120235
Enteroendocrine_and_enterocytes_and_goblet_cells	T_memory_cells	Lgals9	Ptprc	0.0185637	0	LGALS9_CD45	Lgals9 - Cd45	GALECTIN	Secreted Signaling	PMID: 30120235
Macrophages	T_memory_cells	Lgals9	Ptprc	0.0185637	0	LGALS9_CD45	Lgals9 - Cd45	GALECTIN	Secreted Signaling	PMID: 30120235
Fibroblasts_and_macrophages	T_memory_cells	Lgals9	Ptprc	0.0798031	0	LGALS9_CD45	Lgals9 - Cd45	GALECTIN	Secreted Signaling	PMID: 30120235
Smooth_muscle_cells	T_memory_cells	Lgals9	Ptprc	0.0185637	0	LGALS9_CD45	Lgals9 - Cd45	GALECTIN	Secreted Signaling	PMID: 30120235
Fibroblasts	T_memory_cells	Lgals9	Ptprc	0.109364	0	LGALS9_CD45	Lgals9 - Cd45	GALECTIN	Secreted Signaling	PMID: 30120235
Enterocytes	T_memory_cells	Lgals9	Ptprc	0.063503	0	LGALS9_CD45	Lgals9 - Cd45	GALECTIN	Secreted Signaling	PMID: 30120235
Endothelial_cells	T_memory_cells	Lgals9	Ptprc	0.0686385	0	LGALS9_CD45	Lgals9 - Cd45	GALECTIN	Secreted Signaling	PMID: 30120235
T_cells_and_enterocytes	T_memory_cells	Lgals9	Ptprc	0.0185637	0	LGALS9_CD45	Lgals9 - Cd45	GALECTIN	Secreted Signaling	PMID: 30120235
Enterocytes_enteroendocrine_cells_and_SMCs	T_memory_cells	Lgals9	Ptprc	0.0185637	0	LGALS9_CD45	Lgals9 - Cd45	GALECTIN	Secreted Signaling	PMID: 30120235
Paneth_cells_and_enterocytes	T_memory_cells	Lgals9	Ptprc	0.104507	0	LGALS9_CD45	Lgals9 - Cd45	GALECTIN	Secreted Signaling	PMID: 30120235
Fibroblasts_and_smooth_muscle_cells	Goblet_cells_enterocytes_and_epithelial_cells	Lgals9	Ptprc	0.017748	0	LGALS9_CD45	Lgals9 - Cd45	GALECTIN	Secreted Signaling	PMID: 30120235
Goblet_cells_and_paneth_cells	Goblet_cells_enterocytes_and_epithelial_cells	Lgals9	Ptprc	0.0225868	0	LGALS9_CD45	Lgals9 - Cd45	GALECTIN	Secreted Signaling	PMID: 30120235
Fibroblasts_and_macrophages	Goblet_cells_enterocytes_and_epithelial_cells	Lgals9	Ptprc	0.0225868	0	LGALS9_CD45	Lgals9 - Cd45	GALECTIN	Secreted Signaling	PMID: 30120235
Fibroblasts	Goblet_cells_enterocytes_and_epithelial_cells	Lgals9	Ptprc	0.0316831	0	LGALS9_CD45	Lgals9 - Cd45	GALECTIN	Secreted Signaling	PMID: 30120235
Enterocytes	Goblet_cells_enterocytes_and_epithelial_cells	Lgals9	Ptprc	0.017748	0	LGALS9_CD45	Lgals9 - Cd45	GALECTIN	Secreted Signaling	PMID: 30120235
Endothelial_cells	Goblet_cells_enterocytes_and_epithelial_cells	Lgals9	Ptprc	0.0192593	0	LGALS9_CD45	Lgals9 - Cd45	GALECTIN	Secreted Signaling	PMID: 30120235
Paneth_cells_and_enterocytes	Goblet_cells_enterocytes_and_epithelial_cells	Lgals9	Ptprc	0.0301593	0.01	LGALS9_CD45	Lgals9 - Cd45	GALECTIN	Secreted Signaling	PMID: 30120235
Fibroblasts_and_smooth_muscle_cells	Macrophages	Lgals9	Ptprc	0.0516148	0	LGALS9_CD45	Lgals9 - Cd45	GALECTIN	Secreted Signaling	PMID: 30120235
B-cells_2	Macrophages	Lgals9	Ptprc	0.0149541	0.02	LGALS9_CD45	Lgals9 - Cd45	GALECTIN	Secreted Signaling	PMID: 30120235
Goblet_cells_and_paneth_cells	Macrophages	Lgals9	Ptprc	0.0650755	0	LGALS9_CD45	Lgals9 - Cd45	GALECTIN	Secreted Signaling	PMID: 30120235
Enteroendocrine_and_enterocytes_and_goblet_cells	Macrophages	Lgals9	Ptprc	0.0149541	0.02	LGALS9_CD45	Lgals9 - Cd45	GALECTIN	Secreted Signaling	PMID: 30120235
Macrophages	Macrophages	Lgals9	Ptprc	0.0149541	0.02	LGALS9_CD45	Lgals9 - Cd45	GALECTIN	Secreted Signaling	PMID: 30120235
Fibroblasts_and_macrophages	Macrophages	Lgals9	Ptprc	0.0650755	0	LGALS9_CD45	Lgals9 - Cd45	GALECTIN	Secreted Signaling	PMID: 30120235
Smooth_muscle_cells	Macrophages	Lgals9	Ptprc	0.0149541	0.02	LGALS9_CD45	Lgals9 - Cd45	GALECTIN	Secreted Signaling	PMID: 30120235
Fibroblasts	Macrophages	Lgals9	Ptprc	0.0897124	0	LGALS9_CD45	Lgals9 - Cd45	GALECTIN	Secreted Signaling	PMID: 30120235
Enterocytes	Macrophages	Lgals9	Ptprc	0.0516148	0	LGALS9_CD45	Lgals9 - Cd45	GALECTIN	Secreted Signaling	PMID: 30120235
Endothelial_cells	Macrophages	Lgals9	Ptprc	0.0558462	0	LGALS9_CD45	Lgals9 - Cd45	GALECTIN	Secreted Signaling	PMID: 30120235
T_cells_and_enterocytes	Macrophages	Lgals9	Ptprc	0.0149541	0.02	LGALS9_CD45	Lgals9 - Cd45	GALECTIN	Secreted Signaling	PMID: 30120235
Enterocytes_enteroendocrine_cells_and_SMCs	Macrophages	Lgals9	Ptprc	0.0149541	0.02	LGALS9_CD45	Lgals9 - Cd45	GALECTIN	Secreted Signaling	PMID: 30120235
Paneth_cells_and_enterocytes	Macrophages	Lgals9	Ptprc	0.0856446	0	LGALS9_CD45	Lgals9 - Cd45	GALECTIN	Secreted Signaling	PMID: 30120235
Fibroblasts_and_smooth_muscle_cells	T_cells_and_enterocytes	Lgals9	Ptprc	0.0660759	0	LGALS9_CD45	Lgals9 - Cd45	GALECTIN	Secreted Signaling	PMID: 30120235
B-cells_2	T_cells_and_enterocytes	Lgals9	Ptprc	0.0193535	0	LGALS9_CD45	Lgals9 - Cd45	GALECTIN	Secreted Signaling	PMID: 30120235
Goblet_cells_and_paneth_cells	T_cells_and_enterocytes	Lgals9	Ptprc	0.0829779	0	LGALS9_CD45	Lgals9 - Cd45	GALECTIN	Secreted Signaling	PMID: 30120235
Enteroendocrine_and_enterocytes_and_goblet_cells	T_cells_and_enterocytes	Lgals9	Ptprc	0.0193535	0	LGALS9_CD45	Lgals9 - Cd45	GALECTIN	Secreted Signaling	PMID: 30120235
Macrophages	T_cells_and_enterocytes	Lgals9	Ptprc	0.0193535	0	LGALS9_CD45	Lgals9 - Cd45	GALECTIN	Secreted Signaling	PMID: 30120235
Fibroblasts_and_macrophages	T_cells_and_enterocytes	Lgals9	Ptprc	0.0829779	0	LGALS9_CD45	Lgals9 - Cd45	GALECTIN	Secreted Signaling	PMID: 30120235
Smooth_muscle_cells	T_cells_and_enterocytes	Lgals9	Ptprc	0.0193535	0	LGALS9_CD45	Lgals9 - Cd45	GALECTIN	Secreted Signaling	PMID: 30120235
Fibroblasts	T_cells_and_enterocytes	Lgals9	Ptprc	0.113569	0	LGALS9_CD45	Lgals9 - Cd45	GALECTIN	Secreted Signaling	PMID: 30120235
Enterocytes	T_cells_and_enterocytes	Lgals9	Ptprc	0.0660759	0	LGALS9_CD45	Lgals9 - Cd45	GALECTIN	Secreted Signaling	PMID: 30120235
Endothelial_cells	T_cells_and_enterocytes	Lgals9	Ptprc	0.0714035	0	LGALS9_CD45	Lgals9 - Cd45	GALECTIN	Secreted Signaling	PMID: 30120235
T_cells_and_enterocytes	T_cells_and_enterocytes	Lgals9	Ptprc	0.0193535	0	LGALS9_CD45	Lgals9 - Cd45	GALECTIN	Secreted Signaling	PMID: 30120235
Enterocytes_enteroendocrine_cells_and_SMCs	T_cells_and_enterocytes	Lgals9	Ptprc	0.0193535	0	LGALS9_CD45	Lgals9 - Cd45	GALECTIN	Secreted Signaling	PMID: 30120235
Paneth_cells_and_enterocytes	T_cells_and_enterocytes	Lgals9	Ptprc	0.108549	0	LGALS9_CD45	Lgals9 - Cd45	GALECTIN	Secreted Signaling	PMID: 30120235
Fibroblasts_and_smooth_muscle_cells	Macrophages_and_B_cells	Lgals9	Ptprc	0.0257462	0	LGALS9_CD45	Lgals9 - Cd45	GALECTIN	Secreted Signaling	PMID: 30120235
Goblet_cells_and_paneth_cells	Macrophages_and_B_cells	Lgals9	Ptprc	0.0326931	0	LGALS9_CD45	Lgals9 - Cd45	GALECTIN	Secreted Signaling	PMID: 30120235
Fibroblasts_and_macrophages	Macrophages_and_B_cells	Lgals9	Ptprc	0.0326931	0	LGALS9_CD45	Lgals9 - Cd45	GALECTIN	Secreted Signaling	PMID: 30120235
Fibroblasts	Macrophages_and_B_cells	Lgals9	Ptprc	0.0456692	0	LGALS9_CD45	Lgals9 - Cd45	GALECTIN	Secreted Signaling	PMID: 30120235
Enterocytes	Macrophages_and_B_cells	Lgals9	Ptprc	0.0257462	0	LGALS9_CD45	Lgals9 - Cd45	GALECTIN	Secreted Signaling	PMID: 30120235
Endothelial_cells	Macrophages_and_B_cells	Lgals9	Ptprc	0.0279193	0	LGALS9_CD45	Lgals9 - Cd45	GALECTIN	Secreted Signaling	PMID: 30120235
Paneth_cells_and_enterocytes	Macrophages_and_B_cells	Lgals9	Ptprc	0.043503	0.01	LGALS9_CD45	Lgals9 - Cd45	GALECTIN	Secreted Signaling	PMID: 30120235
Fibroblasts_and_smooth_muscle_cells	B_cells	Lgals9	Ighm	0.0436876	0	LGALS9_IGHM	Lgals9 - Ighm	GALECTIN	Secreted Signaling	PMID: 30120235
B-cells_2	B_cells	Lgals9	Ighm	0.0125827	0	LGALS9_IGHM	Lgals9 - Ighm	GALECTIN	Secreted Signaling	PMID: 30120235
Goblet_cells_and_paneth_cells	B_cells	Lgals9	Ighm	0.0552013	0	LGALS9_IGHM	Lgals9 - Ighm	GALECTIN	Secreted Signaling	PMID: 30120235
Enteroendocrine_and_enterocytes_and_goblet_cells	B_cells	Lgals9	Ighm	0.0125827	0	LGALS9_IGHM	Lgals9 - Ighm	GALECTIN	Secreted Signaling	PMID: 30120235
Macrophages	B_cells	Lgals9	Ighm	0.0125827	0	LGALS9_IGHM	Lgals9 - Ighm	GALECTIN	Secreted Signaling	PMID: 30120235
Fibroblasts_and_macrophages	B_cells	Lgals9	Ighm	0.0552013	0	LGALS9_IGHM	Lgals9 - Ighm	GALECTIN	Secreted Signaling	PMID: 30120235
Smooth_muscle_cells	B_cells	Lgals9	Ighm	0.0125827	0	LGALS9_IGHM	Lgals9 - Ighm	GALECTIN	Secreted Signaling	PMID: 30120235
Fibroblasts	B_cells	Lgals9	Ighm	0.0764054	0	LGALS9_IGHM	Lgals9 - Ighm	GALECTIN	Secreted Signaling	PMID: 30120235
Enterocytes	B_cells	Lgals9	Ighm	0.0436876	0	LGALS9_IGHM	Lgals9 - Ighm	GALECTIN	Secreted Signaling	PMID: 30120235
Endothelial_cells	B_cells	Lgals9	Ighm	0.0473015	0	LGALS9_IGHM	Lgals9 - Ighm	GALECTIN	Secreted Signaling	PMID: 30120235
T_cells_and_enterocytes	B_cells	Lgals9	Ighm	0.0125827	0	LGALS9_IGHM	Lgals9 - Ighm	GALECTIN	Secreted Signaling	PMID: 30120235
Enterocytes_enteroendocrine_cells_and_SMCs	B_cells	Lgals9	Ighm	0.0125827	0	LGALS9_IGHM	Lgals9 - Ighm	GALECTIN	Secreted Signaling	PMID: 30120235
Paneth_cells_and_enterocytes	B_cells	Lgals9	Ighm	0.0728927	0	LGALS9_IGHM	Lgals9 - Ighm	GALECTIN	Secreted Signaling	PMID: 30120235
Fibroblasts_and_smooth_muscle_cells	B-cells_2	Lgals9	Ighm	0.0526573	0	LGALS9_IGHM	Lgals9 - Ighm	GALECTIN	Secreted Signaling	PMID: 30120235
B-cells_2	B-cells_2	Lgals9	Ighm	0.0152681	0	LGALS9_IGHM	Lgals9 - Ighm	GALECTIN	Secreted Signaling	PMID: 30120235
Goblet_cells_and_paneth_cells	B-cells_2	Lgals9	Ighm	0.0663708	0	LGALS9_IGHM	Lgals9 - Ighm	GALECTIN	Secreted Signaling	PMID: 30120235
Enteroendocrine_and_enterocytes_and_goblet_cells	B-cells_2	Lgals9	Ighm	0.0152681	0	LGALS9_IGHM	Lgals9 - Ighm	GALECTIN	Secreted Signaling	PMID: 30120235
Macrophages	B-cells_2	Lgals9	Ighm	0.0152681	0	LGALS9_IGHM	Lgals9 - Ighm	GALECTIN	Secreted Signaling	PMID: 30120235
Fibroblasts_and_macrophages	B-cells_2	Lgals9	Ighm	0.0663708	0	LGALS9_IGHM	Lgals9 - Ighm	GALECTIN	Secreted Signaling	PMID: 30120235
Smooth_muscle_cells	B-cells_2	Lgals9	Ighm	0.0152681	0	LGALS9_IGHM	Lgals9 - Ighm	GALECTIN	Secreted Signaling	PMID: 30120235
Fibroblasts	B-cells_2	Lgals9	Ighm	0.0914501	0	LGALS9_IGHM	Lgals9 - Ighm	GALECTIN	Secreted Signaling	PMID: 30120235
Enterocytes	B-cells_2	Lgals9	Ighm	0.0526573	0	LGALS9_IGHM	Lgals9 - Ighm	GALECTIN	Secreted Signaling	PMID: 30120235
Endothelial_cells	B-cells_2	Lgals9	Ighm	0.056969	0	LGALS9_IGHM	Lgals9 - Ighm	GALECTIN	Secreted Signaling	PMID: 30120235
T_cells_and_enterocytes	B-cells_2	Lgals9	Ighm	0.0152681	0	LGALS9_IGHM	Lgals9 - Ighm	GALECTIN	Secreted Signaling	PMID: 30120235
Enterocytes_enteroendocrine_cells_and_SMCs	B-cells_2	Lgals9	Ighm	0.0152681	0	LGALS9_IGHM	Lgals9 - Ighm	GALECTIN	Secreted Signaling	PMID: 30120235
Paneth_cells_and_enterocytes	B-cells_2	Lgals9	Ighm	0.0873111	0	LGALS9_IGHM	Lgals9 - Ighm	GALECTIN	Secreted Signaling	PMID: 30120235
Fibroblasts_and_smooth_muscle_cells	Fibroblasts_and_smooth_muscle_cells	Pros1	Axl	0.00598683	0	PROS1_AXL	Pros1 - Axl	PROS	Secreted Signaling	PMID: 29531161
Goblet_cells_and_paneth_cells	Fibroblasts_and_smooth_muscle_cells	Pros1	Axl	0.00598683	0	PROS1_AXL	Pros1 - Axl	PROS	Secreted Signaling	PMID: 29531161
Fibroblasts_and_macrophages	Fibroblasts_and_smooth_muscle_cells	Pros1	Axl	0.017748	0	PROS1_AXL	Pros1 - Axl	PROS	Secreted Signaling	PMID: 29531161
Smooth_muscle_cells	Fibroblasts_and_smooth_muscle_cells	Pros1	Axl	0.0211355	0	PROS1_AXL	Pros1 - Axl	PROS	Secreted Signaling	PMID: 29531161
Fibroblasts	Fibroblasts_and_smooth_muscle_cells	Pros1	Axl	0.00598683	0	PROS1_AXL	Pros1 - Axl	PROS	Secreted Signaling	PMID: 29531161
Endothelial_cells	Fibroblasts_and_smooth_muscle_cells	Pros1	Axl	0.00598683	0	PROS1_AXL	Pros1 - Axl	PROS	Secreted Signaling	PMID: 29531161
Enterocytes_enteroendocrine_cells_and_SMCs	Fibroblasts_and_smooth_muscle_cells	Pros1	Axl	0.00598683	0	PROS1_AXL	Pros1 - Axl	PROS	Secreted Signaling	PMID: 29531161
Fibroblasts_and_smooth_muscle_cells	Goblet_cells_and_paneth_cells	Pros1	Axl	0.0102594	0	PROS1_AXL	Pros1 - Axl	PROS	Secreted Signaling	PMID: 29531161
Goblet_cells_and_paneth_cells	Goblet_cells_and_paneth_cells	Pros1	Axl	0.0102594	0	PROS1_AXL	Pros1 - Axl	PROS	Secreted Signaling	PMID: 29531161
Fibroblasts_and_macrophages	Goblet_cells_and_paneth_cells	Pros1	Axl	0.0301593	0	PROS1_AXL	Pros1 - Axl	PROS	Secreted Signaling	PMID: 29531161
Smooth_muscle_cells	Goblet_cells_and_paneth_cells	Pros1	Axl	0.0358293	0	PROS1_AXL	Pros1 - Axl	PROS	Secreted Signaling	PMID: 29531161
Fibroblasts	Goblet_cells_and_paneth_cells	Pros1	Axl	0.0102594	0	PROS1_AXL	Pros1 - Axl	PROS	Secreted Signaling	PMID: 29531161
Endothelial_cells	Goblet_cells_and_paneth_cells	Pros1	Axl	0.0102594	0	PROS1_AXL	Pros1 - Axl	PROS	Secreted Signaling	PMID: 29531161
Enterocytes_enteroendocrine_cells_and_SMCs	Goblet_cells_and_paneth_cells	Pros1	Axl	0.0102594	0	PROS1_AXL	Pros1 - Axl	PROS	Secreted Signaling	PMID: 29531161
Fibroblasts_and_smooth_muscle_cells	Fibroblasts_and_macrophages	Pros1	Axl	0.0102594	0	PROS1_AXL	Pros1 - Axl	PROS	Secreted Signaling	PMID: 29531161
Goblet_cells_and_paneth_cells	Fibroblasts_and_macrophages	Pros1	Axl	0.0102594	0	PROS1_AXL	Pros1 - Axl	PROS	Secreted Signaling	PMID: 29531161
Fibroblasts_and_macrophages	Fibroblasts_and_macrophages	Pros1	Axl	0.0301593	0	PROS1_AXL	Pros1 - Axl	PROS	Secreted Signaling	PMID: 29531161
Smooth_muscle_cells	Fibroblasts_and_macrophages	Pros1	Axl	0.0358293	0	PROS1_AXL	Pros1 - Axl	PROS	Secreted Signaling	PMID: 29531161
Fibroblasts	Fibroblasts_and_macrophages	Pros1	Axl	0.0102594	0	PROS1_AXL	Pros1 - Axl	PROS	Secreted Signaling	PMID: 29531161
Endothelial_cells	Fibroblasts_and_macrophages	Pros1	Axl	0.0102594	0	PROS1_AXL	Pros1 - Axl	PROS	Secreted Signaling	PMID: 29531161
Enterocytes_enteroendocrine_cells_and_SMCs	Fibroblasts_and_macrophages	Pros1	Axl	0.0102594	0	PROS1_AXL	Pros1 - Axl	PROS	Secreted Signaling	PMID: 29531161
Fibroblasts_and_smooth_muscle_cells	Smooth_muscle_cells	Pros1	Axl	0.00501485	0	PROS1_AXL	Pros1 - Axl	PROS	Secreted Signaling	PMID: 29531161
Goblet_cells_and_paneth_cells	Smooth_muscle_cells	Pros1	Axl	0.00501485	0	PROS1_AXL	Pros1 - Axl	PROS	Secreted Signaling	PMID: 29531161
Fibroblasts_and_macrophages	Smooth_muscle_cells	Pros1	Axl	0.0148952	0	PROS1_AXL	Pros1 - Axl	PROS	Secreted Signaling	PMID: 29531161
Smooth_muscle_cells	Smooth_muscle_cells	Pros1	Axl	0.017748	0	PROS1_AXL	Pros1 - Axl	PROS	Secreted Signaling	PMID: 29531161
Fibroblasts	Smooth_muscle_cells	Pros1	Axl	0.00501485	0	PROS1_AXL	Pros1 - Axl	PROS	Secreted Signaling	PMID: 29531161
Endothelial_cells	Smooth_muscle_cells	Pros1	Axl	0.00501485	0	PROS1_AXL	Pros1 - Axl	PROS	Secreted Signaling	PMID: 29531161
Enterocytes_enteroendocrine_cells_and_SMCs	Smooth_muscle_cells	Pros1	Axl	0.00501485	0	PROS1_AXL	Pros1 - Axl	PROS	Secreted Signaling	PMID: 29531161
Fibroblasts_and_smooth_muscle_cells	Fibroblasts	Pros1	Axl	0.00598683	0	PROS1_AXL	Pros1 - Axl	PROS	Secreted Signaling	PMID: 29531161
Goblet_cells_and_paneth_cells	Fibroblasts	Pros1	Axl	0.00598683	0	PROS1_AXL	Pros1 - Axl	PROS	Secreted Signaling	PMID: 29531161
Fibroblasts_and_macrophages	Fibroblasts	Pros1	Axl	0.017748	0	PROS1_AXL	Pros1 - Axl	PROS	Secreted Signaling	PMID: 29531161
Smooth_muscle_cells	Fibroblasts	Pros1	Axl	0.0211355	0	PROS1_AXL	Pros1 - Axl	PROS	Secreted Signaling	PMID: 29531161
Fibroblasts	Fibroblasts	Pros1	Axl	0.00598683	0	PROS1_AXL	Pros1 - Axl	PROS	Secreted Signaling	PMID: 29531161
Endothelial_cells	Fibroblasts	Pros1	Axl	0.00598683	0	PROS1_AXL	Pros1 - Axl	PROS	Secreted Signaling	PMID: 29531161
Enterocytes_enteroendocrine_cells_and_SMCs	Fibroblasts	Pros1	Axl	0.00598683	0	PROS1_AXL	Pros1 - Axl	PROS	Secreted Signaling	PMID: 29531161
Fibroblasts_and_smooth_muscle_cells	Enterocytes_enteroendocrine_cells_and_SMCs	Pros1	Axl	0.00598683	0	PROS1_AXL	Pros1 - Axl	PROS	Secreted Signaling	PMID: 29531161
Goblet_cells_and_paneth_cells	Enterocytes_enteroendocrine_cells_and_SMCs	Pros1	Axl	0.00598683	0	PROS1_AXL	Pros1 - Axl	PROS	Secreted Signaling	PMID: 29531161
Fibroblasts_and_macrophages	Enterocytes_enteroendocrine_cells_and_SMCs	Pros1	Axl	0.017748	0	PROS1_AXL	Pros1 - Axl	PROS	Secreted Signaling	PMID: 29531161
Smooth_muscle_cells	Enterocytes_enteroendocrine_cells_and_SMCs	Pros1	Axl	0.0211355	0	PROS1_AXL	Pros1 - Axl	PROS	Secreted Signaling	PMID: 29531161
Fibroblasts	Enterocytes_enteroendocrine_cells_and_SMCs	Pros1	Axl	0.00598683	0	PROS1_AXL	Pros1 - Axl	PROS	Secreted Signaling	PMID: 29531161
Endothelial_cells	Enterocytes_enteroendocrine_cells_and_SMCs	Pros1	Axl	0.00598683	0	PROS1_AXL	Pros1 - Axl	PROS	Secreted Signaling	PMID: 29531161
Enterocytes_enteroendocrine_cells_and_SMCs	Enterocytes_enteroendocrine_cells_and_SMCs	Pros1	Axl	0.00598683	0	PROS1_AXL	Pros1 - Axl	PROS	Secreted Signaling	PMID: 29531161
Fibroblasts_and_smooth_muscle_cells	T-cells_and_NK_cells	Lgals9	Cd44	0.0376285	0	LGALS9_CD44	Lgals9 - Cd44	GALECTIN	Secreted Signaling	PMID: 25065622
B-cells_2	T-cells_and_NK_cells	Lgals9	Cd44	0.0107889	0	LGALS9_CD44	Lgals9 - Cd44	GALECTIN	Secreted Signaling	PMID: 25065622
Goblet_cells_and_paneth_cells	T-cells_and_NK_cells	Lgals9	Cd44	0.0476248	0	LGALS9_CD44	Lgals9 - Cd44	GALECTIN	Secreted Signaling	PMID: 25065622
Enteroendocrine_and_enterocytes_and_goblet_cells	T-cells_and_NK_cells	Lgals9	Cd44	0.0107889	0	LGALS9_CD44	Lgals9 - Cd44	GALECTIN	Secreted Signaling	PMID: 25065622
Macrophages	T-cells_and_NK_cells	Lgals9	Cd44	0.0107889	0	LGALS9_CD44	Lgals9 - Cd44	GALECTIN	Secreted Signaling	PMID: 25065622
Fibroblasts_and_macrophages	T-cells_and_NK_cells	Lgals9	Cd44	0.0476248	0	LGALS9_CD44	Lgals9 - Cd44	GALECTIN	Secreted Signaling	PMID: 25065622
Smooth_muscle_cells	T-cells_and_NK_cells	Lgals9	Cd44	0.0107889	0	LGALS9_CD44	Lgals9 - Cd44	GALECTIN	Secreted Signaling	PMID: 25065622
Fibroblasts	T-cells_and_NK_cells	Lgals9	Cd44	0.0661223	0	LGALS9_CD44	Lgals9 - Cd44	GALECTIN	Secreted Signaling	PMID: 25065622
Enterocytes	T-cells_and_NK_cells	Lgals9	Cd44	0.0376285	0	LGALS9_CD44	Lgals9 - Cd44	GALECTIN	Secreted Signaling	PMID: 25065622
Endothelial_cells	T-cells_and_NK_cells	Lgals9	Cd44	0.0407625	0	LGALS9_CD44	Lgals9 - Cd44	GALECTIN	Secreted Signaling	PMID: 25065622
T_cells_and_enterocytes	T-cells_and_NK_cells	Lgals9	Cd44	0.0107889	0	LGALS9_CD44	Lgals9 - Cd44	GALECTIN	Secreted Signaling	PMID: 25065622
Enterocytes_enteroendocrine_cells_and_SMCs	T-cells_and_NK_cells	Lgals9	Cd44	0.0107889	0	LGALS9_CD44	Lgals9 - Cd44	GALECTIN	Secreted Signaling	PMID: 25065622
Paneth_cells_and_enterocytes	T-cells_and_NK_cells	Lgals9	Cd44	0.06305	0	LGALS9_CD44	Lgals9 - Cd44	GALECTIN	Secreted Signaling	PMID: 25065622
Goblet_cells_and_paneth_cells	B_cells	Lgals9	Cd44	0.00764405	0	LGALS9_CD44	Lgals9 - Cd44	GALECTIN	Secreted Signaling	PMID: 25065622
Fibroblasts_and_macrophages	B_cells	Lgals9	Cd44	0.00764405	0	LGALS9_CD44	Lgals9 - Cd44	GALECTIN	Secreted Signaling	PMID: 25065622
Fibroblasts	B_cells	Lgals9	Cd44	0.0107889	0	LGALS9_CD44	Lgals9 - Cd44	GALECTIN	Secreted Signaling	PMID: 25065622
Paneth_cells_and_enterocytes	B_cells	Lgals9	Cd44	0.0102594	0.02	LGALS9_CD44	Lgals9 - Cd44	GALECTIN	Secreted Signaling	PMID: 25065622
Goblet_cells_and_paneth_cells	Fibroblasts_and_smooth_muscle_cells	Lgals9	Cd44	0.00764405	0	LGALS9_CD44	Lgals9 - Cd44	GALECTIN	Secreted Signaling	PMID: 25065622
Fibroblasts_and_macrophages	Fibroblasts_and_smooth_muscle_cells	Lgals9	Cd44	0.00764405	0	LGALS9_CD44	Lgals9 - Cd44	GALECTIN	Secreted Signaling	PMID: 25065622
Fibroblasts	Fibroblasts_and_smooth_muscle_cells	Lgals9	Cd44	0.0107889	0	LGALS9_CD44	Lgals9 - Cd44	GALECTIN	Secreted Signaling	PMID: 25065622
Paneth_cells_and_enterocytes	Fibroblasts_and_smooth_muscle_cells	Lgals9	Cd44	0.0102594	0.02	LGALS9_CD44	Lgals9 - Cd44	GALECTIN	Secreted Signaling	PMID: 25065622
Goblet_cells_and_paneth_cells	B-cells_2	Lgals9	Cd44	0.00764405	0	LGALS9_CD44	Lgals9 - Cd44	GALECTIN	Secreted Signaling	PMID: 25065622
Fibroblasts_and_macrophages	B-cells_2	Lgals9	Cd44	0.00764405	0	LGALS9_CD44	Lgals9 - Cd44	GALECTIN	Secreted Signaling	PMID: 25065622
Fibroblasts	B-cells_2	Lgals9	Cd44	0.0107889	0	LGALS9_CD44	Lgals9 - Cd44	GALECTIN	Secreted Signaling	PMID: 25065622
Paneth_cells_and_enterocytes	B-cells_2	Lgals9	Cd44	0.0102594	0.02	LGALS9_CD44	Lgals9 - Cd44	GALECTIN	Secreted Signaling	PMID: 25065622
Fibroblasts_and_smooth_muscle_cells	Goblet_cells_and_paneth_cells	Lgals9	Cd44	0.0211355	0	LGALS9_CD44	Lgals9 - Cd44	GALECTIN	Secreted Signaling	PMID: 25065622
Goblet_cells_and_paneth_cells	Goblet_cells_and_paneth_cells	Lgals9	Cd44	0.0268727	0	LGALS9_CD44	Lgals9 - Cd44	GALECTIN	Secreted Signaling	PMID: 25065622
Fibroblasts_and_macrophages	Goblet_cells_and_paneth_cells	Lgals9	Cd44	0.0268727	0	LGALS9_CD44	Lgals9 - Cd44	GALECTIN	Secreted Signaling	PMID: 25065622
Fibroblasts	Goblet_cells_and_paneth_cells	Lgals9	Cd44	0.0376285	0	LGALS9_CD44	Lgals9 - Cd44	GALECTIN	Secreted Signaling	PMID: 25065622
Enterocytes	Goblet_cells_and_paneth_cells	Lgals9	Cd44	0.0211355	0	LGALS9_CD44	Lgals9 - Cd44	GALECTIN	Secreted Signaling	PMID: 25065622
Endothelial_cells	Goblet_cells_and_paneth_cells	Lgals9	Cd44	0.0229286	0	LGALS9_CD44	Lgals9 - Cd44	GALECTIN	Secreted Signaling	PMID: 25065622
Paneth_cells_and_enterocytes	Goblet_cells_and_paneth_cells	Lgals9	Cd44	0.0358293	0	LGALS9_CD44	Lgals9 - Cd44	GALECTIN	Secreted Signaling	PMID: 25065622
Fibroblasts_and_smooth_muscle_cells	Enteroendocrine_and_enterocytes_and_goblet_cells	Lgals9	Cd44	0.0436876	0	LGALS9_CD44	Lgals9 - Cd44	GALECTIN	Secreted Signaling	PMID: 25065622
B-cells_2	Enteroendocrine_and_enterocytes_and_goblet_cells	Lgals9	Cd44	0.0125827	0	LGALS9_CD44	Lgals9 - Cd44	GALECTIN	Secreted Signaling	PMID: 25065622
Goblet_cells_and_paneth_cells	Enteroendocrine_and_enterocytes_and_goblet_cells	Lgals9	Cd44	0.0552013	0	LGALS9_CD44	Lgals9 - Cd44	GALECTIN	Secreted Signaling	PMID: 25065622
Enteroendocrine_and_enterocytes_and_goblet_cells	Enteroendocrine_and_enterocytes_and_goblet_cells	Lgals9	Cd44	0.0125827	0	LGALS9_CD44	Lgals9 - Cd44	GALECTIN	Secreted Signaling	PMID: 25065622
Macrophages	Enteroendocrine_and_enterocytes_and_goblet_cells	Lgals9	Cd44	0.0125827	0	LGALS9_CD44	Lgals9 - Cd44	GALECTIN	Secreted Signaling	PMID: 25065622
Fibroblasts_and_macrophages	Enteroendocrine_and_enterocytes_and_goblet_cells	Lgals9	Cd44	0.0552013	0	LGALS9_CD44	Lgals9 - Cd44	GALECTIN	Secreted Signaling	PMID: 25065622
Smooth_muscle_cells	Enteroendocrine_and_enterocytes_and_goblet_cells	Lgals9	Cd44	0.0125827	0	LGALS9_CD44	Lgals9 - Cd44	GALECTIN	Secreted Signaling	PMID: 25065622
Fibroblasts	Enteroendocrine_and_enterocytes_and_goblet_cells	Lgals9	Cd44	0.0764054	0	LGALS9_CD44	Lgals9 - Cd44	GALECTIN	Secreted Signaling	PMID: 25065622
Enterocytes	Enteroendocrine_and_enterocytes_and_goblet_cells	Lgals9	Cd44	0.0436876	0	LGALS9_CD44	Lgals9 - Cd44	GALECTIN	Secreted Signaling	PMID: 25065622
Endothelial_cells	Enteroendocrine_and_enterocytes_and_goblet_cells	Lgals9	Cd44	0.0473015	0	LGALS9_CD44	Lgals9 - Cd44	GALECTIN	Secreted Signaling	PMID: 25065622
T_cells_and_enterocytes	Enteroendocrine_and_enterocytes_and_goblet_cells	Lgals9	Cd44	0.0125827	0	LGALS9_CD44	Lgals9 - Cd44	GALECTIN	Secreted Signaling	PMID: 25065622
Enterocytes_enteroendocrine_cells_and_SMCs	Enteroendocrine_and_enterocytes_and_goblet_cells	Lgals9	Cd44	0.0125827	0	LGALS9_CD44	Lgals9 - Cd44	GALECTIN	Secreted Signaling	PMID: 25065622
Paneth_cells_and_enterocytes	Enteroendocrine_and_enterocytes_and_goblet_cells	Lgals9	Cd44	0.0728927	0	LGALS9_CD44	Lgals9 - Cd44	GALECTIN	Secreted Signaling	PMID: 25065622
Goblet_cells_and_paneth_cells	T_memory_cells	Lgals9	Cd44	0.00764405	0	LGALS9_CD44	Lgals9 - Cd44	GALECTIN	Secreted Signaling	PMID: 25065622
Fibroblasts_and_macrophages	T_memory_cells	Lgals9	Cd44	0.00764405	0	LGALS9_CD44	Lgals9 - Cd44	GALECTIN	Secreted Signaling	PMID: 25065622
Fibroblasts	T_memory_cells	Lgals9	Cd44	0.0107889	0	LGALS9_CD44	Lgals9 - Cd44	GALECTIN	Secreted Signaling	PMID: 25065622
Paneth_cells_and_enterocytes	T_memory_cells	Lgals9	Cd44	0.0102594	0.02	LGALS9_CD44	Lgals9 - Cd44	GALECTIN	Secreted Signaling	PMID: 25065622
Fibroblasts_and_smooth_muscle_cells	Goblet_cells_enterocytes_and_epithelial_cells	Lgals9	Cd44	0.0422366	0	LGALS9_CD44	Lgals9 - Cd44	GALECTIN	Secreted Signaling	PMID: 25065622
B-cells_2	Goblet_cells_enterocytes_and_epithelial_cells	Lgals9	Cd44	0.0121517	0	LGALS9_CD44	Lgals9 - Cd44	GALECTIN	Secreted Signaling	PMID: 25065622
Goblet_cells_and_paneth_cells	Goblet_cells_enterocytes_and_epithelial_cells	Lgals9	Cd44	0.0533892	0	LGALS9_CD44	Lgals9 - Cd44	GALECTIN	Secreted Signaling	PMID: 25065622
Enteroendocrine_and_enterocytes_and_goblet_cells	Goblet_cells_enterocytes_and_epithelial_cells	Lgals9	Cd44	0.0121517	0	LGALS9_CD44	Lgals9 - Cd44	GALECTIN	Secreted Signaling	PMID: 25065622
Macrophages	Goblet_cells_enterocytes_and_epithelial_cells	Lgals9	Cd44	0.0121517	0	LGALS9_CD44	Lgals9 - Cd44	GALECTIN	Secreted Signaling	PMID: 25065622
Fibroblasts_and_macrophages	Goblet_cells_enterocytes_and_epithelial_cells	Lgals9	Cd44	0.0533892	0	LGALS9_CD44	Lgals9 - Cd44	GALECTIN	Secreted Signaling	PMID: 25065622
Smooth_muscle_cells	Goblet_cells_enterocytes_and_epithelial_cells	Lgals9	Cd44	0.0121517	0	LGALS9_CD44	Lgals9 - Cd44	GALECTIN	Secreted Signaling	PMID: 25065622
Fibroblasts	Goblet_cells_enterocytes_and_epithelial_cells	Lgals9	Cd44	0.0739517	0	LGALS9_CD44	Lgals9 - Cd44	GALECTIN	Secreted Signaling	PMID: 25065622
Enterocytes	Goblet_cells_enterocytes_and_epithelial_cells	Lgals9	Cd44	0.0422366	0	LGALS9_CD44	Lgals9 - Cd44	GALECTIN	Secreted Signaling	PMID: 25065622
Endothelial_cells	Goblet_cells_enterocytes_and_epithelial_cells	Lgals9	Cd44	0.0457362	0	LGALS9_CD44	Lgals9 - Cd44	GALECTIN	Secreted Signaling	PMID: 25065622
T_cells_and_enterocytes	Goblet_cells_enterocytes_and_epithelial_cells	Lgals9	Cd44	0.0121517	0	LGALS9_CD44	Lgals9 - Cd44	GALECTIN	Secreted Signaling	PMID: 25065622
Enterocytes_enteroendocrine_cells_and_SMCs	Goblet_cells_enterocytes_and_epithelial_cells	Lgals9	Cd44	0.0121517	0	LGALS9_CD44	Lgals9 - Cd44	GALECTIN	Secreted Signaling	PMID: 25065622
Paneth_cells_and_enterocytes	Goblet_cells_enterocytes_and_epithelial_cells	Lgals9	Cd44	0.0705432	0	LGALS9_CD44	Lgals9 - Cd44	GALECTIN	Secreted Signaling	PMID: 25065622
Fibroblasts_and_smooth_muscle_cells	Macrophages	Lgals9	Cd44	0.073796	0	LGALS9_CD44	Lgals9 - Cd44	GALECTIN	Secreted Signaling	PMID: 25065622
B-cells_2	Macrophages	Lgals9	Cd44	0.0217418	0	LGALS9_CD44	Lgals9 - Cd44	GALECTIN	Secreted Signaling	PMID: 25065622
Goblet_cells_and_paneth_cells	Macrophages	Lgals9	Cd44	0.0924772	0	LGALS9_CD44	Lgals9 - Cd44	GALECTIN	Secreted Signaling	PMID: 25065622
Enteroendocrine_and_enterocytes_and_goblet_cells	Macrophages	Lgals9	Cd44	0.0217418	0	LGALS9_CD44	Lgals9 - Cd44	GALECTIN	Secreted Signaling	PMID: 25065622
Macrophages	Macrophages	Lgals9	Cd44	0.0217418	0	LGALS9_CD44	Lgals9 - Cd44	GALECTIN	Secreted Signaling	PMID: 25065622
Fibroblasts_and_macrophages	Macrophages	Lgals9	Cd44	0.0924772	0	LGALS9_CD44	Lgals9 - Cd44	GALECTIN	Secreted Signaling	PMID: 25065622
Smooth_muscle_cells	Macrophages	Lgals9	Cd44	0.0217418	0	LGALS9_CD44	Lgals9 - Cd44	GALECTIN	Secreted Signaling	PMID: 25065622
Fibroblasts	Macrophages	Lgals9	Cd44	0.126089	0	LGALS9_CD44	Lgals9 - Cd44	GALECTIN	Secreted Signaling	PMID: 25065622
Enterocytes	Macrophages	Lgals9	Cd44	0.073796	0	LGALS9_CD44	Lgals9 - Cd44	GALECTIN	Secreted Signaling	PMID: 25065622
Endothelial_cells	Macrophages	Lgals9	Cd44	0.079693	0	LGALS9_CD44	Lgals9 - Cd44	GALECTIN	Secreted Signaling	PMID: 25065622
T_cells_and_enterocytes	Macrophages	Lgals9	Cd44	0.0217418	0	LGALS9_CD44	Lgals9 - Cd44	GALECTIN	Secreted Signaling	PMID: 25065622
Enterocytes_enteroendocrine_cells_and_SMCs	Macrophages	Lgals9	Cd44	0.0217418	0	LGALS9_CD44	Lgals9 - Cd44	GALECTIN	Secreted Signaling	PMID: 25065622
Paneth_cells_and_enterocytes	Macrophages	Lgals9	Cd44	0.12059	0	LGALS9_CD44	Lgals9 - Cd44	GALECTIN	Secreted Signaling	PMID: 25065622
Goblet_cells_and_paneth_cells	Fibroblasts_and_macrophages	Lgals9	Cd44	0.00764405	0.03	LGALS9_CD44	Lgals9 - Cd44	GALECTIN	Secreted Signaling	PMID: 25065622
Fibroblasts_and_macrophages	Fibroblasts_and_macrophages	Lgals9	Cd44	0.00764405	0.03	LGALS9_CD44	Lgals9 - Cd44	GALECTIN	Secreted Signaling	PMID: 25065622
Fibroblasts	Fibroblasts_and_macrophages	Lgals9	Cd44	0.0107889	0	LGALS9_CD44	Lgals9 - Cd44	GALECTIN	Secreted Signaling	PMID: 25065622
Paneth_cells_and_enterocytes	Fibroblasts_and_macrophages	Lgals9	Cd44	0.0102594	0.02	LGALS9_CD44	Lgals9 - Cd44	GALECTIN	Secreted Signaling	PMID: 25065622
Fibroblasts_and_smooth_muscle_cells	Smooth_muscle_cells	Lgals9	Cd44	0.0301976	0	LGALS9_CD44	Lgals9 - Cd44	GALECTIN	Secreted Signaling	PMID: 25065622
B-cells_2	Smooth_muscle_cells	Lgals9	Cd44	0.00861091	0	LGALS9_CD44	Lgals9 - Cd44	GALECTIN	Secreted Signaling	PMID: 25065622
Goblet_cells_and_paneth_cells	Smooth_muscle_cells	Lgals9	Cd44	0.0382984	0	LGALS9_CD44	Lgals9 - Cd44	GALECTIN	Secreted Signaling	PMID: 25065622
Enteroendocrine_and_enterocytes_and_goblet_cells	Smooth_muscle_cells	Lgals9	Cd44	0.00861091	0	LGALS9_CD44	Lgals9 - Cd44	GALECTIN	Secreted Signaling	PMID: 25065622
Macrophages	Smooth_muscle_cells	Lgals9	Cd44	0.00861091	0	LGALS9_CD44	Lgals9 - Cd44	GALECTIN	Secreted Signaling	PMID: 25065622
Fibroblasts_and_macrophages	Smooth_muscle_cells	Lgals9	Cd44	0.0382984	0	LGALS9_CD44	Lgals9 - Cd44	GALECTIN	Secreted Signaling	PMID: 25065622
Smooth_muscle_cells	Smooth_muscle_cells	Lgals9	Cd44	0.00861091	0	LGALS9_CD44	Lgals9 - Cd44	GALECTIN	Secreted Signaling	PMID: 25065622
Fibroblasts	Smooth_muscle_cells	Lgals9	Cd44	0.0533766	0	LGALS9_CD44	Lgals9 - Cd44	GALECTIN	Secreted Signaling	PMID: 25065622
Enterocytes	Smooth_muscle_cells	Lgals9	Cd44	0.0301976	0	LGALS9_CD44	Lgals9 - Cd44	GALECTIN	Secreted Signaling	PMID: 25065622
Endothelial_cells	Smooth_muscle_cells	Lgals9	Cd44	0.0327338	0	LGALS9_CD44	Lgals9 - Cd44	GALECTIN	Secreted Signaling	PMID: 25065622
T_cells_and_enterocytes	Smooth_muscle_cells	Lgals9	Cd44	0.00861091	0	LGALS9_CD44	Lgals9 - Cd44	GALECTIN	Secreted Signaling	PMID: 25065622
Enterocytes_enteroendocrine_cells_and_SMCs	Smooth_muscle_cells	Lgals9	Cd44	0.00861091	0	LGALS9_CD44	Lgals9 - Cd44	GALECTIN	Secreted Signaling	PMID: 25065622
Paneth_cells_and_enterocytes	Smooth_muscle_cells	Lgals9	Cd44	0.0508643	0	LGALS9_CD44	Lgals9 - Cd44	GALECTIN	Secreted Signaling	PMID: 25065622
Fibroblasts_and_smooth_muscle_cells	Fibroblasts	Lgals9	Cd44	0.0436876	0	LGALS9_CD44	Lgals9 - Cd44	GALECTIN	Secreted Signaling	PMID: 25065622
B-cells_2	Fibroblasts	Lgals9	Cd44	0.0125827	0	LGALS9_CD44	Lgals9 - Cd44	GALECTIN	Secreted Signaling	PMID: 25065622
Goblet_cells_and_paneth_cells	Fibroblasts	Lgals9	Cd44	0.0552013	0	LGALS9_CD44	Lgals9 - Cd44	GALECTIN	Secreted Signaling	PMID: 25065622
Enteroendocrine_and_enterocytes_and_goblet_cells	Fibroblasts	Lgals9	Cd44	0.0125827	0	LGALS9_CD44	Lgals9 - Cd44	GALECTIN	Secreted Signaling	PMID: 25065622
Macrophages	Fibroblasts	Lgals9	Cd44	0.0125827	0	LGALS9_CD44	Lgals9 - Cd44	GALECTIN	Secreted Signaling	PMID: 25065622
Fibroblasts_and_macrophages	Fibroblasts	Lgals9	Cd44	0.0552013	0	LGALS9_CD44	Lgals9 - Cd44	GALECTIN	Secreted Signaling	PMID: 25065622
Smooth_muscle_cells	Fibroblasts	Lgals9	Cd44	0.0125827	0	LGALS9_CD44	Lgals9 - Cd44	GALECTIN	Secreted Signaling	PMID: 25065622
Fibroblasts	Fibroblasts	Lgals9	Cd44	0.0764054	0	LGALS9_CD44	Lgals9 - Cd44	GALECTIN	Secreted Signaling	PMID: 25065622
Enterocytes	Fibroblasts	Lgals9	Cd44	0.0436876	0	LGALS9_CD44	Lgals9 - Cd44	GALECTIN	Secreted Signaling	PMID: 25065622
Endothelial_cells	Fibroblasts	Lgals9	Cd44	0.0473015	0	LGALS9_CD44	Lgals9 - Cd44	GALECTIN	Secreted Signaling	PMID: 25065622
T_cells_and_enterocytes	Fibroblasts	Lgals9	Cd44	0.0125827	0	LGALS9_CD44	Lgals9 - Cd44	GALECTIN	Secreted Signaling	PMID: 25065622
Enterocytes_enteroendocrine_cells_and_SMCs	Fibroblasts	Lgals9	Cd44	0.0125827	0	LGALS9_CD44	Lgals9 - Cd44	GALECTIN	Secreted Signaling	PMID: 25065622
Paneth_cells_and_enterocytes	Fibroblasts	Lgals9	Cd44	0.0728927	0	LGALS9_CD44	Lgals9 - Cd44	GALECTIN	Secreted Signaling	PMID: 25065622
Goblet_cells_and_paneth_cells	Enterocytes	Lgals9	Cd44	0.00764405	0.04	LGALS9_CD44	Lgals9 - Cd44	GALECTIN	Secreted Signaling	PMID: 25065622
Fibroblasts_and_macrophages	Enterocytes	Lgals9	Cd44	0.00764405	0.04	LGALS9_CD44	Lgals9 - Cd44	GALECTIN	Secreted Signaling	PMID: 25065622
Fibroblasts	Enterocytes	Lgals9	Cd44	0.0107889	0	LGALS9_CD44	Lgals9 - Cd44	GALECTIN	Secreted Signaling	PMID: 25065622
Paneth_cells_and_enterocytes	Enterocytes	Lgals9	Cd44	0.0102594	0.02	LGALS9_CD44	Lgals9 - Cd44	GALECTIN	Secreted Signaling	PMID: 25065622
Fibroblasts_and_smooth_muscle_cells	T_cells_and_enterocytes	Lgals9	Cd44	0.0468988	0	LGALS9_CD44	Lgals9 - Cd44	GALECTIN	Secreted Signaling	PMID: 25065622
B-cells_2	T_cells_and_enterocytes	Lgals9	Cd44	0.01354	0	LGALS9_CD44	Lgals9 - Cd44	GALECTIN	Secreted Signaling	PMID: 25065622
Goblet_cells_and_paneth_cells	T_cells_and_enterocytes	Lgals9	Cd44	0.0592064	0	LGALS9_CD44	Lgals9 - Cd44	GALECTIN	Secreted Signaling	PMID: 25065622
Enteroendocrine_and_enterocytes_and_goblet_cells	T_cells_and_enterocytes	Lgals9	Cd44	0.01354	0	LGALS9_CD44	Lgals9 - Cd44	GALECTIN	Secreted Signaling	PMID: 25065622
Macrophages	T_cells_and_enterocytes	Lgals9	Cd44	0.01354	0	LGALS9_CD44	Lgals9 - Cd44	GALECTIN	Secreted Signaling	PMID: 25065622
Fibroblasts_and_macrophages	T_cells_and_enterocytes	Lgals9	Cd44	0.0592064	0	LGALS9_CD44	Lgals9 - Cd44	GALECTIN	Secreted Signaling	PMID: 25065622
Smooth_muscle_cells	T_cells_and_enterocytes	Lgals9	Cd44	0.01354	0	LGALS9_CD44	Lgals9 - Cd44	GALECTIN	Secreted Signaling	PMID: 25065622
Fibroblasts	T_cells_and_enterocytes	Lgals9	Cd44	0.0818158	0	LGALS9_CD44	Lgals9 - Cd44	GALECTIN	Secreted Signaling	PMID: 25065622
Enterocytes	T_cells_and_enterocytes	Lgals9	Cd44	0.0468988	0	LGALS9_CD44	Lgals9 - Cd44	GALECTIN	Secreted Signaling	PMID: 25065622
Endothelial_cells	T_cells_and_enterocytes	Lgals9	Cd44	0.0507643	0	LGALS9_CD44	Lgals9 - Cd44	GALECTIN	Secreted Signaling	PMID: 25065622
T_cells_and_enterocytes	T_cells_and_enterocytes	Lgals9	Cd44	0.01354	0	LGALS9_CD44	Lgals9 - Cd44	GALECTIN	Secreted Signaling	PMID: 25065622
Enterocytes_enteroendocrine_cells_and_SMCs	T_cells_and_enterocytes	Lgals9	Cd44	0.01354	0	LGALS9_CD44	Lgals9 - Cd44	GALECTIN	Secreted Signaling	PMID: 25065622
Paneth_cells_and_enterocytes	T_cells_and_enterocytes	Lgals9	Cd44	0.0780753	0	LGALS9_CD44	Lgals9 - Cd44	GALECTIN	Secreted Signaling	PMID: 25065622
Goblet_cells_and_paneth_cells	Enterocytes_enteroendocrine_cells_and_SMCs	Lgals9	Cd44	0.00875214	0.02	LGALS9_CD44	Lgals9 - Cd44	GALECTIN	Secreted Signaling	PMID: 25065622
Fibroblasts_and_macrophages	Enterocytes_enteroendocrine_cells_and_SMCs	Lgals9	Cd44	0.00875214	0.02	LGALS9_CD44	Lgals9 - Cd44	GALECTIN	Secreted Signaling	PMID: 25065622
Fibroblasts	Enterocytes_enteroendocrine_cells_and_SMCs	Lgals9	Cd44	0.0123472	0	LGALS9_CD44	Lgals9 - Cd44	GALECTIN	Secreted Signaling	PMID: 25065622
Endothelial_cells	Enterocytes_enteroendocrine_cells_and_SMCs	Lgals9	Cd44	0.00744724	0.03	LGALS9_CD44	Lgals9 - Cd44	GALECTIN	Secreted Signaling	PMID: 25065622
Paneth_cells_and_enterocytes	Enterocytes_enteroendocrine_cells_and_SMCs	Lgals9	Cd44	0.0117421	0.02	LGALS9_CD44	Lgals9 - Cd44	GALECTIN	Secreted Signaling	PMID: 25065622
Fibroblasts	Macrophages_and_B_cells	Lgals9	Cd44	0.0107889	0	LGALS9_CD44	Lgals9 - Cd44	GALECTIN	Secreted Signaling	PMID: 25065622
Paneth_cells_and_enterocytes	Macrophages_and_B_cells	Lgals9	Cd44	0.0102594	0.02	LGALS9_CD44	Lgals9 - Cd44	GALECTIN	Secreted Signaling	PMID: 25065622
