# Supplementary material for: CCL signaling drives T Cell–Macrophage crosstalk in the mouse colon during chronic Trypanosoma cruzi infection
Source: iScience. 2026 Jul 2;29(7):116611. doi: 10.1016/j.isci.2026.116611 (PMC13355016; doi:10.1016/j.isci.2026.116611)
Supplement: Table S3. Differential signaling pathway communication probabilities between naive and chronically T. cruzi - infected mice inferred by CellChat, related to Figure 4, provided as Excel file Table S3 [file mmc4.xlsx]

## Sheet: Sheet1
Signaling Pathway: Sender to Receiver	Naïve Communication Probability	Infected Communication Probability	Difference	Absolute Difference
GALECTIN.Paneth_cells_and_enterocytes_to_Macrophages	0.01157	0.10312	0.09155	0.09155
GALECTIN.Paneth_cells_and_enterocytes_to_T_cells_and_enterocytes	0.01518	0.09331	0.07813	0.07813
GALECTIN.Paneth_cells_and_enterocytes_to_Fibroblasts	0	0.07289	0.07289	0.07289
GALECTIN.Paneth_cells_and_enterocytes_to_T-cells_and_NK_cells	0.0186	0.09029	0.07169	0.07169
GALECTIN.Paneth_cells_and_enterocytes_to_Enteroendocrine_and_enterocytes_and_goblet_cells	0.01275	0.07927	0.06652	0.06652
GALECTIN.Enterocytes_to_T_memory_cells	0	0.0635	0.0635	0.0635
GALECTIN.Enterocytes_to_Macrophages	0	0.06271	0.06271	0.06271
GALECTIN.Enterocytes_to_B-cells_2	0	0.0591	0.0591	0.0591
GALECTIN.Enterocytes_to_T_cells_and_enterocytes	0	0.05649	0.05649	0.05649
GALECTIN.Fibroblasts_to_Macrophages	0.05156	0.1079	0.05634	0.05634
GALECTIN.Enterocytes_to_T-cells_and_NK_cells	0	0.05473	0.05473	0.05473
GALECTIN.Paneth_cells_and_enterocytes_to_B-cells_2	0.01456	0.06842	0.05386	0.05386
GALECTIN.Paneth_cells_and_enterocytes_to_Smooth_muscle_cells	0	0.05086	0.05086	0.05086
GALECTIN.Enterocytes_to_B_cells	0	0.0507	0.0507	0.0507
GALECTIN.Paneth_cells_and_enterocytes_to_Goblet_cells_enterocytes_and_epithelial_cells	0	0.05035	0.05035	0.05035
CXCL.Fibroblasts_to_Goblet_cells_and_paneth_cells	0.02633	0.07567	0.04934	0.04934
CXCL.Fibroblasts_and_macrophages_to_Goblet_cells_and_paneth_cells	0.02473	0.07395	0.04922	0.04922
GALECTIN.Goblet_cells_and_paneth_cells_to_Macrophages	0.03112	0.07878	0.04766	0.04766
GALECTIN.Enterocytes_to_Enteroendocrine_and_enterocytes_and_goblet_cells	0	0.04765	0.04765	0.04765
CXCL.Fibroblasts_and_smooth_muscle_cells_to_Goblet_cells_and_paneth_cells	0.02635	0.0738	0.04745	0.04745
GALECTIN.Paneth_cells_and_enterocytes_to_B_cells	0.01253	0.05951	0.04698	0.04698
GALECTIN.Fibroblasts_and_macrophages_to_Macrophages	0.0345	0.07878	0.04428	0.04428
CCL.T-cells_and_NK_cells_to_T-cells_and_NK_cells	0	0.04379	0.04379	0.04379
GALECTIN.Enterocytes_to_Fibroblasts	0	0.04369	0.04369	0.04369
PERIOSTIN.Smooth_muscle_cells_to_Goblet_cells_and_paneth_cells	0	0.04339	0.04339	0.04339
PERIOSTIN.Smooth_muscle_cells_to_Fibroblasts	0	0.04339	0.04339	0.04339
PERIOSTIN.Fibroblasts_and_macrophages_to_Goblet_cells_and_paneth_cells	0	0.04233	0.04233	0.04233
PERIOSTIN.Fibroblasts_and_macrophages_to_Fibroblasts	0	0.04233	0.04233	0.04233
PERIOSTIN.Fibroblasts_and_smooth_muscle_cells_to_Goblet_cells_and_paneth_cells	0	0.04144	0.04144	0.04144
PERIOSTIN.Fibroblasts_and_smooth_muscle_cells_to_Fibroblasts	0	0.04144	0.04144	0.04144
GALECTIN.Paneth_cells_and_enterocytes_to_T_memory_cells	0.01674	0.05738	0.04064	0.04064
CXCL.Goblet_cells_and_paneth_cells_to_Goblet_cells_and_paneth_cells	0.01457	0.05439	0.03982	0.03982
GALECTIN.Fibroblasts_to_Goblet_cells_and_paneth_cells	0	0.03763	0.03763	0.03763
GALECTIN.Paneth_cells_and_enterocytes_to_Goblet_cells_and_paneth_cells	0	0.03583	0.03583	0.03583
CXCL.Endothelial_cells_to_Goblet_cells_and_paneth_cells	0.01127	0.04491	0.03364	0.03364
GALECTIN.Enterocytes_to_Smooth_muscle_cells	0	0.0302	0.0302	0.0302
GALECTIN.Enterocytes_to_Goblet_cells_enterocytes_and_epithelial_cells	0	0.02999	0.02999	0.02999
CCL.T-cells_and_NK_cells_to_Macrophages	0.004	0.03378	0.02978	0.02978
PERIOSTIN.Fibroblasts_to_Goblet_cells_and_paneth_cells	0	0.02878	0.02878	0.02878
PERIOSTIN.Fibroblasts_to_Fibroblasts	0	0.02878	0.02878	0.02878
COMPLEMENT.Goblet_cells_and_paneth_cells_to_B-cells_2	0.03544	0.0636	0.02816	0.02816
GALECTIN.Goblet_cells_and_paneth_cells_to_Goblet_cells_and_paneth_cells	0	0.02687	0.02687	0.02687
GALECTIN.Fibroblasts_and_macrophages_to_Goblet_cells_and_paneth_cells	0	0.02687	0.02687	0.02687
GALECTIN.Enterocytes_to_Macrophages_and_B_cells	0	0.02575	0.02575	0.02575
GALECTIN.Paneth_cells_and_enterocytes_to_Macrophages_and_B_cells	0.00226	0.02688	0.02462	0.02462
GALECTIN.Endothelial_cells_to_Macrophages	0.04383	0.06777	0.02394	0.02394
GALECTIN.Endothelial_cells_to_Goblet_cells_and_paneth_cells	0	0.02293	0.02293	0.02293
CXCL.Fibroblasts_to_Enterocytes_enteroendocrine_cells_and_SMCs	0	0.02232	0.02232	0.02232
COMPLEMENT.Fibroblasts_and_macrophages_to_B-cells_2	0.02009	0.04229	0.0222	0.0222
MIF.Macrophages_to_Macrophages	0	0.02182	0.02182	0.02182
CXCL.Fibroblasts_and_macrophages_to_Enterocytes_enteroendocrine_cells_and_SMCs	0	0.02179	0.02179	0.02179
CXCL.Fibroblasts_and_smooth_muscle_cells_to_Enterocytes_enteroendocrine_cells_and_SMCs	0	0.02174	0.02174	0.02174
COMPLEMENT.Goblet_cells_and_paneth_cells_to_Macrophages	0.03186	0.05325	0.02139	0.02139
GALECTIN.Fibroblasts_and_smooth_muscle_cells_to_Goblet_cells_and_paneth_cells	0	0.02114	0.02114	0.02114
GALECTIN.Enterocytes_to_Goblet_cells_and_paneth_cells	0	0.02114	0.02114	0.02114
CSF.Goblet_cells_and_paneth_cells_to_Macrophages	0.00614	0.02693	0.02079	0.02079
PERIOSTIN.Smooth_muscle_cells_to_B-cells_2	0	0.02032	0.02032	0.02032
PERIOSTIN.Fibroblasts_and_macrophages_to_B-cells_2	0	0.01982	0.01982	0.01982
GALECTIN.Goblet_cells_and_paneth_cells_to_T_cells_and_enterocytes	0.05135	0.07109	0.01974	0.01974
PERIOSTIN.Fibroblasts_and_smooth_muscle_cells_to_B-cells_2	0	0.01939	0.01939	0.01939
GALECTIN.Fibroblasts_and_smooth_muscle_cells_to_Macrophages	0.04383	0.06271	0.01888	0.01888
GALECTIN.Enterocytes_enteroendocrine_cells_and_SMCs_to_T_memory_cells	0	0.01856	0.01856	0.01856
GALECTIN.Enterocytes_enteroendocrine_cells_and_SMCs_to_Macrophages	0	0.01835	0.01835	0.01835
GALECTIN.Goblet_cells_and_paneth_cells_to_T-cells_and_NK_cells	0.05052	0.06884	0.01832	0.01832
GALECTIN.Goblet_cells_and_paneth_cells_to_Enteroendocrine_and_enterocytes_and_goblet_cells	0.04275	0.06014	0.01739	0.01739
GALECTIN.Enterocytes_enteroendocrine_cells_and_SMCs_to_B-cells_2	0	0.01723	0.01723	0.01723
CCL.Paneth_cells_and_enterocytes_to_Macrophages	0.01443	0.03136	0.01693	0.01693
GALECTIN.Enterocytes_enteroendocrine_cells_and_SMCs_to_T_cells_and_enterocytes	0	0.01645	0.01645	0.01645
KIT.Enterocytes_enteroendocrine_cells_and_SMCs_to_Enteroendocrine_and_enterocytes_and_goblet_cells	0.00734	0.02352	0.01618	0.01618
GALECTIN.Enterocytes_enteroendocrine_cells_and_SMCs_to_T-cells_and_NK_cells	0	0.01596	0.01596	0.01596
CXCL.Goblet_cells_and_paneth_cells_to_Enterocytes_enteroendocrine_cells_and_SMCs	0	0.01579	0.01579	0.01579
GDF.Enterocytes_to_B_cells	0.0097	0.02537	0.01567	0.01567
VISFATIN.Macrophages_to_Fibroblasts_and_macrophages	0.00423	0.0198	0.01557	0.01557
CXCL.Goblet_cells_and_paneth_cells_to_Macrophages	0.03938	0.05439	0.01501	0.01501
CXCL.Goblet_cells_and_paneth_cells_to_Fibroblasts_and_macrophages	0.03938	0.05439	0.01501	0.01501
COMPLEMENT.Fibroblasts_and_macrophages_to_Macrophages	0	0.01492	0.01492	0.01492
GALECTIN.Enterocytes_enteroendocrine_cells_and_SMCs_to_B_cells	0	0.01469	0.01469	0.01469
VISFATIN.Macrophages_to_Fibroblasts	0.00562	0.02001	0.01439	0.01439
IL2.Fibroblasts_and_macrophages_to_Enteroendocrine_and_enterocytes_and_goblet_cells	0	0.01438	0.01438	0.01438
CXCL.Endothelial_cells_to_Macrophages	0.03065	0.04491	0.01426	0.01426
CXCL.Endothelial_cells_to_Fibroblasts_and_macrophages	0.03065	0.04491	0.01426	0.01426
GALECTIN.Fibroblasts_and_macrophages_to_T_cells_and_enterocytes	0.05696	0.07109	0.01413	0.01413
GALECTIN.Enterocytes_enteroendocrine_cells_and_SMCs_to_Enteroendocrine_and_enterocytes_and_goblet_cells	0	0.01377	0.01377	0.01377
VISFATIN.Endothelial_cells_to_Fibroblasts_and_macrophages	0.00423	0.01778	0.01355	0.01355
PERIOSTIN.Fibroblasts_to_B-cells_2	0	0.01337	0.01337	0.01337
PDGF.Enterocytes_enteroendocrine_cells_and_SMCs_to_Fibroblasts	0.00902	0.02222	0.0132	0.0132
IL2.Fibroblasts_and_macrophages_to_T_cells_and_enterocytes	0	0.01309	0.01309	0.01309
CXCL.Endothelial_cells_to_Enterocytes_enteroendocrine_cells_and_SMCs	0	0.01295	0.01295	0.01295
GAS.Fibroblasts_to_Fibroblasts_and_macrophages	0.02296	0.03583	0.01287	0.01287
GALECTIN.Fibroblasts_and_macrophages_to_T-cells_and_NK_cells	0.05602	0.06884	0.01282	0.01282
VISFATIN.Macrophages_to_Goblet_cells_and_paneth_cells	0.00407	0.01683	0.01276	0.01276
GALECTIN.Fibroblasts_and_macrophages_to_Enteroendocrine_and_enterocytes_and_goblet_cells	0.04746	0.06014	0.01268	0.01268
GDF.Enterocytes_to_Goblet_cells_and_paneth_cells	0.04477	0.05744	0.01267	0.01267
GALECTIN.T_cells_and_enterocytes_to_Fibroblasts	0	0.01258	0.01258	0.01258
GALECTIN.Enterocytes_enteroendocrine_cells_and_SMCs_to_Fibroblasts	0	0.01258	0.01258	0.01258
VISFATIN.Macrophages_to_Smooth_muscle_cells	0.01009	0.02266	0.01257	0.01257
PERIOSTIN.Goblet_cells_and_paneth_cells_to_Goblet_cells_and_paneth_cells	0	0.01256	0.01256	0.01256
PERIOSTIN.Goblet_cells_and_paneth_cells_to_Fibroblasts	0	0.01256	0.01256	0.01256
GALECTIN.Fibroblasts_to_T_cells_and_enterocytes	0.08522	0.09769	0.01247	0.01247
VISFATIN.Endothelial_cells_to_Fibroblasts	0.00562	0.01797	0.01235	0.01235
GALECTIN.T_cells_and_enterocytes_to_Goblet_cells_enterocytes_and_epithelial_cells	0	0.01215	0.01215	0.01215
GALECTIN.Enterocytes_enteroendocrine_cells_and_SMCs_to_Goblet_cells_enterocytes_and_epithelial_cells	0	0.01215	0.01215	0.01215
MIF.Macrophages_to_Goblet_cells_enterocytes_and_epithelial_cells	0	0.01175	0.01175	0.01175
GALECTIN.Paneth_cells_and_enterocytes_to_Enterocytes_enteroendocrine_cells_and_SMCs	0	0.01174	0.01174	0.01174
GALECTIN.Fibroblasts_to_Enteroendocrine_and_enterocytes_and_goblet_cells	0.07137	0.08306	0.01169	0.01169
BAFF.Fibroblasts_and_macrophages_to_B-cells_2	0.03065	0.04224	0.01159	0.01159
COMPLEMENT.Fibroblasts_and_smooth_muscle_cells_to_B-cells_2	0.0051	0.01643	0.01133	0.01133
KIT.Enterocytes_enteroendocrine_cells_and_SMCs_to_Paneth_cells_and_enterocytes	0.00658	0.01775	0.01117	0.01117
VISFATIN.Endothelial_cells_to_Goblet_cells_and_paneth_cells	0.00407	0.01511	0.01104	0.01104
GALECTIN.Goblet_cells_and_paneth_cells_to_Macrophages_and_B_cells	0.02165	0.03269	0.01104	0.01104
GALECTIN.Fibroblasts_to_T-cells_and_NK_cells	0.0837	0.09451	0.01081	0.01081
GALECTIN.Fibroblasts_to_Fibroblasts_and_macrophages	0	0.01079	0.01079	0.01079
GALECTIN.Fibroblasts_to_Enterocytes	0	0.01079	0.01079	0.01079
CCL.T-cells_and_NK_cells_to_T_cells_and_enterocytes	0	0.01075	0.01075	0.01075
GRN.Fibroblasts_to_Enterocytes	0.00427	0.0149	0.01063	0.01063
GRN.Fibroblasts_to_Paneth_cells_and_enterocytes	0.00427	0.0149	0.01063	0.01063
CSF.Fibroblasts_and_macrophages_to_Macrophages	0.02997	0.04059	0.01062	0.01062
COMPLEMENT.Goblet_cells_and_paneth_cells_to_B_cells	0.01599	0.02642	0.01043	0.01043
CSF.Fibroblasts_and_smooth_muscle_cells_to_Macrophages	0.02167	0.03202	0.01035	0.01035
CSF.Fibroblasts_to_Macrophages	0.02167	0.03202	0.01035	0.01035
GALECTIN.Goblet_cells_and_paneth_cells_to_Goblet_cells_enterocytes_and_epithelial_cells	0.02766	0.03799	0.01033	0.01033
IFN-II.T-cells_and_NK_cells_to_Enterocytes	0	0.01032	0.01032	0.01032
VISFATIN.Endothelial_cells_to_Smooth_muscle_cells	0.01009	0.02036	0.01027	0.01027
GALECTIN.Paneth_cells_and_enterocytes_to_Fibroblasts_and_macrophages	0	0.01026	0.01026	0.01026
GALECTIN.Paneth_cells_and_enterocytes_to_Fibroblasts_and_smooth_muscle_cells	0	0.01026	0.01026	0.01026
GALECTIN.Paneth_cells_and_enterocytes_to_Enterocytes	0	0.01026	0.01026	0.01026
VISFATIN.Macrophages_to_Endothelial_cells	0.00768	0.01786	0.01018	0.01018
GALECTIN.Macrophages_to_Macrophages	0.00903	0.01835	0.00932	0.00932
GALECTIN.T_cells_and_enterocytes_to_Macrophages	0.00903	0.01835	0.00932	0.00932
GALECTIN.T_cells_and_enterocytes_to_Smooth_muscle_cells	0	0.00861	0.00861	0.00861
GALECTIN.Enterocytes_enteroendocrine_cells_and_SMCs_to_Smooth_muscle_cells	0	0.00861	0.00861	0.00861
GALECTIN.Fibroblasts_and_macrophages_to_Macrophages_and_B_cells	0.02408	0.03269	0.00861	0.00861
GAS.Fibroblasts_to_Goblet_cells_and_paneth_cells	0.02737	0.03583	0.00846	0.00846
PDGF.Enterocytes_enteroendocrine_cells_and_SMCs_to_Goblet_cells_and_paneth_cells	0.00547	0.01392	0.00845	0.00845
PDGF.Enterocytes_enteroendocrine_cells_and_SMCs_to_Fibroblasts_and_macrophages	0.00242	0.01079	0.00837	0.00837
VISFATIN.Endothelial_cells_to_Endothelial_cells	0.00768	0.01604	0.00836	0.00836
COMPLEMENT.Fibroblasts_and_macrophages_to_B_cells	0.00898	0.01726	0.00828	0.00828
CXCL.Fibroblasts_and_macrophages_to_Macrophages	0.06572	0.07395	0.00823	0.00823
CXCL.Fibroblasts_and_macrophages_to_Fibroblasts_and_macrophages	0.06572	0.07395	0.00823	0.00823
MIF.Macrophages_to_Enteroendocrine_and_enterocytes_and_goblet_cells	0	0.00812	0.00812	0.00812
MIF.Macrophages_to_Fibroblasts	0	0.00795	0.00795	0.00795
VISFATIN.Macrophages_to_Macrophages	0.00538	0.01326	0.00788	0.00788
MIF.Macrophages_to_B-cells_2	0	0.00776	0.00776	0.00776
PDGF.Enterocytes_to_Enterocytes_enteroendocrine_cells_and_SMCs	0.00297	0.01064	0.00767	0.00767
MIF.Macrophages_to_B_cells	0	0.00766	0.00766	0.00766
GALECTIN.Goblet_cells_and_paneth_cells_to_Fibroblasts_and_macrophages	0	0.00764	0.00764	0.00764
GALECTIN.Goblet_cells_and_paneth_cells_to_Fibroblasts_and_smooth_muscle_cells	0	0.00764	0.00764	0.00764
GALECTIN.Goblet_cells_and_paneth_cells_to_Enterocytes	0	0.00764	0.00764	0.00764
GALECTIN.Fibroblasts_and_macrophages_to_Fibroblasts_and_macrophages	0	0.00764	0.00764	0.00764
GALECTIN.Fibroblasts_and_macrophages_to_Fibroblasts_and_smooth_muscle_cells	0	0.00764	0.00764	0.00764
GALECTIN.Fibroblasts_and_macrophages_to_Enterocytes	0	0.00764	0.00764	0.00764
BMP.Fibroblasts_and_macrophages_to_Paneth_cells_and_enterocytes	0	0.00752	0.00752	0.00752
BMP.Fibroblasts_and_macrophages_to_Enterocytes_enteroendocrine_cells_and_SMCs	0.01574	0.02323	0.00749	0.00749
IL4.Enteroendocrine_and_enterocytes_and_goblet_cells_to_Macrophages	0.01436	0.02165	0.00729	0.00729
GALECTIN.Fibroblasts_and_macrophages_to_Goblet_cells_enterocytes_and_epithelial_cells	0.03075	0.03799	0.00724	0.00724
BMP.Fibroblasts_and_smooth_muscle_cells_to_Enterocytes_enteroendocrine_cells_and_SMCs	0.01307	0.02031	0.00724	0.00724
CCL.T_cells_and_enterocytes_to_T-cells_and_NK_cells	0	0.00721	0.00721	0.00721
GDF.Enterocytes_to_Enterocytes	0	0.00721	0.00721	0.00721
PROS.Fibroblasts_and_macrophages_to_Fibroblasts_and_macrophages	0.02296	0.03016	0.0072	0.0072
CXCL.Goblet_cells_and_paneth_cells_to_Macrophages_and_B_cells	0.0178	0.0248	0.007	0.007
MIF.Macrophages_to_Enterocytes	0	0.00687	0.00687	0.00687
MIF.Smooth_muscle_cells_to_Enterocytes	0	0.00687	0.00687	0.00687
MIF.Enterocytes_to_Enterocytes	0	0.00687	0.00687	0.00687
MIF.Macrophages_to_Goblet_cells_and_paneth_cells	0	0.00685	0.00685	0.00685
PDGF.Enterocytes_enteroendocrine_cells_and_SMCs_to_Enterocytes_enteroendocrine_cells_and_SMCs	0.00077	0.0076	0.00683	0.00683
MIF.Macrophages_to_Macrophages_and_B_cells	0	0.00679	0.00679	0.00679
GALECTIN.B-cells_2_to_Macrophages	0.01157	0.01835	0.00678	0.00678
GALECTIN.Enteroendocrine_and_enterocytes_and_goblet_cells_to_Macrophages	0.01157	0.01835	0.00678	0.00678
GALECTIN.Smooth_muscle_cells_to_Macrophages	0.01157	0.01835	0.00678	0.00678
TNF.Macrophages_to_T_cells_and_enterocytes	0	0.00668	0.00668	0.00668
COMPLEMENT.Macrophages_to_B-cells_2	0	0.00668	0.00668	0.00668
CXCL.Enterocytes_to_Enteroendocrine_and_enterocytes_and_goblet_cells	0	0.00668	0.00668	0.00668
CXCL.Enterocytes_to_T_cells_and_enterocytes	0	0.00668	0.00668	0.00668
TNF.Enterocytes_to_T_cells_and_enterocytes	0	0.00668	0.00668	0.00668
GAS.Enterocytes_to_Fibroblasts_and_macrophages	0.02918	0.03583	0.00665	0.00665
CCL.Goblet_cells_and_paneth_cells_to_Macrophages	0	0.00662	0.00662	0.00662
BAFF.Fibroblasts_and_macrophages_to_Goblet_cells_enterocytes_and_epithelial_cells	0.03232	0.03891	0.00659	0.00659
CXCL.Endothelial_cells_to_Macrophages_and_B_cells	0.01379	0.02037	0.00658	0.00658
BMP.Fibroblasts_and_smooth_muscle_cells_to_Paneth_cells_and_enterocytes	0	0.00657	0.00657	0.00657
VISFATIN.Endothelial_cells_to_Macrophages	0.00538	0.0119	0.00652	0.00652
PERIOSTIN.Smooth_muscle_cells_to_T_cells_and_enterocytes	0.02282	0.02927	0.00645	0.00645
TGFb.B-cells_2_to_Fibroblasts_and_macrophages	0.00204	0.00846	0.00642	0.00642
PERIOSTIN.Fibroblasts_and_macrophages_to_T_cells_and_enterocytes	0.02217	0.02855	0.00638	0.00638
MIF.Paneth_cells_and_enterocytes_to_Enteroendocrine_and_enterocytes_and_goblet_cells	0.00553	0.01188	0.00635	0.00635
MIF.Macrophages_and_B_cells_to_Enteroendocrine_and_enterocytes_and_goblet_cells	0.00553	0.01188	0.00635	0.00635
GALECTIN.Fibroblasts_to_Goblet_cells_enterocytes_and_epithelial_cells	0.0465	0.05282	0.00632	0.00632
GDF.Enterocytes_to_Fibroblasts_and_macrophages	0.04805	0.05429	0.00624	0.00624
PERIOSTIN.Fibroblasts_and_smooth_muscle_cells_to_T_cells_and_enterocytes	0.02172	0.02794	0.00622	0.00622
CCL.Macrophages_to_Macrophages	0.00335	0.00952	0.00617	0.00617
MIF.Macrophages_to_T_cells_and_enterocytes	0	0.00609	0.00609	0.00609
GALECTIN.Goblet_cells_and_paneth_cells_to_Fibroblasts	0.04911	0.0552	0.00609	0.00609
EGF.Smooth_muscle_cells_to_Goblet_cells_and_paneth_cells	0.01514	0.02114	0.006	0.006
IFN-II.T-cells_and_NK_cells_to_B-cells_2	0	0.00599	0.00599	0.00599
CALCR.Enteroendocrine_and_enterocytes_and_goblet_cells_to_Fibroblasts_and_macrophages	0	0.00599	0.00599	0.00599
CALCR.Enteroendocrine_and_enterocytes_and_goblet_cells_to_Fibroblasts_and_smooth_muscle_cells	0	0.00599	0.00599	0.00599
CALCR.Enteroendocrine_and_enterocytes_and_goblet_cells_to_Endothelial_cells	0	0.00599	0.00599	0.00599
BMP.Enteroendocrine_and_enterocytes_and_goblet_cells_to_Paneth_cells_and_enterocytes	0	0.00599	0.00599	0.00599
OSM.Macrophages_to_Endothelial_cells	0	0.00599	0.00599	0.00599
CXCL.Macrophages_to_T-cells_and_NK_cells	0	0.00599	0.00599	0.00599
TNF.Macrophages_to_T-cells_and_NK_cells	0	0.00599	0.00599	0.00599
CALCR.Goblet_cells_and_paneth_cells_to_Fibroblasts_and_macrophages	0	0.00599	0.00599	0.00599
CALCR.Goblet_cells_and_paneth_cells_to_Fibroblasts_and_smooth_muscle_cells	0	0.00599	0.00599	0.00599
CALCR.Goblet_cells_and_paneth_cells_to_Endothelial_cells	0	0.00599	0.00599	0.00599
BAFF.Goblet_cells_and_paneth_cells_to_B-cells_2	0	0.00599	0.00599	0.00599
TNF.Enterocytes_to_T-cells_and_NK_cells	0	0.00599	0.00599	0.00599
BMP.Fibroblasts_to_Paneth_cells_and_enterocytes	0	0.00594	0.00594	0.00594
PDGF.Enterocytes_to_Fibroblasts_and_macrophages	0.00924	0.01514	0.0059	0.0059
CXCL.Fibroblasts_to_Fibroblasts_and_macrophages	0.06978	0.07567	0.00589	0.00589
CXCL.Fibroblasts_to_Macrophages	0.06978	0.07567	0.00589	0.00589
BMP.Smooth_muscle_cells_to_Paneth_cells_and_enterocytes	0	0.00581	0.00581	0.00581
PERIOSTIN.Goblet_cells_and_paneth_cells_to_B-cells_2	0	0.00579	0.00579	0.00579
VISFATIN.T_cells_and_enterocytes_to_Smooth_muscle_cells	0	0.00576	0.00576	0.00576
VISFATIN.Goblet_cells_and_paneth_cells_to_Smooth_muscle_cells	0	0.00576	0.00576	0.00576
VISFATIN.T_memory_cells_to_Smooth_muscle_cells	0	0.00576	0.00576	0.00576
BMP.Enteroendocrine_and_enterocytes_and_goblet_cells_to_Enterocytes_enteroendocrine_cells_and_SMCs	0.01316	0.01888	0.00572	0.00572
EDN.Enterocytes_to_Enterocytes_enteroendocrine_cells_and_SMCs	0.00378	0.00946	0.00568	0.00568
MIF.Macrophages_to_T-cells_and_NK_cells	0	0.00561	0.00561	0.00561
TGFb.B-cells_2_to_Macrophages	0.00111	0.00661	0.0055	0.0055
BAFF.Goblet_cells_and_paneth_cells_to_Goblet_cells_enterocytes_and_epithelial_cells	0	0.0055	0.0055	0.0055
TGFb.B-cells_2_to_Smooth_muscle_cells	0.00194	0.00736	0.00542	0.00542
BMP.Enterocytes_to_Enterocytes_enteroendocrine_cells_and_SMCs	0	0.00535	0.00535	0.00535
BAFF.Fibroblasts_and_macrophages_to_Macrophages_and_B_cells	0.01379	0.01912	0.00533	0.00533
IGF.Smooth_muscle_cells_to_B-cells_2	0	0.0053	0.0053	0.0053
VEGF.Macrophages_to_Endothelial_cells	0.01405	0.01924	0.00519	0.00519
EGF.Enteroendocrine_and_enterocytes_and_goblet_cells_to_Goblet_cells_and_paneth_cells	0.00427	0.00946	0.00519	0.00519
VISFATIN.T_cells_and_enterocytes_to_Fibroblasts	0	0.00508	0.00508	0.00508
VISFATIN.Goblet_cells_and_paneth_cells_to_Fibroblasts	0	0.00508	0.00508	0.00508
VISFATIN.T_memory_cells_to_Fibroblasts	0	0.00508	0.00508	0.00508
VISFATIN.T_cells_and_enterocytes_to_Fibroblasts_and_macrophages	0	0.00502	0.00502	0.00502
VISFATIN.Goblet_cells_and_paneth_cells_to_Fibroblasts_and_macrophages	0	0.00502	0.00502	0.00502
VISFATIN.Macrophages_and_B_cells_to_Fibroblasts_and_macrophages	0	0.00502	0.00502	0.00502
VISFATIN.T_memory_cells_to_Fibroblasts_and_macrophages	0	0.00502	0.00502	0.00502
MIF.Smooth_muscle_cells_to_Goblet_cells_and_paneth_cells	0.00184	0.00685	0.00501	0.00501
MIF.Enterocytes_to_Goblet_cells_and_paneth_cells	0.00184	0.00685	0.00501	0.00501
GRN.Paneth_cells_and_enterocytes_to_Paneth_cells_and_enterocytes	0	0.00501	0.00501	0.00501
GRN.Paneth_cells_and_enterocytes_to_Enterocytes	0	0.00501	0.00501	0.00501
BMP.Enteroendocrine_and_enterocytes_and_goblet_cells_to_Fibroblasts_and_macrophages	0.01057	0.01519	0.00462	0.00462
EDN.Endothelial_cells_to_Enterocytes_enteroendocrine_cells_and_SMCs	0.00143	0.00599	0.00456	0.00456
VISFATIN.T_cells_and_enterocytes_to_Endothelial_cells	0	0.00453	0.00453	0.00453
VISFATIN.Goblet_cells_and_paneth_cells_to_Endothelial_cells	0	0.00453	0.00453	0.00453
VISFATIN.T_memory_cells_to_Endothelial_cells	0	0.00453	0.00453	0.00453
CXCL.Goblet_cells_and_paneth_cells_to_Fibroblasts_and_smooth_muscle_cells	0.01131	0.01579	0.00448	0.00448
CXCL.Goblet_cells_and_paneth_cells_to_Endothelial_cells	0.01131	0.01579	0.00448	0.00448
CXCL.Goblet_cells_and_paneth_cells_to_Enteroendocrine_and_enterocytes_and_goblet_cells	0.01131	0.01579	0.00448	0.00448
CXCL.Goblet_cells_and_paneth_cells_to_T_cells_and_enterocytes	0.01131	0.01579	0.00448	0.00448
CXCL.Goblet_cells_and_paneth_cells_to_T-cells_and_NK_cells	0.01131	0.01579	0.00448	0.00448
CXCL.Goblet_cells_and_paneth_cells_to_B_cells	0.01131	0.01579	0.00448	0.00448
CXCL.Goblet_cells_and_paneth_cells_to_B-cells_2	0.01131	0.01579	0.00448	0.00448
CXCL.Goblet_cells_and_paneth_cells_to_T_memory_cells	0.01131	0.01579	0.00448	0.00448
CXCL.Goblet_cells_and_paneth_cells_to_Goblet_cells_enterocytes_and_epithelial_cells	0.01131	0.01579	0.00448	0.00448
BMP.Fibroblasts_to_Enterocytes_enteroendocrine_cells_and_SMCs	0.01382	0.01824	0.00442	0.00442
BMP.Smooth_muscle_cells_to_Enterocytes_enteroendocrine_cells_and_SMCs	0.01388	0.01823	0.00435	0.00435
COMPLEMENT.Fibroblasts_and_smooth_muscle_cells_to_B_cells	0.00226	0.0066	0.00434	0.00434
CCL.Goblet_cells_and_paneth_cells_to_T_cells_and_enterocytes	0	0.00432	0.00432	0.00432
BMP.Enterocytes_to_Fibroblasts_and_macrophages	0	0.0043	0.0043	0.0043
VISFATIN.T_cells_and_enterocytes_to_Goblet_cells_and_paneth_cells	0	0.00426	0.00426	0.00426
VISFATIN.Goblet_cells_and_paneth_cells_to_Goblet_cells_and_paneth_cells	0	0.00426	0.00426	0.00426
IL2.Fibroblasts_and_macrophages_to_T-cells_and_NK_cells	0	0.00426	0.00426	0.00426
VISFATIN.Macrophages_and_B_cells_to_Goblet_cells_and_paneth_cells	0	0.00426	0.00426	0.00426
VISFATIN.T_memory_cells_to_Goblet_cells_and_paneth_cells	0	0.00426	0.00426	0.00426
CXCL.Endothelial_cells_to_T-cells_and_NK_cells	0.00874	0.01295	0.00421	0.00421
CXCL.Endothelial_cells_to_B_cells	0.00874	0.01295	0.00421	0.00421
CXCL.Endothelial_cells_to_Fibroblasts_and_smooth_muscle_cells	0.00874	0.01295	0.00421	0.00421
CXCL.Endothelial_cells_to_B-cells_2	0.00874	0.01295	0.00421	0.00421
CXCL.Endothelial_cells_to_Enteroendocrine_and_enterocytes_and_goblet_cells	0.00874	0.01295	0.00421	0.00421
CXCL.Endothelial_cells_to_T_memory_cells	0.00874	0.01295	0.00421	0.00421
CXCL.Endothelial_cells_to_Endothelial_cells	0.00874	0.01295	0.00421	0.00421
CXCL.Endothelial_cells_to_T_cells_and_enterocytes	0.00874	0.01295	0.00421	0.00421
CXCL.Endothelial_cells_to_Goblet_cells_enterocytes_and_epithelial_cells	0.00874	0.01295	0.00421	0.00421
CCL.T_cells_and_enterocytes_to_Macrophages	0	0.00418	0.00418	0.00418
CXCL.Enterocytes_enteroendocrine_cells_and_SMCs_to_Goblet_cells_and_paneth_cells	0.00184	0.00599	0.00415	0.00415
MIF.Paneth_cells_and_enterocytes_to_Goblet_cells_and_paneth_cells	0.00184	0.00599	0.00415	0.00415
MIF.Macrophages_and_B_cells_to_Goblet_cells_and_paneth_cells	0.00184	0.00599	0.00415	0.00415
IL2.Fibroblasts_and_macrophages_to_T_memory_cells	0	0.00399	0.00399	0.00399
CXCL.Fibroblasts_and_smooth_muscle_cells_to_Macrophages	0.06983	0.0738	0.00397	0.00397
CXCL.Fibroblasts_and_smooth_muscle_cells_to_Fibroblasts_and_macrophages	0.06983	0.0738	0.00397	0.00397
CXCL.Fibroblasts_and_macrophages_to_Macrophages_and_B_cells	0.03016	0.0341	0.00394	0.00394
TNF.Macrophages_to_Macrophages	0	0.00383	0.00383	0.00383
MIF.Macrophages_to_Fibroblasts_and_macrophages	0	0.00383	0.00383	0.00383
TNF.Enterocytes_to_Macrophages	0	0.00383	0.00383	0.00383
COMPLEMENT.Macrophages_to_Macrophages	0	0.00378	0.00378	0.00378
COMPLEMENT.Fibroblasts_and_smooth_muscle_cells_to_Macrophages	0	0.00378	0.00378	0.00378
BMP.Goblet_cells_and_paneth_cells_to_Enterocytes_enteroendocrine_cells_and_SMCs	0.00722	0.01098	0.00376	0.00376
GAS.Fibroblasts_and_smooth_muscle_cells_to_Fibroblasts_and_macrophages	0.00651	0.01026	0.00375	0.00375
PROS.Fibroblasts_and_smooth_muscle_cells_to_Fibroblasts_and_macrophages	0.00651	0.01026	0.00375	0.00375
GAS.Goblet_cells_and_paneth_cells_to_Fibroblasts_and_macrophages	0.00651	0.01026	0.00375	0.00375
PROS.Goblet_cells_and_paneth_cells_to_Fibroblasts_and_macrophages	0.00651	0.01026	0.00375	0.00375
PROS.Endothelial_cells_to_Fibroblasts_and_macrophages	0.00651	0.01026	0.00375	0.00375
PROS.Enterocytes_enteroendocrine_cells_and_SMCs_to_Fibroblasts_and_macrophages	0.00651	0.01026	0.00375	0.00375
PROS.Fibroblasts_to_Fibroblasts_and_macrophages	0.00651	0.01026	0.00375	0.00375
GAS.Paneth_cells_and_enterocytes_to_Fibroblasts_and_macrophages	0.00651	0.01026	0.00375	0.00375
GDF.Endothelial_cells_to_B_cells	0.00226	0.00599	0.00373	0.00373
GDF.Enterocytes_enteroendocrine_cells_and_SMCs_to_B_cells	0.00226	0.00599	0.00373	0.00373
GDF.Paneth_cells_and_enterocytes_to_B_cells	0.00226	0.00599	0.00373	0.00373
GDF.Enterocytes_to_B-cells_2	0.02167	0.02537	0.0037	0.0037
GDF.Enterocytes_to_T_cells_and_enterocytes	0.02167	0.02537	0.0037	0.0037
BMP.Enterocytes_to_Goblet_cells_and_paneth_cells	0	0.0036	0.0036	0.0036
GRN.Fibroblasts_to_Smooth_muscle_cells	0.00143	0.00501	0.00358	0.00358
GRN.Fibroblasts_to_Enterocytes_enteroendocrine_cells_and_SMCs	0.00143	0.00501	0.00358	0.00358
MIF.Macrophages_to_Smooth_muscle_cells	0	0.00353	0.00353	0.00353
BMP.Goblet_cells_and_paneth_cells_to_Paneth_cells_and_enterocytes	0	0.00348	0.00348	0.00348
CXCL.Macrophages_to_T_cells_and_enterocytes	0.02009	0.02352	0.00343	0.00343
CXCL.Macrophages_to_Enteroendocrine_and_enterocytes_and_goblet_cells	0.02009	0.02352	0.00343	0.00343
BAFF.Fibroblasts_and_macrophages_to_B_cells	0.00874	0.01215	0.00341	0.00341
VISFATIN.T_cells_and_enterocytes_to_Macrophages	0	0.00335	0.00335	0.00335
VISFATIN.Goblet_cells_and_paneth_cells_to_Macrophages	0	0.00335	0.00335	0.00335
VISFATIN.T_memory_cells_to_Macrophages	0	0.00335	0.00335	0.00335
OSM.Macrophages_to_Fibroblasts_and_macrophages	0	0.00317	0.00317	0.00317
OSM.Macrophages_to_Goblet_cells_and_paneth_cells	0	0.00317	0.00317	0.00317
OSM.Macrophages_to_Fibroblasts	0	0.00317	0.00317	0.00317
MIF.Macrophages_to_T_memory_cells	0	0.00317	0.00317	0.00317
IL6.Goblet_cells_and_paneth_cells_to_Fibroblasts_and_macrophages	0	0.00317	0.00317	0.00317
IL6.Goblet_cells_and_paneth_cells_to_Goblet_cells_and_paneth_cells	0	0.00317	0.00317	0.00317
IL6.Goblet_cells_and_paneth_cells_to_Fibroblasts	0	0.00317	0.00317	0.00317
PERIOSTIN.Enterocytes_enteroendocrine_cells_and_SMCs_to_Goblet_cells_and_paneth_cells	0	0.00317	0.00317	0.00317
PERIOSTIN.Enterocytes_enteroendocrine_cells_and_SMCs_to_Fibroblasts	0	0.00317	0.00317	0.00317
GDF.Endothelial_cells_to_Goblet_cells_and_paneth_cells	0.01073	0.0139	0.00317	0.00317
GDF.Enterocytes_enteroendocrine_cells_and_SMCs_to_Goblet_cells_and_paneth_cells	0.01073	0.0139	0.00317	0.00317
GDF.Paneth_cells_and_enterocytes_to_Goblet_cells_and_paneth_cells	0.01073	0.0139	0.00317	0.00317
BMP.Enterocytes_to_Fibroblasts	0	0.00315	0.00315	0.00315
SEMA3.Fibroblasts_and_macrophages_to_Fibroblasts	0.01822	0.02135	0.00313	0.00313
GAS.Fibroblasts_to_Fibroblasts_and_smooth_muscle_cells	0.01804	0.02114	0.0031	0.0031
GAS.Fibroblasts_to_Fibroblasts	0.01804	0.02114	0.0031	0.0031
GAS.Fibroblasts_to_Enterocytes_enteroendocrine_cells_and_SMCs	0.01804	0.02114	0.0031	0.0031
CCL.Paneth_cells_and_enterocytes_to_T-cells_and_NK_cells	0.01629	0.01933	0.00304	0.00304
BMP.Enterocytes_to_Smooth_muscle_cells	0	0.003	0.003	0.003
CCL.Macrophages_to_T-cells_and_NK_cells	0.00427	0.00721	0.00294	0.00294
PDGF.Enterocytes_enteroendocrine_cells_and_SMCs_to_Fibroblasts_and_smooth_muscle_cells	0.00415	0.00707	0.00292	0.00292
KIT.Enterocytes_to_Enteroendocrine_and_enterocytes_and_goblet_cells	0.01687	0.01976	0.00289	0.00289
CXCL.Fibroblasts_to_Macrophages_and_B_cells	0.0321	0.03493	0.00283	0.00283
ANGPTL.Fibroblasts_and_smooth_muscle_cells_to_Fibroblasts_and_macrophages	0.01499	0.01778	0.00279	0.00279
ANGPTL.Goblet_cells_and_paneth_cells_to_Fibroblasts_and_macrophages	0.01499	0.01778	0.00279	0.00279
PROS.Fibroblasts_and_macrophages_to_Goblet_cells_and_paneth_cells	0.02737	0.03016	0.00279	0.00279
PDGF.Paneth_cells_and_enterocytes_to_Enterocytes_enteroendocrine_cells_and_SMCs	0.00083	0.00359	0.00276	0.00276
NRG.Macrophages_to_Smooth_muscle_cells	0	0.00275	0.00275	0.00275
IGF.Goblet_cells_and_paneth_cells_to_B-cells_2	0	0.00271	0.00271	0.00271
GALECTIN.B-cells_2_to_B-cells_2	0.01456	0.01723	0.00267	0.00267
GALECTIN.Enteroendocrine_and_enterocytes_and_goblet_cells_to_B-cells_2	0.01456	0.01723	0.00267	0.00267
GALECTIN.Macrophages_to_B-cells_2	0.01456	0.01723	0.00267	0.00267
GALECTIN.T_cells_and_enterocytes_to_B-cells_2	0.01456	0.01723	0.00267	0.00267
GALECTIN.Smooth_muscle_cells_to_B-cells_2	0.01456	0.01723	0.00267	0.00267
COMPLEMENT.Macrophages_to_B_cells	0	0.00266	0.00266	0.00266
BAFF.Goblet_cells_and_paneth_cells_to_Macrophages_and_B_cells	0	0.00266	0.00266	0.00266
CXCL.Enterocytes_enteroendocrine_cells_and_SMCs_to_Macrophages_and_B_cells	0	0.00266	0.00266	0.00266
GRN.Macrophages_to_Enterocytes	0.01514	0.01775	0.00261	0.00261
GRN.Macrophages_to_Paneth_cells_and_enterocytes	0.01514	0.01775	0.00261	0.00261
GRN.Fibroblasts_and_smooth_muscle_cells_to_Enterocytes	0.01514	0.01775	0.00261	0.00261
GRN.Fibroblasts_and_smooth_muscle_cells_to_Paneth_cells_and_enterocytes	0.01514	0.01775	0.00261	0.00261
GRN.Goblet_cells_and_paneth_cells_to_Enterocytes	0.01514	0.01775	0.00261	0.00261
GRN.Goblet_cells_and_paneth_cells_to_Paneth_cells_and_enterocytes	0.01514	0.01775	0.00261	0.00261
GRN.Fibroblasts_and_macrophages_to_Enterocytes	0.01514	0.01775	0.00261	0.00261
GRN.Fibroblasts_and_macrophages_to_Paneth_cells_and_enterocytes	0.01514	0.01775	0.00261	0.00261
MIF.Smooth_muscle_cells_to_Enteroendocrine_and_enterocytes_and_goblet_cells	0.00553	0.00812	0.00259	0.00259
MIF.Enterocytes_to_Enteroendocrine_and_enterocytes_and_goblet_cells	0.00553	0.00812	0.00259	0.00259
MIF.Smooth_muscle_cells_to_Macrophages	0.01923	0.02182	0.00259	0.00259
MIF.Paneth_cells_and_enterocytes_to_Macrophages	0.01923	0.02182	0.00259	0.00259
MIF.Macrophages_and_B_cells_to_Macrophages	0.01923	0.02182	0.00259	0.00259
MIF.Enterocytes_to_Macrophages	0.01923	0.02182	0.00259	0.00259
CXCL.Fibroblasts_and_macrophages_to_Fibroblasts_and_smooth_muscle_cells	0.01924	0.02179	0.00255	0.00255
CXCL.Fibroblasts_and_macrophages_to_Endothelial_cells	0.01924	0.02179	0.00255	0.00255
CXCL.Fibroblasts_and_macrophages_to_Enteroendocrine_and_enterocytes_and_goblet_cells	0.01924	0.02179	0.00255	0.00255
CXCL.Fibroblasts_and_macrophages_to_T_cells_and_enterocytes	0.01924	0.02179	0.00255	0.00255
CXCL.Fibroblasts_and_macrophages_to_T-cells_and_NK_cells	0.01924	0.02179	0.00255	0.00255
CXCL.Fibroblasts_and_macrophages_to_B_cells	0.01924	0.02179	0.00255	0.00255
CXCL.Fibroblasts_and_macrophages_to_B-cells_2	0.01924	0.02179	0.00255	0.00255
CXCL.Fibroblasts_and_macrophages_to_T_memory_cells	0.01924	0.02179	0.00255	0.00255
CXCL.Fibroblasts_and_macrophages_to_Goblet_cells_enterocytes_and_epithelial_cells	0.01924	0.02179	0.00255	0.00255
MIF.Macrophages_to_Enterocytes_enteroendocrine_cells_and_SMCs	0	0.00254	0.00254	0.00254
MIF.Smooth_muscle_cells_to_Enterocytes_enteroendocrine_cells_and_SMCs	0	0.00254	0.00254	0.00254
PDGF.Paneth_cells_and_enterocytes_to_Fibroblasts_and_macrophages	0.00263	0.00515	0.00252	0.00252
NRG.Macrophages_to_Enterocytes	0	0.00251	0.00251	0.00251
NRG.Macrophages_to_Paneth_cells_and_enterocytes	0	0.00251	0.00251	0.00251
GAS.Fibroblasts_and_smooth_muscle_cells_to_Goblet_cells_and_paneth_cells	0.00779	0.01026	0.00247	0.00247
PROS.Fibroblasts_and_smooth_muscle_cells_to_Goblet_cells_and_paneth_cells	0.00779	0.01026	0.00247	0.00247
GAS.Goblet_cells_and_paneth_cells_to_Goblet_cells_and_paneth_cells	0.00779	0.01026	0.00247	0.00247
PROS.Goblet_cells_and_paneth_cells_to_Goblet_cells_and_paneth_cells	0.00779	0.01026	0.00247	0.00247
PROS.Endothelial_cells_to_Goblet_cells_and_paneth_cells	0.00779	0.01026	0.00247	0.00247
PROS.Enterocytes_enteroendocrine_cells_and_SMCs_to_Goblet_cells_and_paneth_cells	0.00779	0.01026	0.00247	0.00247
PROS.Fibroblasts_to_Goblet_cells_and_paneth_cells	0.00779	0.01026	0.00247	0.00247
GAS.Paneth_cells_and_enterocytes_to_Goblet_cells_and_paneth_cells	0.00779	0.01026	0.00247	0.00247
PERIOSTIN.Fibroblasts_to_T_cells_and_enterocytes	0.01688	0.01932	0.00244	0.00244
MIF.Macrophages_to_Fibroblasts_and_smooth_muscle_cells	0	0.00242	0.00242	0.00242
TNF.Paneth_cells_and_enterocytes_to_Macrophages	0.00143	0.00383	0.0024	0.0024
EGF.Enterocytes_to_Goblet_cells_and_paneth_cells	0.03418	0.0365	0.00232	0.00232
CCL.Goblet_cells_and_paneth_cells_to_T-cells_and_NK_cells	0	0.00217	0.00217	0.00217
GALECTIN.B-cells_2_to_B_cells	0.01253	0.01469	0.00216	0.00216
GALECTIN.Enteroendocrine_and_enterocytes_and_goblet_cells_to_B_cells	0.01253	0.01469	0.00216	0.00216
GALECTIN.Macrophages_to_B_cells	0.01253	0.01469	0.00216	0.00216
GALECTIN.T_cells_and_enterocytes_to_B_cells	0.01253	0.01469	0.00216	0.00216
GALECTIN.Smooth_muscle_cells_to_B_cells	0.01253	0.01469	0.00216	0.00216
TGFb.Fibroblasts_to_Fibroblasts_and_macrophages	0	0.00208	0.00208	0.00208
CALCR.Enteroendocrine_and_enterocytes_and_goblet_cells_to_Enterocytes_enteroendocrine_cells_and_SMCs	0	0.00192	0.00192	0.00192
CALCR.Goblet_cells_and_paneth_cells_to_Enterocytes_enteroendocrine_cells_and_SMCs	0	0.00192	0.00192	0.00192
CXCL.Fibroblasts_and_smooth_muscle_cells_to_Macrophages_and_B_cells	0.03212	0.03403	0.00191	0.00191
GALECTIN.B-cells_2_to_T_memory_cells	0.01674	0.01856	0.00182	0.00182
GALECTIN.Enteroendocrine_and_enterocytes_and_goblet_cells_to_T_memory_cells	0.01674	0.01856	0.00182	0.00182
GALECTIN.Macrophages_to_T_memory_cells	0.01674	0.01856	0.00182	0.00182
GALECTIN.T_cells_and_enterocytes_to_T_memory_cells	0.01674	0.01856	0.00182	0.00182
GALECTIN.Smooth_muscle_cells_to_T_memory_cells	0.01674	0.01856	0.00182	0.00182
CXCL.Fibroblasts_to_Fibroblasts_and_smooth_muscle_cells	0.0205	0.02232	0.00182	0.00182
CXCL.Fibroblasts_to_Endothelial_cells	0.0205	0.02232	0.00182	0.00182
CXCL.Fibroblasts_to_Enteroendocrine_and_enterocytes_and_goblet_cells	0.0205	0.02232	0.00182	0.00182
CXCL.Fibroblasts_to_T_cells_and_enterocytes	0.0205	0.02232	0.00182	0.00182
CXCL.Fibroblasts_to_T-cells_and_NK_cells	0.0205	0.02232	0.00182	0.00182
CXCL.Fibroblasts_to_B_cells	0.0205	0.02232	0.00182	0.00182
CXCL.Fibroblasts_to_B-cells_2	0.0205	0.02232	0.00182	0.00182
CXCL.Fibroblasts_to_T_memory_cells	0.0205	0.02232	0.00182	0.00182
CXCL.Fibroblasts_to_Goblet_cells_enterocytes_and_epithelial_cells	0.0205	0.02232	0.00182	0.00182
GALECTIN.Goblet_cells_and_paneth_cells_to_B-cells_2	0.05029	0.05211	0.00182	0.00182
BMP.Smooth_muscle_cells_to_Fibroblasts_and_macrophages	0.01117	0.01291	0.00174	0.00174
TGFb.Fibroblasts_to_Smooth_muscle_cells	0	0.00174	0.00174	0.00174
GDF.Enterocytes_to_Fibroblasts	0.04328	0.04502	0.00174	0.00174
EGF.Fibroblasts_and_smooth_muscle_cells_to_Goblet_cells_and_paneth_cells	0.00427	0.00599	0.00172	0.00172
EGF.Fibroblasts_and_macrophages_to_Goblet_cells_and_paneth_cells	0.00427	0.00599	0.00172	0.00172
GALECTIN.Goblet_cells_and_paneth_cells_to_B_cells	0.04348	0.04516	0.00168	0.00168
FASLG.T-cells_and_NK_cells_to_Macrophages_and_B_cells	0	0.00168	0.00168	0.00168
FASLG.T-cells_and_NK_cells_to_Goblet_cells_and_paneth_cells	0	0.00168	0.00168	0.00168
FASLG.T-cells_and_NK_cells_to_Endothelial_cells	0	0.00168	0.00168	0.00168
FASLG.T-cells_and_NK_cells_to_T-cells_and_NK_cells	0	0.00168	0.00168	0.00168
CALCR.Enteroendocrine_and_enterocytes_and_goblet_cells_to_Smooth_muscle_cells	0	0.00168	0.00168	0.00168
CALCR.Enteroendocrine_and_enterocytes_and_goblet_cells_to_Goblet_cells_and_paneth_cells	0	0.00168	0.00168	0.00168
CALCR.Enteroendocrine_and_enterocytes_and_goblet_cells_to_Fibroblasts	0	0.00168	0.00168	0.00168
TNF.Macrophages_to_Fibroblasts_and_macrophages	0	0.00168	0.00168	0.00168
OSM.Macrophages_to_Fibroblasts_and_smooth_muscle_cells	0	0.00168	0.00168	0.00168
TNF.Macrophages_to_Goblet_cells_and_paneth_cells	0	0.00168	0.00168	0.00168
TNF.Macrophages_to_Fibroblasts	0	0.00168	0.00168	0.00168
MIF.Macrophages_to_Endothelial_cells	0	0.00168	0.00168	0.00168
OSM.Macrophages_to_Enterocytes_enteroendocrine_cells_and_SMCs	0	0.00168	0.00168	0.00168
NRG.Macrophages_to_Enteroendocrine_and_enterocytes_and_goblet_cells	0	0.00168	0.00168	0.00168
TNF.Macrophages_to_Enteroendocrine_and_enterocytes_and_goblet_cells	0	0.00168	0.00168	0.00168
TNF.Macrophages_to_B_cells	0	0.00168	0.00168	0.00168
TNF.Macrophages_to_B-cells_2	0	0.00168	0.00168	0.00168
TNF.Macrophages_to_T_memory_cells	0	0.00168	0.00168	0.00168
CALCR.Goblet_cells_and_paneth_cells_to_Smooth_muscle_cells	0	0.00168	0.00168	0.00168
CALCR.Goblet_cells_and_paneth_cells_to_Goblet_cells_and_paneth_cells	0	0.00168	0.00168	0.00168
IL6.Goblet_cells_and_paneth_cells_to_Fibroblasts_and_smooth_muscle_cells	0	0.00168	0.00168	0.00168
CALCR.Goblet_cells_and_paneth_cells_to_Fibroblasts	0	0.00168	0.00168	0.00168
BAFF.Goblet_cells_and_paneth_cells_to_B_cells	0	0.00168	0.00168	0.00168
TRAIL.Endothelial_cells_to_Endothelial_cells	0	0.00168	0.00168	0.00168
GDF.Endothelial_cells_to_Enterocytes	0	0.00168	0.00168	0.00168
CXCL.Enterocytes_enteroendocrine_cells_and_SMCs_to_Enterocytes_enteroendocrine_cells_and_SMCs	0	0.00168	0.00168	0.00168
GDF.Enterocytes_enteroendocrine_cells_and_SMCs_to_Enterocytes	0	0.00168	0.00168	0.00168
GRN.Paneth_cells_and_enterocytes_to_Smooth_muscle_cells	0	0.00168	0.00168	0.00168
MIF.Paneth_cells_and_enterocytes_to_Enterocytes_enteroendocrine_cells_and_SMCs	0	0.00168	0.00168	0.00168
GRN.Paneth_cells_and_enterocytes_to_Enterocytes_enteroendocrine_cells_and_SMCs	0	0.00168	0.00168	0.00168
KIT.Paneth_cells_and_enterocytes_to_Enteroendocrine_and_enterocytes_and_goblet_cells	0	0.00168	0.00168	0.00168
BMP.Paneth_cells_and_enterocytes_to_Paneth_cells_and_enterocytes	0	0.00168	0.00168	0.00168
GDF.Paneth_cells_and_enterocytes_to_Enterocytes	0	0.00168	0.00168	0.00168
MIF.Macrophages_and_B_cells_to_Enterocytes_enteroendocrine_cells_and_SMCs	0	0.00168	0.00168	0.00168
CXCL.Enterocytes_to_T-cells_and_NK_cells	0	0.00168	0.00168	0.00168
TNF.Enterocytes_to_B_cells	0	0.00168	0.00168	0.00168
TNF.Enterocytes_to_B-cells_2	0	0.00168	0.00168	0.00168
TNF.Enterocytes_to_Goblet_cells_and_paneth_cells	0	0.00168	0.00168	0.00168
TNF.Enterocytes_to_Enteroendocrine_and_enterocytes_and_goblet_cells	0	0.00168	0.00168	0.00168
TNF.Enterocytes_to_T_memory_cells	0	0.00168	0.00168	0.00168
TNF.Enterocytes_to_Fibroblasts_and_macrophages	0	0.00168	0.00168	0.00168
TNF.Enterocytes_to_Fibroblasts	0	0.00168	0.00168	0.00168
MIF.Enterocytes_to_Enterocytes_enteroendocrine_cells_and_SMCs	0	0.00168	0.00168	0.00168
BMP.Enterocytes_to_Paneth_cells_and_enterocytes	0	0.00168	0.00168	0.00168
PDGF.Endothelial_cells_to_Fibroblasts_and_macrophages	0.00133	0.00299	0.00166	0.00166
PDGF.Smooth_muscle_cells_to_Enterocytes_enteroendocrine_cells_and_SMCs	0.00047	0.00212	0.00165	0.00165
BMP.Paneth_cells_and_enterocytes_to_Enterocytes_enteroendocrine_cells_and_SMCs	0.00372	0.00535	0.00163	0.00163
SEMA3.Endothelial_cells_to_Fibroblasts	0.00368	0.0053	0.00162	0.00162
PDGF.Endothelial_cells_to_Enterocytes_enteroendocrine_cells_and_SMCs	0.00049	0.00208	0.00159	0.00159
GALECTIN.B-cells_2_to_T_cells_and_enterocytes	0.01487	0.01645	0.00158	0.00158
GALECTIN.Enteroendocrine_and_enterocytes_and_goblet_cells_to_T_cells_and_enterocytes	0.01487	0.01645	0.00158	0.00158
GALECTIN.Macrophages_to_T_cells_and_enterocytes	0.01487	0.01645	0.00158	0.00158
GALECTIN.Smooth_muscle_cells_to_T_cells_and_enterocytes	0.01487	0.01645	0.00158	0.00158
GDF.Endothelial_cells_to_Fibroblasts_and_macrophages	0.01154	0.01311	0.00157	0.00157
GDF.Enterocytes_enteroendocrine_cells_and_SMCs_to_Fibroblasts_and_macrophages	0.01154	0.01311	0.00157	0.00157
GDF.Paneth_cells_and_enterocytes_to_Fibroblasts_and_macrophages	0.01154	0.01311	0.00157	0.00157
GALECTIN.B-cells_2_to_Enteroendocrine_and_enterocytes_and_goblet_cells	0.0123	0.01377	0.00147	0.00147
GALECTIN.Enteroendocrine_and_enterocytes_and_goblet_cells_to_Enteroendocrine_and_enterocytes_and_goblet_cells	0.0123	0.01377	0.00147	0.00147
GALECTIN.Macrophages_to_Enteroendocrine_and_enterocytes_and_goblet_cells	0.0123	0.01377	0.00147	0.00147
GALECTIN.Smooth_muscle_cells_to_Enteroendocrine_and_enterocytes_and_goblet_cells	0.0123	0.01377	0.00147	0.00147
PERIOSTIN.Enterocytes_enteroendocrine_cells_and_SMCs_to_B-cells_2	0	0.00145	0.00145	0.00145
NRG.Fibroblasts_to_B-cells_2	0	0.00145	0.00145	0.00145
IGF.Fibroblasts_to_B-cells_2	0	0.00145	0.00145	0.00145
PDGF.Fibroblasts_and_macrophages_to_Enterocytes_enteroendocrine_cells_and_SMCs	0.00041	0.0018	0.00139	0.00139
BMP.Paneth_cells_and_enterocytes_to_Fibroblasts_and_macrophages	0.00298	0.0043	0.00132	0.00132
VEGF.Goblet_cells_and_paneth_cells_to_Endothelial_cells	0.01039	0.01169	0.0013	0.0013
GALECTIN.B-cells_2_to_T-cells_and_NK_cells	0.01466	0.01596	0.0013	0.0013
GALECTIN.Enteroendocrine_and_enterocytes_and_goblet_cells_to_T-cells_and_NK_cells	0.01466	0.01596	0.0013	0.0013
GALECTIN.Macrophages_to_T-cells_and_NK_cells	0.01466	0.01596	0.0013	0.0013
GALECTIN.Smooth_muscle_cells_to_T-cells_and_NK_cells	0.01466	0.01596	0.0013	0.0013
GALECTIN.T_cells_and_enterocytes_to_T_cells_and_enterocytes	0.01518	0.01645	0.00127	0.00127
KIT.Paneth_cells_and_enterocytes_to_Paneth_cells_and_enterocytes	0	0.00126	0.00126	0.00126
BMP.Enterocytes_to_Fibroblasts_and_smooth_muscle_cells	0	0.00125	0.00125	0.00125
PERIOSTIN.Fibroblasts_and_macrophages_to_Enteroendocrine_and_enterocytes_and_goblet_cells	0.04337	0.04461	0.00124	0.00124
EGF.Enteroendocrine_and_enterocytes_and_goblet_cells_to_Fibroblasts_and_macrophages	0.00143	0.00266	0.00123	0.00123
EGF.Enteroendocrine_and_enterocytes_and_goblet_cells_to_Fibroblasts_and_smooth_muscle_cells	0.00143	0.00266	0.00123	0.00123
EGF.Enteroendocrine_and_enterocytes_and_goblet_cells_to_Fibroblasts	0.00143	0.00266	0.00123	0.00123
CXCL.Fibroblasts_and_smooth_muscle_cells_to_Fibroblasts_and_smooth_muscle_cells	0.02051	0.02174	0.00123	0.00123
CXCL.Fibroblasts_and_smooth_muscle_cells_to_Endothelial_cells	0.02051	0.02174	0.00123	0.00123
CXCL.Fibroblasts_and_smooth_muscle_cells_to_Enteroendocrine_and_enterocytes_and_goblet_cells	0.02051	0.02174	0.00123	0.00123
CXCL.Fibroblasts_and_smooth_muscle_cells_to_T_cells_and_enterocytes	0.02051	0.02174	0.00123	0.00123
CXCL.Fibroblasts_and_smooth_muscle_cells_to_T-cells_and_NK_cells	0.02051	0.02174	0.00123	0.00123
CXCL.Fibroblasts_and_smooth_muscle_cells_to_B_cells	0.02051	0.02174	0.00123	0.00123
CXCL.Fibroblasts_and_smooth_muscle_cells_to_B-cells_2	0.02051	0.02174	0.00123	0.00123
CXCL.Fibroblasts_and_smooth_muscle_cells_to_T_memory_cells	0.02051	0.02174	0.00123	0.00123
CXCL.Fibroblasts_and_smooth_muscle_cells_to_Goblet_cells_enterocytes_and_epithelial_cells	0.02051	0.02174	0.00123	0.00123
SEMA3.Goblet_cells_and_paneth_cells_to_Fibroblasts	0.00952	0.01073	0.00121	0.00121
FGF.Goblet_cells_and_paneth_cells_to_Paneth_cells_and_enterocytes	0.00482	0.00599	0.00117	0.00117
FGF.Fibroblasts_to_Paneth_cells_and_enterocytes	0.00482	0.00599	0.00117	0.00117
PERIOSTIN.Fibroblasts_and_smooth_muscle_cells_to_Enteroendocrine_and_enterocytes_and_goblet_cells	0.04251	0.04367	0.00116	0.00116
PERIOSTIN.Smooth_muscle_cells_to_Enteroendocrine_and_enterocytes_and_goblet_cells	0.04462	0.04572	0.0011	0.0011
BMP.Enteroendocrine_and_enterocytes_and_goblet_cells_to_Goblet_cells_and_paneth_cells	0.01167	0.01276	0.00109	0.00109
GAS.Enterocytes_to_Goblet_cells_and_paneth_cells	0.03475	0.03583	0.00108	0.00108
GDF.Enterocytes_to_Macrophages	0.00614	0.00721	0.00107	0.00107
GDF.Enterocytes_to_Paneth_cells_and_enterocytes	0.00614	0.00721	0.00107	0.00107
TGFb.Fibroblasts_to_Macrophages	0	0.00107	0.00107	0.00107
TGFb.Macrophages_to_Macrophages	0.00123	0.00229	0.00106	0.00106
NRG.Macrophages_to_T_cells_and_enterocytes	0	0.00106	0.00106	0.00106
PDGF.Paneth_cells_and_enterocytes_to_Fibroblasts	0.00987	0.01091	0.00104	0.00104
GALECTIN.T_cells_and_enterocytes_to_Enteroendocrine_and_enterocytes_and_goblet_cells	0.01275	0.01377	0.00102	0.00102
KIT.Fibroblasts_and_macrophages_to_Enteroendocrine_and_enterocytes_and_goblet_cells	0.00569	0.00668	0.00099	0.00099
TNF.Paneth_cells_and_enterocytes_to_T_cells_and_enterocytes	0.00569	0.00668	0.00099	0.00099
MIF.Smooth_muscle_cells_to_Fibroblasts_and_smooth_muscle_cells	0.00143	0.00242	0.00099	0.00099
MIF.Paneth_cells_and_enterocytes_to_Macrophages_and_B_cells	0.0066	0.00757	0.00097	0.00097
MIF.Macrophages_and_B_cells_to_Macrophages_and_B_cells	0.0066	0.00757	0.00097	0.00097
BMP.Fibroblasts_and_smooth_muscle_cells_to_Fibroblasts_and_macrophages	0.01054	0.01149	0.00095	0.00095
GRN.Macrophages_to_Smooth_muscle_cells	0.0051	0.00599	0.00089	0.00089
GRN.Macrophages_to_Enterocytes_enteroendocrine_cells_and_SMCs	0.0051	0.00599	0.00089	0.00089
GRN.Fibroblasts_and_smooth_muscle_cells_to_Smooth_muscle_cells	0.0051	0.00599	0.00089	0.00089
GAS.Fibroblasts_and_smooth_muscle_cells_to_Fibroblasts_and_smooth_muscle_cells	0.0051	0.00599	0.00089	0.00089
PROS.Fibroblasts_and_smooth_muscle_cells_to_Fibroblasts_and_smooth_muscle_cells	0.0051	0.00599	0.00089	0.00089
GAS.Fibroblasts_and_smooth_muscle_cells_to_Fibroblasts	0.0051	0.00599	0.00089	0.00089
PROS.Fibroblasts_and_smooth_muscle_cells_to_Fibroblasts	0.0051	0.00599	0.00089	0.00089
GAS.Fibroblasts_and_smooth_muscle_cells_to_Enterocytes_enteroendocrine_cells_and_SMCs	0.0051	0.00599	0.00089	0.00089
GRN.Fibroblasts_and_smooth_muscle_cells_to_Enterocytes_enteroendocrine_cells_and_SMCs	0.0051	0.00599	0.00089	0.00089
PROS.Fibroblasts_and_smooth_muscle_cells_to_Enterocytes_enteroendocrine_cells_and_SMCs	0.0051	0.00599	0.00089	0.00089
BAFF.Fibroblasts_and_smooth_muscle_cells_to_B-cells_2	0.0051	0.00599	0.00089	0.00089
FGF.Goblet_cells_and_paneth_cells_to_Fibroblasts_and_macrophages	0.0051	0.00599	0.00089	0.00089
GRN.Goblet_cells_and_paneth_cells_to_Smooth_muscle_cells	0.0051	0.00599	0.00089	0.00089
GAS.Goblet_cells_and_paneth_cells_to_Fibroblasts_and_smooth_muscle_cells	0.0051	0.00599	0.00089	0.00089
PROS.Goblet_cells_and_paneth_cells_to_Fibroblasts_and_smooth_muscle_cells	0.0051	0.00599	0.00089	0.00089
GAS.Goblet_cells_and_paneth_cells_to_Fibroblasts	0.0051	0.00599	0.00089	0.00089
PROS.Goblet_cells_and_paneth_cells_to_Fibroblasts	0.0051	0.00599	0.00089	0.00089
GAS.Goblet_cells_and_paneth_cells_to_Enterocytes_enteroendocrine_cells_and_SMCs	0.0051	0.00599	0.00089	0.00089
GRN.Goblet_cells_and_paneth_cells_to_Enterocytes_enteroendocrine_cells_and_SMCs	0.0051	0.00599	0.00089	0.00089
PROS.Goblet_cells_and_paneth_cells_to_Enterocytes_enteroendocrine_cells_and_SMCs	0.0051	0.00599	0.00089	0.00089
FGF.Fibroblasts_and_macrophages_to_Fibroblasts_and_macrophages	0.0051	0.00599	0.00089	0.00089
GRN.Fibroblasts_and_macrophages_to_Smooth_muscle_cells	0.0051	0.00599	0.00089	0.00089
GRN.Fibroblasts_and_macrophages_to_Enterocytes_enteroendocrine_cells_and_SMCs	0.0051	0.00599	0.00089	0.00089
PROS.Endothelial_cells_to_Fibroblasts_and_smooth_muscle_cells	0.0051	0.00599	0.00089	0.00089
GDF.Endothelial_cells_to_B-cells_2	0.0051	0.00599	0.00089	0.00089
PROS.Endothelial_cells_to_Fibroblasts	0.0051	0.00599	0.00089	0.00089
GDF.Endothelial_cells_to_T_cells_and_enterocytes	0.0051	0.00599	0.00089	0.00089
PROS.Endothelial_cells_to_Enterocytes_enteroendocrine_cells_and_SMCs	0.0051	0.00599	0.00089	0.00089
CXCL.Enterocytes_enteroendocrine_cells_and_SMCs_to_Macrophages	0.0051	0.00599	0.00089	0.00089
CXCL.Enterocytes_enteroendocrine_cells_and_SMCs_to_Fibroblasts_and_macrophages	0.0051	0.00599	0.00089	0.00089
PROS.Enterocytes_enteroendocrine_cells_and_SMCs_to_Fibroblasts_and_smooth_muscle_cells	0.0051	0.00599	0.00089	0.00089
PROS.Enterocytes_enteroendocrine_cells_and_SMCs_to_Fibroblasts	0.0051	0.00599	0.00089	0.00089
PROS.Enterocytes_enteroendocrine_cells_and_SMCs_to_Enterocytes_enteroendocrine_cells_and_SMCs	0.0051	0.00599	0.00089	0.00089
GDF.Enterocytes_enteroendocrine_cells_and_SMCs_to_B-cells_2	0.0051	0.00599	0.00089	0.00089
GDF.Enterocytes_enteroendocrine_cells_and_SMCs_to_T_cells_and_enterocytes	0.0051	0.00599	0.00089	0.00089
EGF.Smooth_muscle_cells_to_Fibroblasts_and_macrophages	0.0051	0.00599	0.00089	0.00089
FGF.Smooth_muscle_cells_to_Fibroblasts_and_macrophages	0.0051	0.00599	0.00089	0.00089
EGF.Smooth_muscle_cells_to_Fibroblasts_and_smooth_muscle_cells	0.0051	0.00599	0.00089	0.00089
EGF.Smooth_muscle_cells_to_Fibroblasts	0.0051	0.00599	0.00089	0.00089
FGF.Fibroblasts_to_Fibroblasts_and_macrophages	0.0051	0.00599	0.00089	0.00089
PROS.Fibroblasts_to_Fibroblasts_and_smooth_muscle_cells	0.0051	0.00599	0.00089	0.00089
PROS.Fibroblasts_to_Fibroblasts	0.0051	0.00599	0.00089	0.00089
PROS.Fibroblasts_to_Enterocytes_enteroendocrine_cells_and_SMCs	0.0051	0.00599	0.00089	0.00089
MIF.Paneth_cells_and_enterocytes_to_Fibroblasts_and_macrophages	0.0051	0.00599	0.00089	0.00089
GAS.Paneth_cells_and_enterocytes_to_Fibroblasts_and_smooth_muscle_cells	0.0051	0.00599	0.00089	0.00089
GAS.Paneth_cells_and_enterocytes_to_Fibroblasts	0.0051	0.00599	0.00089	0.00089
GAS.Paneth_cells_and_enterocytes_to_Enterocytes_enteroendocrine_cells_and_SMCs	0.0051	0.00599	0.00089	0.00089
TNF.Paneth_cells_and_enterocytes_to_T-cells_and_NK_cells	0.0051	0.00599	0.00089	0.00089
GDF.Paneth_cells_and_enterocytes_to_B-cells_2	0.0051	0.00599	0.00089	0.00089
GDF.Paneth_cells_and_enterocytes_to_T_cells_and_enterocytes	0.0051	0.00599	0.00089	0.00089
MIF.Macrophages_and_B_cells_to_Fibroblasts_and_macrophages	0.0051	0.00599	0.00089	0.00089
MIF.Enterocytes_to_Fibroblasts_and_macrophages	0.0051	0.00599	0.00089	0.00089
GALECTIN.Goblet_cells_and_paneth_cells_to_Smooth_muscle_cells	0.03742	0.0383	0.00088	0.00088
MIF.Smooth_muscle_cells_to_B-cells_2	0.00689	0.00776	0.00087	0.00087
MIF.Paneth_cells_and_enterocytes_to_B-cells_2	0.00689	0.00776	0.00087	0.00087
MIF.Macrophages_and_B_cells_to_B-cells_2	0.00689	0.00776	0.00087	0.00087
MIF.Enterocytes_to_B-cells_2	0.00689	0.00776	0.00087	0.00087
MIF.Smooth_muscle_cells_to_B_cells	0.0068	0.00766	0.00086	0.00086
MIF.Paneth_cells_and_enterocytes_to_B_cells	0.0068	0.00766	0.00086	0.00086
MIF.Macrophages_and_B_cells_to_B_cells	0.0068	0.00766	0.00086	0.00086
VISFATIN.Macrophages_and_B_cells_to_Fibroblasts	0.00422	0.00508	0.00086	0.00086
MIF.Enterocytes_to_B_cells	0.0068	0.00766	0.00086	0.00086
BMP.Fibroblasts_and_macrophages_to_Fibroblasts_and_macrophages	0.01269	0.01354	0.00085	0.00085
VISFATIN.B_cells_to_Fibroblasts_and_macrophages	0.00423	0.00502	0.00079	0.00079
VISFATIN.B-cells_2_to_Fibroblasts_and_macrophages	0.00423	0.00502	0.00079	0.00079
VISFATIN.Enteroendocrine_and_enterocytes_and_goblet_cells_to_Fibroblasts_and_macrophages	0.00423	0.00502	0.00079	0.00079
CD40.T_cells_and_enterocytes_to_Fibroblasts_and_macrophages	0.00423	0.00502	0.00079	0.00079
VISFATIN.Enterocytes_enteroendocrine_cells_and_SMCs_to_Fibroblasts_and_macrophages	0.00423	0.00502	0.00079	0.00079
VISFATIN.Paneth_cells_and_enterocytes_to_Fibroblasts_and_macrophages	0.00423	0.00502	0.00079	0.00079
VISFATIN.Enterocytes_to_Fibroblasts_and_macrophages	0.00423	0.00502	0.00079	0.00079
FGF.Fibroblasts_and_macrophages_to_Paneth_cells_and_enterocytes	0.00524	0.00599	0.00075	0.00075
TGFb.B_cells_to_Macrophages	0.00111	0.00185	0.00074	0.00074
TGFb.Enteroendocrine_and_enterocytes_and_goblet_cells_to_Macrophages	0.00111	0.00185	0.00074	0.00074
TGFb.T_cells_and_enterocytes_to_Macrophages	0.00111	0.00185	0.00074	0.00074
GRN.Endothelial_cells_to_Paneth_cells_and_enterocytes	0.00427	0.00501	0.00074	0.00074
GRN.Endothelial_cells_to_Enterocytes	0.00427	0.00501	0.00074	0.00074
GRN.Enterocytes_enteroendocrine_cells_and_SMCs_to_Paneth_cells_and_enterocytes	0.00427	0.00501	0.00074	0.00074
GRN.Enterocytes_enteroendocrine_cells_and_SMCs_to_Enterocytes	0.00427	0.00501	0.00074	0.00074
GRN.Enterocytes_to_Paneth_cells_and_enterocytes	0.00427	0.00501	0.00074	0.00074
GRN.Enterocytes_to_Enterocytes	0.00427	0.00501	0.00074	0.00074
GRN.Goblet_cells_enterocytes_and_epithelial_cells_to_Enterocytes	0.00427	0.00501	0.00074	0.00074
GRN.Goblet_cells_enterocytes_and_epithelial_cells_to_Paneth_cells_and_enterocytes	0.00427	0.00501	0.00074	0.00074
NRG.Macrophages_to_B-cells_2	0	0.00073	0.00073	0.00073
IGF.Fibroblasts_to_Goblet_cells_and_paneth_cells	0	0.00073	0.00073	0.00073
PDGF.Paneth_cells_and_enterocytes_to_Goblet_cells_and_paneth_cells	0.00596	0.00669	0.00073	0.00073
GALECTIN.Fibroblasts_and_macrophages_to_Fibroblasts	0.05448	0.0552	0.00072	0.00072
BMP.Goblet_cells_and_paneth_cells_to_Fibroblasts_and_macrophages	0.00581	0.00652	0.00071	0.00071
ANGPTL.Fibroblasts_and_smooth_muscle_cells_to_Goblet_cells_and_paneth_cells	0.01444	0.01511	0.00067	0.00067
ANGPTL.Goblet_cells_and_paneth_cells_to_Goblet_cells_and_paneth_cells	0.01444	0.01511	0.00067	0.00067
IGF.Fibroblasts_and_smooth_muscle_cells_to_B-cells_2	0	0.00064	0.00064	0.00064
CD137.Endothelial_cells_to_T_cells_and_enterocytes	0.00205	0.00266	0.00061	0.00061
GALECTIN.B-cells_2_to_Goblet_cells_enterocytes_and_epithelial_cells	0.01154	0.01215	0.00061	0.00061
GALECTIN.Enteroendocrine_and_enterocytes_and_goblet_cells_to_Goblet_cells_enterocytes_and_epithelial_cells	0.01154	0.01215	0.00061	0.00061
GALECTIN.Macrophages_to_Goblet_cells_enterocytes_and_epithelial_cells	0.01154	0.01215	0.00061	0.00061
GALECTIN.Smooth_muscle_cells_to_Goblet_cells_enterocytes_and_epithelial_cells	0.01154	0.01215	0.00061	0.00061
TGFb.T-cells_and_NK_cells_to_Macrophages	0.00125	0.00185	0.0006	0.0006
SEMA3.Smooth_muscle_cells_to_Fibroblasts	0.01131	0.0119	0.00059	0.00059
BMP.Fibroblasts_to_Fibroblasts_and_macrophages	0.01115	0.01173	0.00058	0.00058
FGF.Goblet_cells_and_paneth_cells_to_Goblet_cells_and_paneth_cells	0.00326	0.00383	0.00057	0.00057
FGF.Fibroblasts_and_macrophages_to_Goblet_cells_and_paneth_cells	0.00326	0.00383	0.00057	0.00057
FGF.Smooth_muscle_cells_to_Goblet_cells_and_paneth_cells	0.00326	0.00383	0.00057	0.00057
FGF.Fibroblasts_to_Goblet_cells_and_paneth_cells	0.00326	0.00383	0.00057	0.00057
MIF.Smooth_muscle_cells_to_T-cells_and_NK_cells	0.00505	0.00561	0.00056	0.00056
MIF.Enterocytes_to_T-cells_and_NK_cells	0.00505	0.00561	0.00056	0.00056
GUCA.Paneth_cells_and_enterocytes_to_Enterocytes	0.01428	0.0148	0.00052	0.00052
TGFb.Enterocytes_enteroendocrine_cells_and_SMCs_to_Macrophages	0.00106	0.00156	0.0005	0.0005
SEMA3.Fibroblasts_to_Fibroblasts	0.00285	0.00335	0.0005	0.0005
SEMA3.Enterocytes_to_Fibroblasts	0.00285	0.00335	0.0005	0.0005
PDGF.Endothelial_cells_to_Fibroblasts	0.00583	0.00633	0.0005	0.0005
IGF.Fibroblasts_to_Enteroendocrine_and_enterocytes_and_goblet_cells	0.00203	0.00251	0.00048	0.00048
BMP.Enterocytes_enteroendocrine_cells_and_SMCs_to_Enterocytes_enteroendocrine_cells_and_SMCs	0.00072	0.0012	0.00048	0.00048
MIF.Smooth_muscle_cells_to_T_memory_cells	0.0027	0.00317	0.00047	0.00047
MIF.Enterocytes_to_T_memory_cells	0.0027	0.00317	0.00047	0.00047
SEMA3.Endothelial_cells_to_Endothelial_cells	0.00184	0.0023	0.00046	0.00046
TGFb.Macrophages_to_Fibroblasts_and_macrophages	0.0021	0.00255	0.00045	0.00045
GDF.Endothelial_cells_to_Fibroblasts	0.01036	0.01079	0.00043	0.00043
GDF.Enterocytes_enteroendocrine_cells_and_SMCs_to_Fibroblasts	0.01036	0.01079	0.00043	0.00043
MIF.Smooth_muscle_cells_to_T_cells_and_enterocytes	0.00566	0.00609	0.00043	0.00043
EGF.Paneth_cells_and_enterocytes_to_Goblet_cells_and_paneth_cells	0.01789	0.01832	0.00043	0.00043
GDF.Paneth_cells_and_enterocytes_to_Fibroblasts	0.01036	0.01079	0.00043	0.00043
MIF.Enterocytes_to_T_cells_and_enterocytes	0.00566	0.00609	0.00043	0.00043
BAFF.Fibroblasts_and_smooth_muscle_cells_to_Macrophages_and_B_cells	0.00226	0.00266	0.0004	0.0004
MIF.Smooth_muscle_cells_to_Goblet_cells_enterocytes_and_epithelial_cells	0.01136	0.01175	0.00039	0.00039
MIF.Paneth_cells_and_enterocytes_to_Goblet_cells_enterocytes_and_epithelial_cells	0.01136	0.01175	0.00039	0.00039
MIF.Macrophages_and_B_cells_to_Goblet_cells_enterocytes_and_epithelial_cells	0.01136	0.01175	0.00039	0.00039
MIF.Enterocytes_to_Goblet_cells_enterocytes_and_epithelial_cells	0.01136	0.01175	0.00039	0.00039
BMP.Enterocytes_enteroendocrine_cells_and_SMCs_to_Paneth_cells_and_enterocytes	0	0.00038	0.00038	0.00038
PDGF.Endothelial_cells_to_Goblet_cells_and_paneth_cells	0.00352	0.00388	0.00036	0.00036
FGF.Goblet_cells_and_paneth_cells_to_Fibroblasts_and_smooth_muscle_cells	0.00539	0.00574	0.00035	0.00035
FGF.Fibroblasts_and_macrophages_to_Fibroblasts_and_smooth_muscle_cells	0.00539	0.00574	0.00035	0.00035
FGF.Smooth_muscle_cells_to_Fibroblasts_and_smooth_muscle_cells	0.00539	0.00574	0.00035	0.00035
FGF.Fibroblasts_to_Fibroblasts_and_smooth_muscle_cells	0.00539	0.00574	0.00035	0.00035
ncWNT.Fibroblasts_to_Enterocytes_enteroendocrine_cells_and_SMCs	0.02038	0.02073	0.00035	0.00035
TGFb.B_cells_to_Fibroblasts_and_macrophages	0.00204	0.00238	0.00034	0.00034
TGFb.Enteroendocrine_and_enterocytes_and_goblet_cells_to_Fibroblasts_and_macrophages	0.00204	0.00238	0.00034	0.00034
TGFb.T_cells_and_enterocytes_to_Fibroblasts_and_macrophages	0.00204	0.00238	0.00034	0.00034
IGF.Fibroblasts_and_smooth_muscle_cells_to_Goblet_cells_and_paneth_cells	0	0.00032	0.00032	0.00032
IGF.Fibroblasts_and_macrophages_to_B-cells_2	0	0.00032	0.00032	0.00032
BMP.Paneth_cells_and_enterocytes_to_Goblet_cells_and_paneth_cells	0.00329	0.0036	0.00031	0.00031
TGFb.Goblet_cells_and_paneth_cells_to_Macrophages	0.00053	0.00082	0.00029	0.00029
TGFb.T-cells_and_NK_cells_to_Fibroblasts_and_macrophages	0.00211	0.00238	0.00027	0.00027
TGFb.Goblet_cells_and_paneth_cells_to_Fibroblasts_and_macrophages	0.00172	0.00199	0.00027	0.00027
TGFb.Enterocytes_enteroendocrine_cells_and_SMCs_to_Fibroblasts_and_macrophages	0.00201	0.00227	0.00026	0.00026
EGF.Fibroblasts_and_smooth_muscle_cells_to_Fibroblasts_and_macrophages	0.00143	0.00168	0.00025	0.00025
EGF.Fibroblasts_and_smooth_muscle_cells_to_Fibroblasts_and_smooth_muscle_cells	0.00143	0.00168	0.00025	0.00025
EGF.Fibroblasts_and_smooth_muscle_cells_to_Fibroblasts	0.00143	0.00168	0.00025	0.00025
BAFF.Fibroblasts_and_smooth_muscle_cells_to_B_cells	0.00143	0.00168	0.00025	0.00025
FGF.Goblet_cells_and_paneth_cells_to_Fibroblasts	0.00143	0.00168	0.00025	0.00025
FGF.Goblet_cells_and_paneth_cells_to_Endothelial_cells	0.00143	0.00168	0.00025	0.00025
EGF.Fibroblasts_and_macrophages_to_Fibroblasts_and_macrophages	0.00143	0.00168	0.00025	0.00025
ANGPT.Fibroblasts_and_macrophages_to_Goblet_cells_and_paneth_cells	0.00143	0.00168	0.00025	0.00025
EGF.Fibroblasts_and_macrophages_to_Fibroblasts_and_smooth_muscle_cells	0.00143	0.00168	0.00025	0.00025
EGF.Fibroblasts_and_macrophages_to_Fibroblasts	0.00143	0.00168	0.00025	0.00025
FGF.Fibroblasts_and_macrophages_to_Fibroblasts	0.00143	0.00168	0.00025	0.00025
FGF.Fibroblasts_and_macrophages_to_Endothelial_cells	0.00143	0.00168	0.00025	0.00025
GDF.Endothelial_cells_to_Macrophages	0.00143	0.00168	0.00025	0.00025
EDN.Endothelial_cells_to_Fibroblasts_and_macrophages	0.00143	0.00168	0.00025	0.00025
GRN.Endothelial_cells_to_Smooth_muscle_cells	0.00143	0.00168	0.00025	0.00025
EDN.Endothelial_cells_to_Fibroblasts_and_smooth_muscle_cells	0.00143	0.00168	0.00025	0.00025
GRN.Endothelial_cells_to_Enterocytes_enteroendocrine_cells_and_SMCs	0.00143	0.00168	0.00025	0.00025
GDF.Endothelial_cells_to_Paneth_cells_and_enterocytes	0.00143	0.00168	0.00025	0.00025
TRAIL.Endothelial_cells_to_Enterocytes	0.00143	0.00168	0.00025	0.00025
GDF.Enterocytes_enteroendocrine_cells_and_SMCs_to_Macrophages	0.00143	0.00168	0.00025	0.00025
GRN.Enterocytes_enteroendocrine_cells_and_SMCs_to_Smooth_muscle_cells	0.00143	0.00168	0.00025	0.00025
CXCL.Enterocytes_enteroendocrine_cells_and_SMCs_to_Fibroblasts_and_smooth_muscle_cells	0.00143	0.00168	0.00025	0.00025
GRN.Enterocytes_enteroendocrine_cells_and_SMCs_to_Enterocytes_enteroendocrine_cells_and_SMCs	0.00143	0.00168	0.00025	0.00025
CXCL.Enterocytes_enteroendocrine_cells_and_SMCs_to_T-cells_and_NK_cells	0.00143	0.00168	0.00025	0.00025
CXCL.Enterocytes_enteroendocrine_cells_and_SMCs_to_B_cells	0.00143	0.00168	0.00025	0.00025
CXCL.Enterocytes_enteroendocrine_cells_and_SMCs_to_B-cells_2	0.00143	0.00168	0.00025	0.00025
CXCL.Enterocytes_enteroendocrine_cells_and_SMCs_to_Enteroendocrine_and_enterocytes_and_goblet_cells	0.00143	0.00168	0.00025	0.00025
CXCL.Enterocytes_enteroendocrine_cells_and_SMCs_to_T_memory_cells	0.00143	0.00168	0.00025	0.00025
CXCL.Enterocytes_enteroendocrine_cells_and_SMCs_to_Endothelial_cells	0.00143	0.00168	0.00025	0.00025
CXCL.Enterocytes_enteroendocrine_cells_and_SMCs_to_T_cells_and_enterocytes	0.00143	0.00168	0.00025	0.00025
GDF.Enterocytes_enteroendocrine_cells_and_SMCs_to_Paneth_cells_and_enterocytes	0.00143	0.00168	0.00025	0.00025
CXCL.Enterocytes_enteroendocrine_cells_and_SMCs_to_Goblet_cells_enterocytes_and_epithelial_cells	0.00143	0.00168	0.00025	0.00025
AGT.Smooth_muscle_cells_to_Goblet_cells_and_paneth_cells	0.00143	0.00168	0.00025	0.00025
AGT.Smooth_muscle_cells_to_Fibroblasts_and_macrophages	0.00143	0.00168	0.00025	0.00025
FGF.Smooth_muscle_cells_to_Fibroblasts	0.00143	0.00168	0.00025	0.00025
FGF.Smooth_muscle_cells_to_Endothelial_cells	0.00143	0.00168	0.00025	0.00025
MIF.Smooth_muscle_cells_to_Endothelial_cells	0.00143	0.00168	0.00025	0.00025
ANGPT.Fibroblasts_to_Goblet_cells_and_paneth_cells	0.00143	0.00168	0.00025	0.00025
FGF.Fibroblasts_to_Fibroblasts	0.00143	0.00168	0.00025	0.00025
FGF.Fibroblasts_to_Endothelial_cells	0.00143	0.00168	0.00025	0.00025
TNF.Paneth_cells_and_enterocytes_to_Goblet_cells_and_paneth_cells	0.00143	0.00168	0.00025	0.00025
TNF.Paneth_cells_and_enterocytes_to_Fibroblasts_and_macrophages	0.00143	0.00168	0.00025	0.00025
MIF.Paneth_cells_and_enterocytes_to_Fibroblasts_and_smooth_muscle_cells	0.00143	0.00168	0.00025	0.00025
TNF.Paneth_cells_and_enterocytes_to_Fibroblasts	0.00143	0.00168	0.00025	0.00025
TNF.Paneth_cells_and_enterocytes_to_B_cells	0.00143	0.00168	0.00025	0.00025
TNF.Paneth_cells_and_enterocytes_to_B-cells_2	0.00143	0.00168	0.00025	0.00025
TNF.Paneth_cells_and_enterocytes_to_Enteroendocrine_and_enterocytes_and_goblet_cells	0.00143	0.00168	0.00025	0.00025
TNF.Paneth_cells_and_enterocytes_to_T_memory_cells	0.00143	0.00168	0.00025	0.00025
GDF.Paneth_cells_and_enterocytes_to_Macrophages	0.00143	0.00168	0.00025	0.00025
MIF.Paneth_cells_and_enterocytes_to_Endothelial_cells	0.00143	0.00168	0.00025	0.00025
GDF.Paneth_cells_and_enterocytes_to_Paneth_cells_and_enterocytes	0.00143	0.00168	0.00025	0.00025
MIF.Macrophages_and_B_cells_to_Fibroblasts_and_smooth_muscle_cells	0.00143	0.00168	0.00025	0.00025
MIF.Macrophages_and_B_cells_to_Endothelial_cells	0.00143	0.00168	0.00025	0.00025
MIF.Enterocytes_to_Fibroblasts_and_smooth_muscle_cells	0.00143	0.00168	0.00025	0.00025
GRN.Enterocytes_to_Smooth_muscle_cells	0.00143	0.00168	0.00025	0.00025
MIF.Enterocytes_to_Endothelial_cells	0.00143	0.00168	0.00025	0.00025
GRN.Enterocytes_to_Enterocytes_enteroendocrine_cells_and_SMCs	0.00143	0.00168	0.00025	0.00025
GRN.Goblet_cells_enterocytes_and_epithelial_cells_to_Smooth_muscle_cells	0.00143	0.00168	0.00025	0.00025
GRN.Goblet_cells_enterocytes_and_epithelial_cells_to_Enterocytes_enteroendocrine_cells_and_SMCs	0.00143	0.00168	0.00025	0.00025
TGFb.Fibroblasts_and_smooth_muscle_cells_to_Fibroblasts_and_macrophages	0.00171	0.00195	0.00024	0.00024
TGFb.Macrophages_to_Smooth_muscle_cells	0.00201	0.00225	0.00024	0.00024
PERIOSTIN.Goblet_cells_and_paneth_cells_to_T_cells_and_enterocytes	0.00816	0.00839	0.00023	0.00023
EGF.Endothelial_cells_to_Goblet_cells_and_paneth_cells	0.00427	0.0045	0.00023	0.00023
TGFb.Fibroblasts_and_smooth_muscle_cells_to_Macrophages	0.00052	0.00074	0.00022	0.00022
TGFb.Fibroblasts_and_macrophages_to_Fibroblasts_and_macrophages	0.00169	0.00191	0.00022	0.00022
VISFATIN.B_cells_to_Goblet_cells_and_paneth_cells	0.00407	0.00426	0.00019	0.00019
VISFATIN.B-cells_2_to_Goblet_cells_and_paneth_cells	0.00407	0.00426	0.00019	0.00019
VISFATIN.Enteroendocrine_and_enterocytes_and_goblet_cells_to_Goblet_cells_and_paneth_cells	0.00407	0.00426	0.00019	0.00019
CD40.T_cells_and_enterocytes_to_Goblet_cells_and_paneth_cells	0.00407	0.00426	0.00019	0.00019
VISFATIN.Enterocytes_enteroendocrine_cells_and_SMCs_to_Goblet_cells_and_paneth_cells	0.00407	0.00426	0.00019	0.00019
MIF.Smooth_muscle_cells_to_Macrophages_and_B_cells	0.0066	0.00679	0.00019	0.00019
VISFATIN.Paneth_cells_and_enterocytes_to_Goblet_cells_and_paneth_cells	0.00407	0.00426	0.00019	0.00019
VISFATIN.Enterocytes_to_Goblet_cells_and_paneth_cells	0.00407	0.00426	0.00019	0.00019
MIF.Enterocytes_to_Macrophages_and_B_cells	0.0066	0.00679	0.00019	0.00019
TGFb.Fibroblasts_and_macrophages_to_Macrophages	0.00047	0.00063	0.00016	0.00016
IGF.Fibroblasts_and_macrophages_to_Goblet_cells_and_paneth_cells	0	0.00016	0.00016	0.00016
ncWNT.Fibroblasts_to_Fibroblasts	0.01254	0.01269	0.00015	0.00015
TGFb.B_cells_to_Smooth_muscle_cells	0.00194	0.00207	0.00013	0.00013
TGFb.Enteroendocrine_and_enterocytes_and_goblet_cells_to_Smooth_muscle_cells	0.00194	0.00207	0.00013	0.00013
TGFb.T_cells_and_enterocytes_to_Smooth_muscle_cells	0.00194	0.00207	0.00013	0.00013
BMP.Enterocytes_enteroendocrine_cells_and_SMCs_to_Fibroblasts_and_macrophages	0.00085	0.00097	0.00012	0.00012
BMP.Enteroendocrine_and_enterocytes_and_goblet_cells_to_Fibroblasts	0.01103	0.01114	0.00011	0.00011
BMP.Enterocytes_enteroendocrine_cells_and_SMCs_to_Fibroblasts	0.0006	0.00071	0.00011	0.00011
BAFF.Fibroblasts_and_smooth_muscle_cells_to_Goblet_cells_enterocytes_and_epithelial_cells	0.00539	0.0055	0.00011	0.00011
WNT.Fibroblasts_and_macrophages_to_Enterocytes_enteroendocrine_cells_and_SMCs	0.00038	0.00043	5e-05	5e-05
IGF.Fibroblasts_to_T_cells_and_enterocytes	0.00184	0.00189	5e-05	5e-05
TGFb.T-cells_and_NK_cells_to_Smooth_muscle_cells	0.00202	0.00207	5e-05	5e-05
IGF.Fibroblasts_to_Enterocytes	0.00354	0.00358	4e-05	4e-05
TGFb.Enterocytes_enteroendocrine_cells_and_SMCs_to_Smooth_muscle_cells	0.00191	0.00194	3e-05	3e-05
BMP.Paneth_cells_and_enterocytes_to_Fibroblasts	0.00312	0.00315	3e-05	3e-05
TGFb.Goblet_cells_and_paneth_cells_to_Smooth_muscle_cells	0.00161	0.00163	2e-05	2e-05
IGF.Fibroblasts_to_Fibroblasts_and_macrophages	0.00132	0.00133	1e-05	1e-05
TGFb.Fibroblasts_and_smooth_muscle_cells_to_Smooth_muscle_cells	0.0016	0.0016	0	0
WNT.Fibroblasts_and_macrophages_to_Fibroblasts_and_smooth_muscle_cells	0.00028	0.00028	0	0
WNT.Fibroblasts_and_macrophages_to_Fibroblasts	0.00051	0.0005	-1e-05	1e-05
TGFb.Fibroblasts_and_macrophages_to_Smooth_muscle_cells	0.00157	0.00155	-2e-05	2e-05
WNT.Fibroblasts_and_macrophages_to_Fibroblasts_and_macrophages	0.00048	0.00043	-5e-05	5e-05
GDF.Endothelial_cells_to_Fibroblasts_and_smooth_muscle_cells	0.0092	0.00914	-6e-05	6e-05
GDF.Enterocytes_enteroendocrine_cells_and_SMCs_to_Fibroblasts_and_smooth_muscle_cells	0.0092	0.00914	-6e-05	6e-05
GDF.Paneth_cells_and_enterocytes_to_Fibroblasts_and_smooth_muscle_cells	0.0092	0.00914	-6e-05	6e-05
ANGPTL.Fibroblasts_and_macrophages_to_Fibroblasts_and_macrophages	0.01499	0.01492	-7e-05	7e-05
GAS.Fibroblasts_and_smooth_muscle_cells_to_Smooth_muscle_cells	0.0051	0.00501	-9e-05	9e-05
PROS.Fibroblasts_and_smooth_muscle_cells_to_Smooth_muscle_cells	0.0051	0.00501	-9e-05	9e-05
GAS.Goblet_cells_and_paneth_cells_to_Smooth_muscle_cells	0.0051	0.00501	-9e-05	9e-05
PROS.Goblet_cells_and_paneth_cells_to_Smooth_muscle_cells	0.0051	0.00501	-9e-05	9e-05
FGF.Goblet_cells_and_paneth_cells_to_Enterocytes	0.0051	0.00501	-9e-05	9e-05
FGF.Fibroblasts_and_macrophages_to_Enterocytes	0.0051	0.00501	-9e-05	9e-05
KIT.Fibroblasts_and_macrophages_to_Paneth_cells_and_enterocytes	0.0051	0.00501	-9e-05	9e-05
PROS.Endothelial_cells_to_Smooth_muscle_cells	0.0051	0.00501	-9e-05	9e-05
GDF.Endothelial_cells_to_Enteroendocrine_and_enterocytes_and_goblet_cells	0.0051	0.00501	-9e-05	9e-05
PROS.Enterocytes_enteroendocrine_cells_and_SMCs_to_Smooth_muscle_cells	0.0051	0.00501	-9e-05	9e-05
GDF.Enterocytes_enteroendocrine_cells_and_SMCs_to_Enteroendocrine_and_enterocytes_and_goblet_cells	0.0051	0.00501	-9e-05	9e-05
FGF.Smooth_muscle_cells_to_Enterocytes	0.0051	0.00501	-9e-05	9e-05
PROS.Fibroblasts_to_Smooth_muscle_cells	0.0051	0.00501	-9e-05	9e-05
FGF.Fibroblasts_to_Enterocytes	0.0051	0.00501	-9e-05	9e-05
GAS.Paneth_cells_and_enterocytes_to_Smooth_muscle_cells	0.0051	0.00501	-9e-05	9e-05
GDF.Paneth_cells_and_enterocytes_to_Enteroendocrine_and_enterocytes_and_goblet_cells	0.0051	0.00501	-9e-05	9e-05
CCL.Enterocytes_to_Goblet_cells_enterocytes_and_epithelial_cells	0.0051	0.00501	-9e-05	9e-05
ncWNT.Fibroblasts_to_Enterocytes	0.01133	0.01122	-0.00011	0.00011
BMP.Enterocytes_enteroendocrine_cells_and_SMCs_to_Goblet_cells_and_paneth_cells	0.00094	0.00081	-0.00013	0.00013
PERIOSTIN.Enterocytes_enteroendocrine_cells_and_SMCs_to_T_cells_and_enterocytes	0.00226	0.00211	-0.00015	0.00015
NRG.Fibroblasts_to_T_cells_and_enterocytes	0.00226	0.00211	-0.00015	0.00015
WNT.Fibroblasts_and_macrophages_to_Goblet_cells_and_paneth_cells	0.00057	0.00041	-0.00016	0.00016
EGF.Endothelial_cells_to_Fibroblasts_and_macrophages	0.00143	0.00126	-0.00017	0.00017
EGF.Endothelial_cells_to_Fibroblasts_and_smooth_muscle_cells	0.00143	0.00126	-0.00017	0.00017
EGF.Endothelial_cells_to_Fibroblasts	0.00143	0.00126	-0.00017	0.00017
GDF.Enterocytes_to_Fibroblasts_and_smooth_muscle_cells	0.03856	0.03835	-0.00021	0.00021
IGF.Goblet_cells_and_paneth_cells_to_Goblet_cells_and_paneth_cells	0.00156	0.00135	-0.00021	0.00021
BMP.Enterocytes_enteroendocrine_cells_and_SMCs_to_Fibroblasts_and_smooth_muscle_cells	0.0005	0.00028	-0.00022	0.00022
KIT.Enterocytes_to_Paneth_cells_and_enterocytes	0.01514	0.0149	-0.00024	0.00024
BMP.Enterocytes_enteroendocrine_cells_and_SMCs_to_Smooth_muscle_cells	0.00094	0.00067	-0.00027	0.00027
IGF.Goblet_cells_and_paneth_cells_to_Enteroendocrine_and_enterocytes_and_goblet_cells	0.00494	0.00466	-0.00028	0.00028
PROS.Fibroblasts_and_macrophages_to_Fibroblasts_and_smooth_muscle_cells	0.01804	0.01775	-0.00029	0.00029
PROS.Fibroblasts_and_macrophages_to_Fibroblasts	0.01804	0.01775	-0.00029	0.00029
PROS.Fibroblasts_and_macrophages_to_Enterocytes_enteroendocrine_cells_and_SMCs	0.01804	0.01775	-0.00029	0.00029
GAS.Fibroblasts_to_Smooth_muscle_cells	0.01804	0.01775	-0.00029	0.00029
GDF.Enterocytes_to_Enteroendocrine_and_enterocytes_and_goblet_cells	0.02167	0.02132	-0.00035	0.00035
PDGF.Fibroblasts_and_smooth_muscle_cells_to_Fibroblasts_and_macrophages	0.00035	0	-0.00035	0.00035
PDGF.Fibroblasts_and_macrophages_to_Fibroblasts_and_macrophages	0.00035	0	-0.00035	0.00035
WNT.Fibroblasts_and_macrophages_to_Enterocytes	0.00089	0.00053	-0.00036	0.00036
CD137.Endothelial_cells_to_Enteroendocrine_and_enterocytes_and_goblet_cells	0.00205	0.00168	-0.00037	0.00037
IGF.Fibroblasts_to_Endothelial_cells	0.0016	0.0012	-0.0004	0.0004
SEMA3.Fibroblasts_to_Endothelial_cells	0.00185	0.00145	-0.0004	0.0004
PDGF.Fibroblasts_and_smooth_muscle_cells_to_Enterocytes_enteroendocrine_cells_and_SMCs	0.00041	0	-0.00041	0.00041
WNT.Fibroblasts_and_macrophages_to_Smooth_muscle_cells	0.00043	0	-0.00043	0.00043
SEMA3.Enterocytes_to_Endothelial_cells	0.00206	0.00157	-0.00049	0.00049
WNT.Fibroblasts_and_macrophages_to_Paneth_cells_and_enterocytes	0.00051	0	-0.00051	0.00051
FGF.Smooth_muscle_cells_to_Paneth_cells_and_enterocytes	0.00651	0.00599	-0.00052	0.00052
VISFATIN.B_cells_to_Fibroblasts	0.00562	0.00508	-0.00054	0.00054
VISFATIN.B-cells_2_to_Fibroblasts	0.00562	0.00508	-0.00054	0.00054
VISFATIN.Enteroendocrine_and_enterocytes_and_goblet_cells_to_Fibroblasts	0.00562	0.00508	-0.00054	0.00054
CD40.T_cells_and_enterocytes_to_Fibroblasts	0.00562	0.00508	-0.00054	0.00054
VISFATIN.Enterocytes_enteroendocrine_cells_and_SMCs_to_Fibroblasts	0.00562	0.00508	-0.00054	0.00054
VISFATIN.Paneth_cells_and_enterocytes_to_Fibroblasts	0.00562	0.00508	-0.00054	0.00054
VISFATIN.Enterocytes_to_Fibroblasts	0.00562	0.00508	-0.00054	0.00054
TGFb.Fibroblasts_and_macrophages_to_Macrophages_and_B_cells	0.00056	0	-0.00056	0.00056
MIF.Smooth_muscle_cells_to_Fibroblasts	0.00852	0.00795	-0.00057	0.00057
MIF.Enterocytes_to_Fibroblasts	0.00852	0.00795	-0.00057	0.00057
IGF.Fibroblasts_to_Fibroblasts_and_smooth_muscle_cells	0.00131	0.00074	-0.00057	0.00057
FGF.Goblet_cells_and_paneth_cells_to_Enterocytes_enteroendocrine_cells_and_SMCs	0.00226	0.00168	-0.00058	0.00058
FGF.Fibroblasts_and_macrophages_to_Enterocytes_enteroendocrine_cells_and_SMCs	0.00226	0.00168	-0.00058	0.00058
FGF.Smooth_muscle_cells_to_Enterocytes_enteroendocrine_cells_and_SMCs	0.00226	0.00168	-0.00058	0.00058
EGF.Fibroblasts_to_Fibroblasts_and_macrophages	0.00226	0.00168	-0.00058	0.00058
EGF.Fibroblasts_to_Fibroblasts_and_smooth_muscle_cells	0.00226	0.00168	-0.00058	0.00058
EGF.Fibroblasts_to_Fibroblasts	0.00226	0.00168	-0.00058	0.00058
FGF.Fibroblasts_to_Enterocytes_enteroendocrine_cells_and_SMCs	0.00226	0.00168	-0.00058	0.00058
EDN.Endothelial_cells_to_Smooth_muscle_cells	0.00326	0.00266	-0.0006	0.0006
IGF.Fibroblasts_and_smooth_muscle_cells_to_Fibroblasts_and_macrophages	0.0012	0.00059	-0.00061	0.00061
TGFb.Fibroblasts_and_smooth_muscle_cells_to_Macrophages_and_B_cells	0.00063	0	-0.00063	0.00063
TGFb.Goblet_cells_and_paneth_cells_to_Macrophages_and_B_cells	0.00064	0	-0.00064	0.00064
WNT.Fibroblasts_and_macrophages_to_Endothelial_cells	0.00066	0	-0.00066	0.00066
VISFATIN.Macrophages_and_B_cells_to_Macrophages	0.00404	0.00335	-0.00069	0.00069
IGF.Goblet_cells_and_paneth_cells_to_Fibroblasts_and_macrophages	0.00317	0.00245	-0.00072	0.00072
PDGF.Endothelial_cells_to_Fibroblasts_and_smooth_muscle_cells	0.00267	0.00194	-0.00073	0.00073
IGF.Goblet_cells_and_paneth_cells_to_Endothelial_cells	0.00298	0.00224	-0.00074	0.00074
IGF.Fibroblasts_and_smooth_muscle_cells_to_Enteroendocrine_and_enterocytes_and_goblet_cells	0.00186	0.00111	-0.00075	0.00075
EGF.Fibroblasts_to_Goblet_cells_and_paneth_cells	0.00675	0.00599	-0.00076	0.00076
IGF.Fibroblasts_and_smooth_muscle_cells_to_T_cells_and_enterocytes	0.00169	0.00084	-0.00085	0.00085
IGF.Fibroblasts_and_smooth_muscle_cells_to_Fibroblasts_and_smooth_muscle_cells	0.0012	0.00033	-0.00087	0.00087
EGF.Paneth_cells_and_enterocytes_to_Fibroblasts_and_macrophages	0.00608	0.00521	-0.00087	0.00087
EGF.Paneth_cells_and_enterocytes_to_Fibroblasts_and_smooth_muscle_cells	0.00608	0.00521	-0.00087	0.00087
EGF.Paneth_cells_and_enterocytes_to_Fibroblasts	0.00608	0.00521	-0.00087	0.00087
ncWNT.Fibroblasts_to_Fibroblasts_and_macrophages	0.03258	0.0317	-0.00088	0.00088
FGF.Fibroblasts_and_smooth_muscle_cells_to_Fibroblasts	0.00356	0.00266	-0.0009	0.0009
FGF.Fibroblasts_and_smooth_muscle_cells_to_Endothelial_cells	0.00356	0.00266	-0.0009	0.0009
IGF.Fibroblasts_to_Paneth_cells_and_enterocytes	0.0027	0.0018	-0.0009	0.0009
IGF.Fibroblasts_and_macrophages_to_Fibroblasts_and_macrophages	0.00121	0.0003	-0.00091	0.00091
BMP.Goblet_cells_and_paneth_cells_to_Goblet_cells_and_paneth_cells	0.00641	0.00548	-0.00093	0.00093
IGF.Fibroblasts_and_smooth_muscle_cells_to_Endothelial_cells	0.00147	0.00053	-0.00094	0.00094
PDGF.Smooth_muscle_cells_to_Fibroblasts_and_macrophages	0.00402	0.00305	-0.00097	0.00097
IGF.Goblet_cells_and_paneth_cells_to_T_cells_and_enterocytes	0.0045	0.00352	-0.00098	0.00098
TRAIL.Endothelial_cells_to_Paneth_cells_and_enterocytes	0.00143	0.00042	-0.00101	0.00101
ncWNT.Fibroblasts_to_Smooth_muscle_cells	0.01224	0.01122	-0.00102	0.00102
HH.Enterocytes_to_Fibroblasts_and_macrophages	0.0027	0.00168	-0.00102	0.00102
IGF.Fibroblasts_and_macrophages_to_Fibroblasts_and_smooth_muscle_cells	0.0012	0.00017	-0.00103	0.00103
CD40.T_cells_and_enterocytes_to_Macrophages	0.00587	0.00484	-0.00103	0.00103
FGF.Goblet_cells_and_paneth_cells_to_Macrophages_and_B_cells	0.00107	0	-0.00107	0.00107
FGF.Fibroblasts_and_macrophages_to_Macrophages_and_B_cells	0.00107	0	-0.00107	0.00107
FGF.Smooth_muscle_cells_to_Macrophages_and_B_cells	0.00107	0	-0.00107	0.00107
FGF.Fibroblasts_to_Macrophages_and_B_cells	0.00107	0	-0.00107	0.00107
GDF.Endothelial_cells_to_Endothelial_cells	0.01186	0.01079	-0.00107	0.00107
GDF.Enterocytes_enteroendocrine_cells_and_SMCs_to_Endothelial_cells	0.01186	0.01079	-0.00107	0.00107
GDF.Paneth_cells_and_enterocytes_to_Endothelial_cells	0.01186	0.01079	-0.00107	0.00107
GDF.Endothelial_cells_to_T_memory_cells	0.00779	0.00668	-0.00111	0.00111
GDF.Enterocytes_enteroendocrine_cells_and_SMCs_to_T_memory_cells	0.00779	0.00668	-0.00111	0.00111
GDF.Paneth_cells_and_enterocytes_to_T_memory_cells	0.00779	0.00668	-0.00111	0.00111
EDN.Enterocytes_to_Fibroblasts_and_smooth_muscle_cells	0.00378	0.00266	-0.00112	0.00112
EDN.Enterocytes_to_Fibroblasts_and_macrophages	0.00378	0.00266	-0.00112	0.00112
TGFb.Endothelial_cells_to_Macrophages	0.00115	0	-0.00115	0.00115
PDGF.Enterocytes_to_Goblet_cells_and_paneth_cells	0.02073	0.01957	-0.00116	0.00116
PERIOSTIN.Enterocytes_enteroendocrine_cells_and_SMCs_to_Enteroendocrine_and_enterocytes_and_goblet_cells	0.00451	0.00335	-0.00116	0.00116
NRG.Fibroblasts_to_Enteroendocrine_and_enterocytes_and_goblet_cells	0.00451	0.00335	-0.00116	0.00116
PDGF.Paneth_cells_and_enterocytes_to_Fibroblasts_and_smooth_muscle_cells	0.00452	0.00335	-0.00117	0.00117
GDF.Endothelial_cells_to_Macrophages_and_B_cells	0.00285	0.00168	-0.00117	0.00117
GDF.Enterocytes_enteroendocrine_cells_and_SMCs_to_Macrophages_and_B_cells	0.00285	0.00168	-0.00117	0.00117
GDF.Paneth_cells_and_enterocytes_to_Macrophages_and_B_cells	0.00285	0.00168	-0.00117	0.00117
IGF.Fibroblasts_and_macrophages_to_Endothelial_cells	0.00147	0.00027	-0.0012	0.0012
EGF.Enterocytes_to_Fibroblasts_and_smooth_muscle_cells	0.01169	0.01049	-0.0012	0.0012
EGF.Enterocytes_to_Fibroblasts_and_macrophages	0.01169	0.01049	-0.0012	0.0012
EGF.Enterocytes_to_Fibroblasts	0.01169	0.01049	-0.0012	0.0012
VISFATIN.Macrophages_and_B_cells_to_Endothelial_cells	0.00577	0.00453	-0.00124	0.00124
BMP.Goblet_cells_and_paneth_cells_to_Fibroblasts	0.00605	0.00478	-0.00127	0.00127
MIF.Smooth_muscle_cells_to_Fibroblasts_and_macrophages	0.0051	0.00383	-0.00127	0.00127
IGF.Fibroblasts_and_macrophages_to_T_cells_and_enterocytes	0.0017	0.00042	-0.00128	0.00128
TGFb.Enterocytes_enteroendocrine_cells_and_SMCs_to_Macrophages_and_B_cells	0.00129	0	-0.00129	0.00129
IGF.Fibroblasts_and_smooth_muscle_cells_to_Fibroblasts	0.00131	0	-0.00131	0.00131
IGF.Fibroblasts_and_macrophages_to_Enteroendocrine_and_enterocytes_and_goblet_cells	0.00187	0.00056	-0.00131	0.00131
IGF.Fibroblasts_and_macrophages_to_Fibroblasts	0.00132	0	-0.00132	0.00132
BMP.Paneth_cells_and_enterocytes_to_Fibroblasts_and_smooth_muscle_cells	0.00259	0.00125	-0.00134	0.00134
TGFb.B_cells_to_Macrophages_and_B_cells	0.00135	0	-0.00135	0.00135
TGFb.B-cells_2_to_Macrophages_and_B_cells	0.00135	0	-0.00135	0.00135
TGFb.Enteroendocrine_and_enterocytes_and_goblet_cells_to_Macrophages_and_B_cells	0.00135	0	-0.00135	0.00135
TGFb.T_cells_and_enterocytes_to_Macrophages_and_B_cells	0.00135	0	-0.00135	0.00135
TGFb.Endothelial_cells_to_Macrophages_and_B_cells	0.0014	0	-0.0014	0.0014
RANKL.T-cells_and_NK_cells_to_Fibroblasts_and_macrophages	0.00143	0	-0.00143	0.00143
RANKL.T-cells_and_NK_cells_to_Paneth_cells_and_enterocytes	0.00143	0	-0.00143	0.00143
RANKL.T-cells_and_NK_cells_to_Goblet_cells_and_paneth_cells	0.00143	0	-0.00143	0.00143
HGF.Fibroblasts_and_smooth_muscle_cells_to_Smooth_muscle_cells	0.00143	0	-0.00143	0.00143
COMPLEMENT.Fibroblasts_and_smooth_muscle_cells_to_Macrophages_and_B_cells	0.00143	0	-0.00143	0.00143
TWEAK.Fibroblasts_and_smooth_muscle_cells_to_Goblet_cells_and_paneth_cells	0.00143	0	-0.00143	0.00143
FGF.Goblet_cells_and_paneth_cells_to_Macrophages	0.00143	0	-0.00143	0.00143
FGF.Goblet_cells_and_paneth_cells_to_Smooth_muscle_cells	0.00143	0	-0.00143	0.00143
TWEAK.Goblet_cells_and_paneth_cells_to_Goblet_cells_and_paneth_cells	0.00143	0	-0.00143	0.00143
KIT.Goblet_cells_and_paneth_cells_to_Enterocytes_enteroendocrine_cells_and_SMCs	0.00143	0	-0.00143	0.00143
FGF.Fibroblasts_and_macrophages_to_Macrophages	0.00143	0	-0.00143	0.00143
FGF.Fibroblasts_and_macrophages_to_Smooth_muscle_cells	0.00143	0	-0.00143	0.00143
TWEAK.Fibroblasts_and_macrophages_to_Goblet_cells_and_paneth_cells	0.00143	0	-0.00143	0.00143
KIT.Fibroblasts_and_macrophages_to_Enterocytes_enteroendocrine_cells_and_SMCs	0.00143	0	-0.00143	0.00143
TRAIL.Endothelial_cells_to_Enteroendocrine_and_enterocytes_and_goblet_cells	0.00143	0	-0.00143	0.00143
EDN.Endothelial_cells_to_Endothelial_cells	0.00143	0	-0.00143	0.00143
TRAIL.Endothelial_cells_to_T_cells_and_enterocytes	0.00143	0	-0.00143	0.00143
PERIOSTIN.Endothelial_cells_to_T_cells_and_enterocytes	0.00143	0	-0.00143	0.00143
EGF.Enterocytes_enteroendocrine_cells_and_SMCs_to_Fibroblasts_and_macrophages	0.00143	0	-0.00143	0.00143
EGF.Enterocytes_enteroendocrine_cells_and_SMCs_to_Fibroblasts_and_smooth_muscle_cells	0.00143	0	-0.00143	0.00143
MIF.Enterocytes_enteroendocrine_cells_and_SMCs_to_Fibroblasts_and_smooth_muscle_cells	0.00143	0	-0.00143	0.00143
EGF.Enterocytes_enteroendocrine_cells_and_SMCs_to_Fibroblasts	0.00143	0	-0.00143	0.00143
MIF.Enterocytes_enteroendocrine_cells_and_SMCs_to_Endothelial_cells	0.00143	0	-0.00143	0.00143
TWEAK.Smooth_muscle_cells_to_Goblet_cells_and_paneth_cells	0.00143	0	-0.00143	0.00143
CXCL.Smooth_muscle_cells_to_Fibroblasts_and_smooth_muscle_cells	0.00143	0	-0.00143	0.00143
FGF.Smooth_muscle_cells_to_Smooth_muscle_cells	0.00143	0	-0.00143	0.00143
CXCL.Smooth_muscle_cells_to_Endothelial_cells	0.00143	0	-0.00143	0.00143
FGF.Smooth_muscle_cells_to_Macrophages	0.00143	0	-0.00143	0.00143
CXCL.Smooth_muscle_cells_to_Enteroendocrine_and_enterocytes_and_goblet_cells	0.00143	0	-0.00143	0.00143
CXCL.Smooth_muscle_cells_to_T_cells_and_enterocytes	0.00143	0	-0.00143	0.00143
CXCL.Smooth_muscle_cells_to_T-cells_and_NK_cells	0.00143	0	-0.00143	0.00143
CXCL.Smooth_muscle_cells_to_B_cells	0.00143	0	-0.00143	0.00143
CXCL.Smooth_muscle_cells_to_B-cells_2	0.00143	0	-0.00143	0.00143
CXCL.Smooth_muscle_cells_to_T_memory_cells	0.00143	0	-0.00143	0.00143
CXCL.Smooth_muscle_cells_to_Goblet_cells_enterocytes_and_epithelial_cells	0.00143	0	-0.00143	0.00143
FGF.Fibroblasts_to_Smooth_muscle_cells	0.00143	0	-0.00143	0.00143
IGF.Fibroblasts_to_Fibroblasts	0.00143	0	-0.00143	0.00143
FGF.Fibroblasts_to_Macrophages	0.00143	0	-0.00143	0.00143
TNF.Paneth_cells_and_enterocytes_to_Fibroblasts_and_smooth_muscle_cells	0.00143	0	-0.00143	0.00143
TNF.Paneth_cells_and_enterocytes_to_Smooth_muscle_cells	0.00143	0	-0.00143	0.00143
TNF.Paneth_cells_and_enterocytes_to_Endothelial_cells	0.00143	0	-0.00143	0.00143
CXCL.Macrophages_and_B_cells_to_T-cells_and_NK_cells	0.00143	0	-0.00143	0.00143
CXCL.Macrophages_and_B_cells_to_B_cells	0.00143	0	-0.00143	0.00143
CXCL.Macrophages_and_B_cells_to_B-cells_2	0.00143	0	-0.00143	0.00143
CXCL.Macrophages_and_B_cells_to_Enteroendocrine_and_enterocytes_and_goblet_cells	0.00143	0	-0.00143	0.00143
CXCL.Macrophages_and_B_cells_to_T_memory_cells	0.00143	0	-0.00143	0.00143
CXCL.Macrophages_and_B_cells_to_Goblet_cells_enterocytes_and_epithelial_cells	0.00143	0	-0.00143	0.00143
CXCL.Macrophages_and_B_cells_to_T_cells_and_enterocytes	0.00143	0	-0.00143	0.00143
CXCL.Macrophages_and_B_cells_to_Fibroblasts_and_smooth_muscle_cells	0.00143	0	-0.00143	0.00143
CXCL.Macrophages_and_B_cells_to_Endothelial_cells	0.00143	0	-0.00143	0.00143
MIF.T_memory_cells_to_Fibroblasts_and_smooth_muscle_cells	0.00143	0	-0.00143	0.00143
MIF.T_memory_cells_to_Endothelial_cells	0.00143	0	-0.00143	0.00143
ncWNT.Macrophages_to_Enterocytes_enteroendocrine_cells_and_SMCs	0.00147	0	-0.00147	0.00147
ncWNT.Macrophages_to_Enterocytes	0.00147	0	-0.00147	0.00147
ncWNT.Macrophages_to_Paneth_cells_and_enterocytes	0.00147	0	-0.00147	0.00147
ncWNT.Smooth_muscle_cells_to_Enterocytes	0.00147	0	-0.00147	0.00147
ncWNT.Smooth_muscle_cells_to_Paneth_cells_and_enterocytes	0.00147	0	-0.00147	0.00147
BMP.Smooth_muscle_cells_to_Goblet_cells_and_paneth_cells	0.01234	0.01086	-0.00148	0.00148
TGFb.Macrophages_to_Macrophages_and_B_cells	0.00149	0	-0.00149	0.00149
TGFb.T-cells_and_NK_cells_to_Macrophages_and_B_cells	0.00151	0	-0.00151	0.00151
IGF.Fibroblasts_to_Enterocytes_enteroendocrine_cells_and_SMCs	0.00245	0.00094	-0.00151	0.00151
ncWNT.Smooth_muscle_cells_to_Smooth_muscle_cells	0.00158	0	-0.00158	0.00158
ncWNT.Macrophages_to_Fibroblasts	0.00162	0	-0.00162	0.00162
ncWNT.Smooth_muscle_cells_to_Fibroblasts	0.00162	0	-0.00162	0.00162
GALECTIN.B-cells_2_to_Fibroblasts	0.0142	0.01258	-0.00162	0.00162
GALECTIN.Enteroendocrine_and_enterocytes_and_goblet_cells_to_Fibroblasts	0.0142	0.01258	-0.00162	0.00162
GALECTIN.Macrophages_to_Fibroblasts	0.0142	0.01258	-0.00162	0.00162
GALECTIN.Smooth_muscle_cells_to_Fibroblasts	0.0142	0.01258	-0.00162	0.00162
IGF.Fibroblasts_and_smooth_muscle_cells_to_Enterocytes	0.00324	0.00159	-0.00165	0.00165
ncWNT.Macrophages_to_Smooth_muscle_cells	0.00166	0	-0.00166	0.00166
IGF.Fibroblasts_and_smooth_muscle_cells_to_Paneth_cells_and_enterocytes	0.00247	0.0008	-0.00167	0.00167
IGF.Smooth_muscle_cells_to_Goblet_cells_and_paneth_cells	0.00434	0.00265	-0.00169	0.00169
NRG.Fibroblasts_to_Enterocytes	0.00675	0.00501	-0.00174	0.00174
NRG.Fibroblasts_to_Paneth_cells_and_enterocytes	0.00675	0.00501	-0.00174	0.00174
ANGPTL.Fibroblasts_and_macrophages_to_Goblet_cells_and_paneth_cells	0.01444	0.01268	-0.00176	0.00176
IGF.Goblet_cells_and_paneth_cells_to_Fibroblasts_and_smooth_muscle_cells	0.00316	0.00138	-0.00178	0.00178
IGF.Fibroblasts_and_smooth_muscle_cells_to_Enterocytes_enteroendocrine_cells_and_SMCs	0.00223	0.00042	-0.00181	0.00181
VISFATIN.Macrophages_and_B_cells_to_Smooth_muscle_cells	0.00758	0.00576	-0.00182	0.00182
VEGF.Fibroblasts_and_macrophages_to_Endothelial_cells	0.01405	0.01223	-0.00182	0.00182
GAS.Enterocytes_to_Fibroblasts_and_smooth_muscle_cells	0.02296	0.02114	-0.00182	0.00182
GAS.Enterocytes_to_Fibroblasts	0.02296	0.02114	-0.00182	0.00182
GAS.Enterocytes_to_Enterocytes_enteroendocrine_cells_and_SMCs	0.02296	0.02114	-0.00182	0.00182
BMP.Paneth_cells_and_enterocytes_to_Smooth_muscle_cells	0.00484	0.003	-0.00184	0.00184
MIF.Enterocytes_enteroendocrine_cells_and_SMCs_to_Goblet_cells_and_paneth_cells	0.00184	0	-0.00184	0.00184
KIT.Enterocytes_enteroendocrine_cells_and_SMCs_to_Enterocytes_enteroendocrine_cells_and_SMCs	0.00184	0	-0.00184	0.00184
CXCL.Smooth_muscle_cells_to_Goblet_cells_and_paneth_cells	0.00184	0	-0.00184	0.00184
CXCL.Macrophages_and_B_cells_to_Goblet_cells_and_paneth_cells	0.00184	0	-0.00184	0.00184
MIF.T_memory_cells_to_Goblet_cells_and_paneth_cells	0.00184	0	-0.00184	0.00184
SEMA3.Goblet_cells_and_paneth_cells_to_Endothelial_cells	0.00691	0.00505	-0.00186	0.00186
ANGPTL.Fibroblasts_and_smooth_muscle_cells_to_Fibroblasts	0.01986	0.01797	-0.00189	0.00189
ANGPTL.Goblet_cells_and_paneth_cells_to_Fibroblasts	0.01986	0.01797	-0.00189	0.00189
IGF.Goblet_cells_and_paneth_cells_to_Enterocytes	0.00856	0.00663	-0.00193	0.00193
IGF.Fibroblasts_to_Smooth_muscle_cells	0.00532	0.00339	-0.00193	0.00193
BMP.Fibroblasts_and_smooth_muscle_cells_to_Goblet_cells_and_paneth_cells	0.01164	0.0097	-0.00194	0.00194
TGFb.Endothelial_cells_to_Smooth_muscle_cells	0.00196	0	-0.00196	0.00196
EDN.Endothelial_cells_to_Fibroblasts	0.00663	0.00467	-0.00196	0.00196
FGF.Fibroblasts_and_smooth_muscle_cells_to_Goblet_cells_and_paneth_cells	0.00807	0.00606	-0.00201	0.00201
IGF.Fibroblasts_and_macrophages_to_Enterocytes_enteroendocrine_cells_and_SMCs	0.00224	0.00021	-0.00203	0.00203
VISFATIN.B_cells_to_Macrophages	0.00538	0.00335	-0.00203	0.00203
VISFATIN.B-cells_2_to_Macrophages	0.00538	0.00335	-0.00203	0.00203
VISFATIN.Enteroendocrine_and_enterocytes_and_goblet_cells_to_Macrophages	0.00538	0.00335	-0.00203	0.00203
VISFATIN.Enterocytes_enteroendocrine_cells_and_SMCs_to_Macrophages	0.00538	0.00335	-0.00203	0.00203
VISFATIN.Paneth_cells_and_enterocytes_to_Macrophages	0.00538	0.00335	-0.00203	0.00203
VISFATIN.Enterocytes_to_Macrophages	0.00538	0.00335	-0.00203	0.00203
CD137.Endothelial_cells_to_T-cells_and_NK_cells	0.00205	0	-0.00205	0.00205
TGFb.Endothelial_cells_to_Fibroblasts_and_macrophages	0.00206	0	-0.00206	0.00206
BMP.Endothelial_cells_to_Fibroblasts_and_macrophages	0.00206	0	-0.00206	0.00206
BMP.Macrophages_and_B_cells_to_Fibroblasts_and_macrophages	0.00206	0	-0.00206	0.00206
IGF.Fibroblasts_and_macrophages_to_Paneth_cells_and_enterocytes	0.00249	0.0004	-0.00209	0.00209
GALECTIN.B-cells_2_to_Smooth_muscle_cells	0.01073	0.00861	-0.00212	0.00212
GALECTIN.Enteroendocrine_and_enterocytes_and_goblet_cells_to_Smooth_muscle_cells	0.01073	0.00861	-0.00212	0.00212
GALECTIN.Macrophages_to_Smooth_muscle_cells	0.01073	0.00861	-0.00212	0.00212
GALECTIN.Smooth_muscle_cells_to_Smooth_muscle_cells	0.01073	0.00861	-0.00212	0.00212
BMP.Smooth_muscle_cells_to_Fibroblasts	0.01163	0.00947	-0.00216	0.00216
GALECTIN.T-cells_and_NK_cells_to_Macrophages_and_B_cells	0.00226	0	-0.00226	0.00226
GALECTIN.B-cells_2_to_Macrophages_and_B_cells	0.00226	0	-0.00226	0.00226
GALECTIN.Enteroendocrine_and_enterocytes_and_goblet_cells_to_Macrophages_and_B_cells	0.00226	0	-0.00226	0.00226
GALECTIN.Macrophages_to_Macrophages_and_B_cells	0.00226	0	-0.00226	0.00226
GALECTIN.T_cells_and_enterocytes_to_Macrophages_and_B_cells	0.00226	0	-0.00226	0.00226
GALECTIN.Smooth_muscle_cells_to_Macrophages_and_B_cells	0.00226	0	-0.00226	0.00226
GALECTIN.Macrophages_and_B_cells_to_Macrophages_and_B_cells	0.00226	0	-0.00226	0.00226
BMP.Macrophages_and_B_cells_to_Goblet_cells_and_paneth_cells	0.00228	0	-0.00228	0.00228
PDGF.Enterocytes_to_Fibroblasts	0.03371	0.03138	-0.00233	0.00233
BMP.Fibroblasts_to_Goblet_cells_and_paneth_cells	0.01231	0.00992	-0.00239	0.00239
IGF.Fibroblasts_and_macrophages_to_Enterocytes	0.00325	0.0008	-0.00245	0.00245
RANKL.Enteroendocrine_and_enterocytes_and_goblet_cells_to_Fibroblasts_and_macrophages	0.01015	0.00764	-0.00251	0.00251
RANKL.Enteroendocrine_and_enterocytes_and_goblet_cells_to_Goblet_cells_and_paneth_cells	0.01015	0.00764	-0.00251	0.00251
RANKL.Enteroendocrine_and_enterocytes_and_goblet_cells_to_Paneth_cells_and_enterocytes	0.01015	0.00764	-0.00251	0.00251
KIT.Endothelial_cells_to_Enteroendocrine_and_enterocytes_and_goblet_cells	0.02871	0.02618	-0.00253	0.00253
BMP.Fibroblasts_and_smooth_muscle_cells_to_Fibroblasts	0.01096	0.00842	-0.00254	0.00254
BMP.Fibroblasts_and_macrophages_to_Goblet_cells_and_paneth_cells	0.01401	0.01143	-0.00258	0.00258
GALECTIN.T_cells_and_enterocytes_to_T-cells_and_NK_cells	0.0186	0.01596	-0.00264	0.00264
FGF.Fibroblasts_and_smooth_muscle_cells_to_Macrophages_and_B_cells	0.00267	0	-0.00267	0.00267
ncWNT.Smooth_muscle_cells_to_Enterocytes_enteroendocrine_cells_and_SMCs	0.00268	0	-0.00268	0.00268
LIFR.Enteroendocrine_and_enterocytes_and_goblet_cells_to_Endothelial_cells	0.0027	0	-0.0027	0.0027
ANGPT.Fibroblasts_and_macrophages_to_Endothelial_cells	0.00411	0.00141	-0.0027	0.0027
MIF.Enterocytes_enteroendocrine_cells_and_SMCs_to_T_memory_cells	0.0027	0	-0.0027	0.0027
ANGPT.Fibroblasts_to_Endothelial_cells	0.00411	0.00141	-0.0027	0.0027
MIF.Paneth_cells_and_enterocytes_to_T_memory_cells	0.0027	0	-0.0027	0.0027
MIF.Macrophages_and_B_cells_to_T_memory_cells	0.0027	0	-0.0027	0.0027
MIF.T_memory_cells_to_T_memory_cells	0.0027	0	-0.0027	0.0027
MIF.Smooth_muscle_cells_to_Smooth_muscle_cells	0.00625	0.00353	-0.00272	0.00272
MIF.Enterocytes_to_Smooth_muscle_cells	0.00625	0.00353	-0.00272	0.00272
GDF.Endothelial_cells_to_Smooth_muscle_cells	0.00874	0.00599	-0.00275	0.00275
GDF.Enterocytes_enteroendocrine_cells_and_SMCs_to_Smooth_muscle_cells	0.00874	0.00599	-0.00275	0.00275
GDF.Paneth_cells_and_enterocytes_to_Smooth_muscle_cells	0.00874	0.00599	-0.00275	0.00275
PERIOSTIN.Endothelial_cells_to_Enteroendocrine_and_enterocytes_and_goblet_cells	0.00285	0	-0.00285	0.00285
PERIOSTIN.Macrophages_and_B_cells_to_T_cells_and_enterocytes	0.00285	0	-0.00285	0.00285
PERIOSTIN.Fibroblasts_to_Enteroendocrine_and_enterocytes_and_goblet_cells	0.0332	0.03035	-0.00285	0.00285
GALECTIN.Endothelial_cells_to_Macrophages_and_B_cells	0.03082	0.02792	-0.0029	0.0029
PERIOSTIN.Goblet_cells_and_paneth_cells_to_Enteroendocrine_and_enterocytes_and_goblet_cells	0.01619	0.01326	-0.00293	0.00293
FGF.Fibroblasts_and_smooth_muscle_cells_to_Enterocytes_enteroendocrine_cells_and_SMCs	0.00562	0.00266	-0.00296	0.00296
ncWNT.Macrophages_to_Goblet_cells_and_paneth_cells	0.00298	0	-0.00298	0.00298
ncWNT.Smooth_muscle_cells_to_Goblet_cells_and_paneth_cells	0.00298	0	-0.00298	0.00298
BMP.Fibroblasts_to_Fibroblasts	0.01158	0.0086	-0.00298	0.00298
BMP.Goblet_cells_and_paneth_cells_to_Fibroblasts_and_smooth_muscle_cells	0.00506	0.00208	-0.00298	0.00298
GALECTIN.Fibroblasts_to_Fibroblasts_and_smooth_muscle_cells	0.01379	0.01079	-0.003	0.003
HH.Paneth_cells_and_enterocytes_to_Fibroblasts_and_macrophages	0.00805	0.00501	-0.00304	0.00304
PROS.Smooth_muscle_cells_to_Fibroblasts_and_macrophages	0.03887	0.03583	-0.00304	0.00304
GALECTIN.Fibroblasts_and_macrophages_to_B_cells	0.04826	0.04516	-0.0031	0.0031
ANGPTL.Fibroblasts_and_smooth_muscle_cells_to_Macrophages	0.01207	0.00894	-0.00313	0.00313
FGF.Fibroblasts_and_smooth_muscle_cells_to_Fibroblasts_and_macrophages	0.01259	0.00946	-0.00313	0.00313
ANGPTL.Goblet_cells_and_paneth_cells_to_Macrophages	0.01207	0.00894	-0.00313	0.00313
PROS.Fibroblasts_and_macrophages_to_Smooth_muscle_cells	0.01804	0.0149	-0.00314	0.00314
VISFATIN.B_cells_to_Endothelial_cells	0.00768	0.00453	-0.00315	0.00315
VISFATIN.B-cells_2_to_Endothelial_cells	0.00768	0.00453	-0.00315	0.00315
VISFATIN.Enteroendocrine_and_enterocytes_and_goblet_cells_to_Endothelial_cells	0.00768	0.00453	-0.00315	0.00315
CD40.T_cells_and_enterocytes_to_Endothelial_cells	0.00768	0.00453	-0.00315	0.00315
VISFATIN.Enterocytes_enteroendocrine_cells_and_SMCs_to_Endothelial_cells	0.00768	0.00453	-0.00315	0.00315
VISFATIN.Paneth_cells_and_enterocytes_to_Endothelial_cells	0.00768	0.00453	-0.00315	0.00315
VISFATIN.Enterocytes_to_Endothelial_cells	0.00768	0.00453	-0.00315	0.00315
SEMA3.Fibroblasts_and_macrophages_to_Endothelial_cells	0.01323	0.01007	-0.00316	0.00316
IGF.Goblet_cells_and_paneth_cells_to_Paneth_cells_and_enterocytes	0.00656	0.00334	-0.00322	0.00322
IL1.Enterocytes_to_T_cells_and_enterocytes	0.00324	0	-0.00324	0.00324
BMP.Fibroblasts_and_macrophages_to_Fibroblasts	0.01319	0.00993	-0.00326	0.00326
SEMA3.Enterocytes_enteroendocrine_cells_and_SMCs_to_Endothelial_cells	0.00327	0	-0.00327	0.00327
GALECTIN.Fibroblasts_and_macrophages_to_Smooth_muscle_cells	0.04157	0.0383	-0.00327	0.00327
BMP.Endothelial_cells_to_Goblet_cells_and_paneth_cells	0.00329	0	-0.00329	0.00329
IGF.Fibroblasts_and_smooth_muscle_cells_to_Smooth_muscle_cells	0.00484	0.0015	-0.00334	0.00334
ANGPTL.Enterocytes_enteroendocrine_cells_and_SMCs_to_Macrophages	0.00341	0	-0.00341	0.00341
ANGPTL.Smooth_muscle_cells_to_Macrophages	0.00341	0	-0.00341	0.00341
ANGPTL.Fibroblasts_to_Macrophages	0.00341	0	-0.00341	0.00341
GDF.Endothelial_cells_to_T-cells_and_NK_cells	0.0051	0.00168	-0.00342	0.00342
GDF.Endothelial_cells_to_Enterocytes_enteroendocrine_cells_and_SMCs	0.0051	0.00168	-0.00342	0.00342
CXCL.Enterocytes_enteroendocrine_cells_and_SMCs_to_Smooth_muscle_cells	0.0051	0.00168	-0.00342	0.00342
GDF.Enterocytes_enteroendocrine_cells_and_SMCs_to_Enterocytes_enteroendocrine_cells_and_SMCs	0.0051	0.00168	-0.00342	0.00342
GDF.Enterocytes_enteroendocrine_cells_and_SMCs_to_T-cells_and_NK_cells	0.0051	0.00168	-0.00342	0.00342
GRN.Smooth_muscle_cells_to_Smooth_muscle_cells	0.0051	0.00168	-0.00342	0.00342
GRN.Smooth_muscle_cells_to_Enterocytes_enteroendocrine_cells_and_SMCs	0.0051	0.00168	-0.00342	0.00342
GDF.Paneth_cells_and_enterocytes_to_Enterocytes_enteroendocrine_cells_and_SMCs	0.0051	0.00168	-0.00342	0.00342
GDF.Paneth_cells_and_enterocytes_to_T-cells_and_NK_cells	0.0051	0.00168	-0.00342	0.00342
IGF.Goblet_cells_and_paneth_cells_to_Fibroblasts	0.00349	0	-0.00349	0.00349
FGF.Fibroblasts_and_smooth_muscle_cells_to_Macrophages	0.00356	0	-0.00356	0.00356
FGF.Fibroblasts_and_smooth_muscle_cells_to_Smooth_muscle_cells	0.00356	0	-0.00356	0.00356
PDGF.Smooth_muscle_cells_to_Goblet_cells_and_paneth_cells	0.00757	0.00396	-0.00361	0.00361
GALECTIN.Fibroblasts_and_macrophages_to_B-cells_2	0.05578	0.05211	-0.00367	0.00367
EDN.Enterocytes_to_Endothelial_cells	0.00378	0	-0.00378	0.00378
PDGF.Smooth_muscle_cells_to_Fibroblasts_and_smooth_muscle_cells	0.00577	0.00198	-0.00379	0.00379
IGF.Smooth_muscle_cells_to_Endothelial_cells	0.00825	0.00438	-0.00387	0.00387
MK.Fibroblasts_and_smooth_muscle_cells_to_Goblet_cells_enterocytes_and_epithelial_cells	0.00388	0	-0.00388	0.00388
MK.Goblet_cells_and_paneth_cells_to_Goblet_cells_enterocytes_and_epithelial_cells	0.00388	0	-0.00388	0.00388
PTN.Enterocytes_enteroendocrine_cells_and_SMCs_to_Goblet_cells_enterocytes_and_epithelial_cells	0.00388	0	-0.00388	0.00388
IGF.Smooth_muscle_cells_to_Fibroblasts_and_macrophages	0.00874	0.0048	-0.00394	0.00394
SEMA3.Smooth_muscle_cells_to_Endothelial_cells	0.00867	0.00461	-0.00406	0.00406
VISFATIN.T-cells_and_NK_cells_to_Goblet_cells_and_paneth_cells	0.00407	0	-0.00407	0.00407
ANGPTL.Enterocytes_enteroendocrine_cells_and_SMCs_to_Goblet_cells_and_paneth_cells	0.00407	0	-0.00407	0.00407
ANGPTL.Smooth_muscle_cells_to_Goblet_cells_and_paneth_cells	0.00407	0	-0.00407	0.00407
VISFATIN.Fibroblasts_to_Goblet_cells_and_paneth_cells	0.00407	0	-0.00407	0.00407
ANGPTL.Fibroblasts_to_Goblet_cells_and_paneth_cells	0.00407	0	-0.00407	0.00407
IGF.Fibroblasts_and_macrophages_to_Smooth_muscle_cells	0.00486	0.00076	-0.0041	0.0041
IGF.Goblet_cells_and_paneth_cells_to_Enterocytes_enteroendocrine_cells_and_SMCs	0.00589	0.00175	-0.00414	0.00414
VISFATIN.T-cells_and_NK_cells_to_Fibroblasts_and_macrophages	0.00423	0	-0.00423	0.00423
ANGPTL.Enterocytes_enteroendocrine_cells_and_SMCs_to_Fibroblasts_and_macrophages	0.00423	0	-0.00423	0.00423
ANGPTL.Smooth_muscle_cells_to_Fibroblasts_and_macrophages	0.00423	0	-0.00423	0.00423
VISFATIN.Fibroblasts_to_Fibroblasts_and_macrophages	0.00423	0	-0.00423	0.00423
ANGPTL.Fibroblasts_to_Fibroblasts_and_macrophages	0.00423	0	-0.00423	0.00423
FGF.Fibroblasts_and_smooth_muscle_cells_to_Fibroblasts_and_smooth_muscle_cells	0.01331	0.00907	-0.00424	0.00424
RANKL.T-cells_and_NK_cells_to_Enterocytes	0.00427	0	-0.00427	0.00427
EGF.Enterocytes_enteroendocrine_cells_and_SMCs_to_Goblet_cells_and_paneth_cells	0.00427	0	-0.00427	0.00427
KIT.Enterocytes_to_Enterocytes_enteroendocrine_cells_and_SMCs	0.00427	0	-0.00427	0.00427
GDF.Enterocytes_to_Endothelial_cells	0.0493	0.04502	-0.00428	0.00428
VISFATIN.B_cells_to_Smooth_muscle_cells	0.01009	0.00576	-0.00433	0.00433
VISFATIN.B-cells_2_to_Smooth_muscle_cells	0.01009	0.00576	-0.00433	0.00433
VISFATIN.Enteroendocrine_and_enterocytes_and_goblet_cells_to_Smooth_muscle_cells	0.01009	0.00576	-0.00433	0.00433
CD40.T_cells_and_enterocytes_to_Smooth_muscle_cells	0.01009	0.00576	-0.00433	0.00433
VISFATIN.Enterocytes_enteroendocrine_cells_and_SMCs_to_Smooth_muscle_cells	0.01009	0.00576	-0.00433	0.00433
VISFATIN.Paneth_cells_and_enterocytes_to_Smooth_muscle_cells	0.01009	0.00576	-0.00433	0.00433
VISFATIN.Enterocytes_to_Smooth_muscle_cells	0.01009	0.00576	-0.00433	0.00433
EDN.Enterocytes_to_Smooth_muscle_cells	0.00858	0.0042	-0.00438	0.00438
ncWNT.Macrophages_to_Fibroblasts_and_macrophages	0.0044	0	-0.0044	0.0044
ncWNT.Smooth_muscle_cells_to_Fibroblasts_and_macrophages	0.0044	0	-0.0044	0.0044
SEMA3.Enterocytes_enteroendocrine_cells_and_SMCs_to_Fibroblasts	0.00451	0	-0.00451	0.00451
MIF.Paneth_cells_and_enterocytes_to_Smooth_muscle_cells	0.00625	0.00168	-0.00457	0.00457
MIF.Macrophages_and_B_cells_to_Smooth_muscle_cells	0.00625	0.00168	-0.00457	0.00457
ANGPTL.Fibroblasts_and_macrophages_to_Macrophages	0.01207	0.0075	-0.00457	0.00457
IGF.Smooth_muscle_cells_to_Enteroendocrine_and_enterocytes_and_goblet_cells	0.0137	0.00913	-0.00457	0.00457
GDF.Enterocytes_to_T_memory_cells	0.03282	0.02822	-0.0046	0.0046
FGF.Fibroblasts_and_smooth_muscle_cells_to_Enterocytes	0.01259	0.00793	-0.00466	0.00466
BMP.Enteroendocrine_and_enterocytes_and_goblet_cells_to_Fibroblasts_and_smooth_muscle_cells	0.0092	0.00447	-0.00473	0.00473
ANGPTL.Fibroblasts_and_macrophages_to_Fibroblasts	0.01986	0.01508	-0.00478	0.00478
MK.Fibroblasts_and_smooth_muscle_cells_to_T_cells_and_enterocytes	0.0048	0	-0.0048	0.0048
MK.Goblet_cells_and_paneth_cells_to_T_cells_and_enterocytes	0.0048	0	-0.0048	0.0048
PTN.Enterocytes_enteroendocrine_cells_and_SMCs_to_T_cells_and_enterocytes	0.0048	0	-0.0048	0.0048
BMP.Goblet_cells_and_paneth_cells_to_Smooth_muscle_cells	0.0094	0.00457	-0.00483	0.00483
BMP.Endothelial_cells_to_Smooth_muscle_cells	0.00484	0	-0.00484	0.00484
SEMA3.Fibroblasts_and_smooth_muscle_cells_to_Fibroblasts	0.01015	0.0053	-0.00485	0.00485
SEMA3.Fibroblasts_and_smooth_muscle_cells_to_Endothelial_cells	0.00735	0.00248	-0.00487	0.00487
ncWNT.Macrophages_to_Fibroblasts_and_smooth_muscle_cells	0.00493	0	-0.00493	0.00493
ncWNT.Smooth_muscle_cells_to_Fibroblasts_and_smooth_muscle_cells	0.00493	0	-0.00493	0.00493
MK.Fibroblasts_and_smooth_muscle_cells_to_Enterocytes_enteroendocrine_cells_and_SMCs	0.00497	0	-0.00497	0.00497
MK.Goblet_cells_and_paneth_cells_to_Enterocytes_enteroendocrine_cells_and_SMCs	0.00497	0	-0.00497	0.00497
GDF.Enterocytes_to_Macrophages_and_B_cells	0.01221	0.00721	-0.005	0.005
ncWNT.Macrophages_to_Endothelial_cells	0.00502	0	-0.00502	0.00502
MIF.Enterocytes_enteroendocrine_cells_and_SMCs_to_T-cells_and_NK_cells	0.00505	0	-0.00505	0.00505
MIF.Paneth_cells_and_enterocytes_to_T-cells_and_NK_cells	0.00505	0	-0.00505	0.00505
MIF.Macrophages_and_B_cells_to_T-cells_and_NK_cells	0.00505	0	-0.00505	0.00505
MIF.T_memory_cells_to_T-cells_and_NK_cells	0.00505	0	-0.00505	0.00505
ncWNT.Smooth_muscle_cells_to_Endothelial_cells	0.00506	0	-0.00506	0.00506
PERIOSTIN.Enterocytes_enteroendocrine_cells_and_SMCs_to_Smooth_muscle_cells	0.01054	0.00548	-0.00506	0.00506
NRG.Fibroblasts_to_Smooth_muscle_cells	0.01054	0.00548	-0.00506	0.00506
GALECTIN.Fibroblasts_and_smooth_muscle_cells_to_Macrophages_and_B_cells	0.03082	0.02575	-0.00507	0.00507
PTN.Enterocytes_enteroendocrine_cells_and_SMCs_to_Macrophages	0.00509	0	-0.00509	0.00509
KIT.Fibroblasts_and_smooth_muscle_cells_to_Enterocytes_enteroendocrine_cells_and_SMCs	0.0051	0	-0.0051	0.0051
KIT.Goblet_cells_and_paneth_cells_to_Paneth_cells_and_enterocytes	0.0051	0	-0.0051	0.0051
HGF.Fibroblasts_and_macrophages_to_Smooth_muscle_cells	0.0051	0	-0.0051	0.0051
MIF.Enterocytes_enteroendocrine_cells_and_SMCs_to_Fibroblasts_and_macrophages	0.0051	0	-0.0051	0.0051
CXCL.Smooth_muscle_cells_to_Fibroblasts_and_macrophages	0.0051	0	-0.0051	0.0051
CXCL.Smooth_muscle_cells_to_Smooth_muscle_cells	0.0051	0	-0.0051	0.0051
CXCL.Smooth_muscle_cells_to_Macrophages	0.0051	0	-0.0051	0.0051
KIT.Fibroblasts_to_Enterocytes_enteroendocrine_cells_and_SMCs	0.0051	0	-0.0051	0.0051
CXCL.Macrophages_and_B_cells_to_Fibroblasts_and_macrophages	0.0051	0	-0.0051	0.0051
CXCL.Macrophages_and_B_cells_to_Macrophages	0.0051	0	-0.0051	0.0051
CXCL.Macrophages_and_B_cells_to_Smooth_muscle_cells	0.0051	0	-0.0051	0.0051
MIF.T_memory_cells_to_Fibroblasts_and_macrophages	0.0051	0	-0.0051	0.0051
GALECTIN.Fibroblasts_to_Fibroblasts	0.08162	0.07641	-0.00521	0.00521
GAS.Enterocytes_to_Smooth_muscle_cells	0.02296	0.01775	-0.00521	0.00521
BMP.Fibroblasts_and_smooth_muscle_cells_to_Fibroblasts_and_smooth_muscle_cells	0.00921	0.00388	-0.00533	0.00533
VISFATIN.T-cells_and_NK_cells_to_Macrophages	0.00538	0	-0.00538	0.00538
VISFATIN.Fibroblasts_to_Macrophages	0.00538	0	-0.00538	0.00538
BMP.Smooth_muscle_cells_to_Fibroblasts_and_smooth_muscle_cells	0.00974	0.00431	-0.00543	0.00543
MK.Fibroblasts_and_smooth_muscle_cells_to_Macrophages	0.00549	0	-0.00549	0.00549
MK.Goblet_cells_and_paneth_cells_to_Macrophages	0.00549	0	-0.00549	0.00549
MIF.Enterocytes_enteroendocrine_cells_and_SMCs_to_Enteroendocrine_and_enterocytes_and_goblet_cells	0.00553	0	-0.00553	0.00553
MIF.T_memory_cells_to_Enteroendocrine_and_enterocytes_and_goblet_cells	0.00553	0	-0.00553	0.00553
BMP.Fibroblasts_to_Fibroblasts_and_smooth_muscle_cells	0.00975	0.0042	-0.00555	0.00555
IGF.Smooth_muscle_cells_to_T_cells_and_enterocytes	0.01248	0.0069	-0.00558	0.00558
VISFATIN.T-cells_and_NK_cells_to_Fibroblasts	0.00562	0	-0.00562	0.00562
ANGPTL.Enterocytes_enteroendocrine_cells_and_SMCs_to_Fibroblasts	0.00562	0	-0.00562	0.00562
ANGPTL.Smooth_muscle_cells_to_Fibroblasts	0.00562	0	-0.00562	0.00562
VISFATIN.Fibroblasts_to_Fibroblasts	0.00562	0	-0.00562	0.00562
ANGPTL.Fibroblasts_to_Fibroblasts	0.00562	0	-0.00562	0.00562
MIF.Enterocytes_enteroendocrine_cells_and_SMCs_to_T_cells_and_enterocytes	0.00566	0	-0.00566	0.00566
MIF.Paneth_cells_and_enterocytes_to_T_cells_and_enterocytes	0.00566	0	-0.00566	0.00566
MIF.Macrophages_and_B_cells_to_T_cells_and_enterocytes	0.00566	0	-0.00566	0.00566
MIF.T_memory_cells_to_T_cells_and_enterocytes	0.00566	0	-0.00566	0.00566
KIT.Goblet_cells_and_paneth_cells_to_Enteroendocrine_and_enterocytes_and_goblet_cells	0.00569	0	-0.00569	0.00569
COMPLEMENT.Fibroblasts_and_macrophages_to_Macrophages_and_B_cells	0.00569	0	-0.00569	0.00569
PERIOSTIN.Macrophages_and_B_cells_to_Enteroendocrine_and_enterocytes_and_goblet_cells	0.00569	0	-0.00569	0.00569
MK.Fibroblasts_and_smooth_muscle_cells_to_Smooth_muscle_cells	0.0058	0	-0.0058	0.0058
MK.Goblet_cells_and_paneth_cells_to_Smooth_muscle_cells	0.0058	0	-0.0058	0.0058
PDGF.Enterocytes_to_Fibroblasts_and_smooth_muscle_cells	0.01582	0.00991	-0.00591	0.00591
PDGF.Smooth_muscle_cells_to_Fibroblasts	0.01237	0.00646	-0.00591	0.00591
MK.Fibroblasts_and_smooth_muscle_cells_to_Fibroblasts	0.00598	0	-0.00598	0.00598
MK.Goblet_cells_and_paneth_cells_to_Fibroblasts	0.00598	0	-0.00598	0.00598
PTN.Enterocytes_enteroendocrine_cells_and_SMCs_to_Enterocytes_enteroendocrine_cells_and_SMCs	0.00599	0	-0.00599	0.00599
IGF.Smooth_muscle_cells_to_Fibroblasts_and_smooth_muscle_cells	0.00871	0.0027	-0.00601	0.00601
KIT.Endothelial_cells_to_Paneth_cells_and_enterocytes	0.02581	0.01976	-0.00605	0.00605
PTN.Enterocytes_enteroendocrine_cells_and_SMCs_to_Smooth_muscle_cells	0.00605	0	-0.00605	0.00605
VEGF.Paneth_cells_and_enterocytes_to_Endothelial_cells	0.04861	0.04247	-0.00614	0.00614
MIF.Enterocytes_enteroendocrine_cells_and_SMCs_to_Smooth_muscle_cells	0.00625	0	-0.00625	0.00625
MIF.T_memory_cells_to_Smooth_muscle_cells	0.00625	0	-0.00625	0.00625
MK.Fibroblasts_and_smooth_muscle_cells_to_Paneth_cells_and_enterocytes	0.00632	0	-0.00632	0.00632
MK.Goblet_cells_and_paneth_cells_to_Paneth_cells_and_enterocytes	0.00632	0	-0.00632	0.00632
BMP.Fibroblasts_and_macrophages_to_Fibroblasts_and_smooth_muscle_cells	0.01108	0.00465	-0.00643	0.00643
BMP.Enteroendocrine_and_enterocytes_and_goblet_cells_to_Smooth_muscle_cells	0.01713	0.01066	-0.00647	0.00647
IGF.Goblet_cells_and_paneth_cells_to_Smooth_muscle_cells	0.01274	0.00625	-0.00649	0.00649
MK.Fibroblasts_and_smooth_muscle_cells_to_B_cells	0.00649	0	-0.00649	0.00649
MK.Fibroblasts_and_smooth_muscle_cells_to_B-cells_2	0.00649	0	-0.00649	0.00649
MK.Goblet_cells_and_paneth_cells_to_B_cells	0.00649	0	-0.00649	0.00649
MK.Goblet_cells_and_paneth_cells_to_B-cells_2	0.00649	0	-0.00649	0.00649
PTN.Enterocytes_enteroendocrine_cells_and_SMCs_to_B_cells	0.00649	0	-0.00649	0.00649
PTN.Enterocytes_enteroendocrine_cells_and_SMCs_to_B-cells_2	0.00649	0	-0.00649	0.00649
RANKL.T_cells_and_enterocytes_to_Fibroblasts_and_macrophages	0.00991	0.00335	-0.00656	0.00656
RANKL.T_cells_and_enterocytes_to_Paneth_cells_and_enterocytes	0.00991	0.00335	-0.00656	0.00656
RANKL.T_cells_and_enterocytes_to_Goblet_cells_and_paneth_cells	0.00991	0.00335	-0.00656	0.00656
FGF.Fibroblasts_and_smooth_muscle_cells_to_Paneth_cells_and_enterocytes	0.01603	0.00946	-0.00657	0.00657
MIF.Enterocytes_enteroendocrine_cells_and_SMCs_to_Macrophages_and_B_cells	0.0066	0	-0.0066	0.0066
MIF.T_memory_cells_to_Macrophages_and_B_cells	0.0066	0	-0.0066	0.0066
ncWNT.Fibroblasts_to_Fibroblasts_and_smooth_muscle_cells	0.03668	0.03005	-0.00663	0.00663
GALECTIN.Endothelial_cells_to_B_cells	0.0615	0.05486	-0.00664	0.00664
MK.Fibroblasts_and_smooth_muscle_cells_to_Macrophages_and_B_cells	0.00667	0	-0.00667	0.00667
MK.Goblet_cells_and_paneth_cells_to_Macrophages_and_B_cells	0.00667	0	-0.00667	0.00667
PERIOSTIN.Endothelial_cells_to_Smooth_muscle_cells	0.00668	0	-0.00668	0.00668
VEGF.Endothelial_cells_to_Endothelial_cells	0.00672	0	-0.00672	0.00672
MIF.Enterocytes_enteroendocrine_cells_and_SMCs_to_B_cells	0.0068	0	-0.0068	0.0068
MIF.T_memory_cells_to_B_cells	0.0068	0	-0.0068	0.0068
GALECTIN.Endothelial_cells_to_Goblet_cells_enterocytes_and_epithelial_cells	0.03932	0.0325	-0.00682	0.00682
MIF.Enterocytes_enteroendocrine_cells_and_SMCs_to_B-cells_2	0.00689	0	-0.00689	0.00689
MIF.T_memory_cells_to_B-cells_2	0.00689	0	-0.00689	0.00689
MK.Fibroblasts_and_smooth_muscle_cells_to_Enteroendocrine_and_enterocytes_and_goblet_cells	0.0069	0	-0.0069	0.0069
MK.Goblet_cells_and_paneth_cells_to_Enteroendocrine_and_enterocytes_and_goblet_cells	0.0069	0	-0.0069	0.0069
PTN.Enterocytes_enteroendocrine_cells_and_SMCs_to_Enteroendocrine_and_enterocytes_and_goblet_cells	0.0069	0	-0.0069	0.0069
GUCA.Paneth_cells_and_enterocytes_to_Paneth_cells_and_enterocytes	0.01199	0.005	-0.00699	0.00699
GALECTIN.Endothelial_cells_to_B-cells_2	0.07092	0.0639	-0.00702	0.00702
MK.Fibroblasts_and_smooth_muscle_cells_to_Fibroblasts_and_smooth_muscle_cells	0.00707	0	-0.00707	0.00707
MK.Goblet_cells_and_paneth_cells_to_Fibroblasts_and_smooth_muscle_cells	0.00707	0	-0.00707	0.00707
PTN.Enterocytes_enteroendocrine_cells_and_SMCs_to_Goblet_cells_and_paneth_cells	0.00707	0	-0.00707	0.00707
MK.Fibroblasts_and_smooth_muscle_cells_to_T-cells_and_NK_cells	0.00712	0	-0.00712	0.00712
MK.Goblet_cells_and_paneth_cells_to_T-cells_and_NK_cells	0.00712	0	-0.00712	0.00712
PTN.Enterocytes_enteroendocrine_cells_and_SMCs_to_Paneth_cells_and_enterocytes	0.00715	0	-0.00715	0.00715
RANKL.Enteroendocrine_and_enterocytes_and_goblet_cells_to_Enterocytes	0.02983	0.02259	-0.00724	0.00724
PTN.Enterocytes_enteroendocrine_cells_and_SMCs_to_Fibroblasts_and_macrophages	0.00729	0	-0.00729	0.00729
KIT.Endothelial_cells_to_Enterocytes_enteroendocrine_cells_and_SMCs	0.00734	0	-0.00734	0.00734
MK.Fibroblasts_and_smooth_muscle_cells_to_Enterocytes	0.0074	0	-0.0074	0.0074
MK.Goblet_cells_and_paneth_cells_to_Enterocytes	0.0074	0	-0.0074	0.0074
MK.Fibroblasts_and_smooth_muscle_cells_to_Goblet_cells_and_paneth_cells	0.00749	0	-0.00749	0.00749
MK.Goblet_cells_and_paneth_cells_to_Goblet_cells_and_paneth_cells	0.00749	0	-0.00749	0.00749
PTN.Enterocytes_enteroendocrine_cells_and_SMCs_to_Fibroblasts	0.00749	0	-0.00749	0.00749
PTN.Enterocytes_enteroendocrine_cells_and_SMCs_to_Enterocytes	0.00764	0	-0.00764	0.00764
VISFATIN.T-cells_and_NK_cells_to_Endothelial_cells	0.00768	0	-0.00768	0.00768
ANGPTL.Enterocytes_enteroendocrine_cells_and_SMCs_to_Endothelial_cells	0.00768	0	-0.00768	0.00768
ANGPTL.Smooth_muscle_cells_to_Endothelial_cells	0.00768	0	-0.00768	0.00768
VISFATIN.Fibroblasts_to_Endothelial_cells	0.00768	0	-0.00768	0.00768
ANGPTL.Fibroblasts_to_Endothelial_cells	0.00768	0	-0.00768	0.00768
PTN.Enterocytes_enteroendocrine_cells_and_SMCs_to_Fibroblasts_and_smooth_muscle_cells	0.00773	0	-0.00773	0.00773
GALECTIN.Macrophages_and_B_cells_to_Macrophages	0.00788	0	-0.00788	0.00788
MK.Fibroblasts_and_smooth_muscle_cells_to_Fibroblasts_and_macrophages	0.00821	0	-0.00821	0.00821
MK.Goblet_cells_and_paneth_cells_to_Fibroblasts_and_macrophages	0.00821	0	-0.00821	0.00821
GALECTIN.Fibroblasts_to_Macrophages_and_B_cells	0.03647	0.02823	-0.00824	0.00824
VEGF.Smooth_muscle_cells_to_Endothelial_cells	0.00843	0	-0.00843	0.00843
MK.Fibroblasts_and_smooth_muscle_cells_to_Endothelial_cells	0.00844	0	-0.00844	0.00844
MK.Goblet_cells_and_paneth_cells_to_Endothelial_cells	0.00844	0	-0.00844	0.00844
MIF.Enterocytes_enteroendocrine_cells_and_SMCs_to_Fibroblasts	0.00852	0	-0.00852	0.00852
MIF.Paneth_cells_and_enterocytes_to_Fibroblasts	0.00852	0	-0.00852	0.00852
MIF.Macrophages_and_B_cells_to_Fibroblasts	0.00852	0	-0.00852	0.00852
MIF.T_memory_cells_to_Fibroblasts	0.00852	0	-0.00852	0.00852
BMP.Fibroblasts_and_smooth_muscle_cells_to_Smooth_muscle_cells	0.01701	0.00815	-0.00886	0.00886
GALECTIN.Endothelial_cells_to_Enteroendocrine_and_enterocytes_and_goblet_cells	0.0605	0.05157	-0.00893	0.00893
BMP.Smooth_muscle_cells_to_Smooth_muscle_cells	0.01806	0.00908	-0.00898	0.00898
GAS.Fibroblasts_and_macrophages_to_Fibroblasts_and_macrophages	0.01928	0.01026	-0.00902	0.00902
GALECTIN.T-cells_and_NK_cells_to_Macrophages	0.00903	0	-0.00903	0.00903
GAS.Fibroblasts_and_macrophages_to_Fibroblasts_and_smooth_muscle_cells	0.01514	0.00599	-0.00915	0.00915
GAS.Fibroblasts_and_macrophages_to_Fibroblasts	0.01514	0.00599	-0.00915	0.00915
GAS.Fibroblasts_and_macrophages_to_Enterocytes_enteroendocrine_cells_and_SMCs	0.01514	0.00599	-0.00915	0.00915
PTN.Enterocytes_enteroendocrine_cells_and_SMCs_to_Endothelial_cells	0.0092	0	-0.0092	0.0092
GALECTIN.Goblet_cells_and_paneth_cells_to_Enterocytes_enteroendocrine_cells_and_SMCs	0.01804	0.00875	-0.00929	0.00929
GALECTIN.Fibroblasts_and_smooth_muscle_cells_to_Goblet_cells_enterocytes_and_epithelial_cells	0.03932	0.02999	-0.00933	0.00933
GALECTIN.Fibroblasts_to_Smooth_muscle_cells	0.06271	0.05338	-0.00933	0.00933
PROS.Smooth_muscle_cells_to_Fibroblasts_and_smooth_muscle_cells	0.03065	0.02114	-0.00951	0.00951
PROS.Smooth_muscle_cells_to_Fibroblasts	0.03065	0.02114	-0.00951	0.00951
PROS.Smooth_muscle_cells_to_Enterocytes_enteroendocrine_cells_and_SMCs	0.03065	0.02114	-0.00951	0.00951
BMP.Fibroblasts_to_Smooth_muscle_cells	0.01798	0.00835	-0.00963	0.00963
IGF.Smooth_muscle_cells_to_Fibroblasts	0.00969	0	-0.00969	0.00969
VEGF.Enteroendocrine_and_enterocytes_and_goblet_cells_to_Endothelial_cells	0.02209	0.01223	-0.00986	0.00986
EDN.Enterocytes_to_Fibroblasts	0.01732	0.00738	-0.00994	0.00994
VISFATIN.T-cells_and_NK_cells_to_Smooth_muscle_cells	0.01009	0	-0.01009	0.01009
ANGPTL.Enterocytes_enteroendocrine_cells_and_SMCs_to_Smooth_muscle_cells	0.01009	0	-0.01009	0.01009
ANGPTL.Smooth_muscle_cells_to_Smooth_muscle_cells	0.01009	0	-0.01009	0.01009
VISFATIN.Fibroblasts_to_Smooth_muscle_cells	0.01009	0	-0.01009	0.01009
ANGPTL.Fibroblasts_to_Smooth_muscle_cells	0.01009	0	-0.01009	0.01009
ncWNT.Fibroblasts_to_Goblet_cells_and_paneth_cells	0.02263	0.01253	-0.0101	0.0101
GAS.Fibroblasts_and_macrophages_to_Smooth_muscle_cells	0.01514	0.00501	-0.01013	0.01013
GRN.Smooth_muscle_cells_to_Enterocytes	0.01514	0.00501	-0.01013	0.01013
GRN.Smooth_muscle_cells_to_Paneth_cells_and_enterocytes	0.01514	0.00501	-0.01013	0.01013
COMPLEMENT.Goblet_cells_and_paneth_cells_to_Macrophages_and_B_cells	0.01015	0	-0.01015	0.01015
GALECTIN.Fibroblasts_to_B_cells	0.07251	0.06235	-0.01016	0.01016
PROS.Smooth_muscle_cells_to_Goblet_cells_and_paneth_cells	0.0462	0.03583	-0.01037	0.01037
IGF.Smooth_muscle_cells_to_Enterocytes	0.02369	0.01299	-0.0107	0.0107
GALECTIN.T-cells_and_NK_cells_to_Smooth_muscle_cells	0.01073	0	-0.01073	0.01073
GALECTIN.Fibroblasts_and_smooth_muscle_cells_to_B_cells	0.0615	0.0507	-0.0108	0.0108
BMP.Fibroblasts_and_macrophages_to_Smooth_muscle_cells	0.02047	0.0096	-0.01087	0.01087
ANGPTL.Fibroblasts_and_smooth_muscle_cells_to_Endothelial_cells	0.02699	0.01604	-0.01095	0.01095
ANGPTL.Goblet_cells_and_paneth_cells_to_Endothelial_cells	0.02699	0.01604	-0.01095	0.01095
CCL.Macrophages_to_T_cells_and_enterocytes	0.01687	0.00589	-0.01098	0.01098
GALECTIN.Endothelial_cells_to_T_cells_and_enterocytes	0.07241	0.06108	-0.01133	0.01133
ncWNT.Fibroblasts_to_Paneth_cells_and_enterocytes	0.01133	0	-0.01133	0.01133
GALECTIN.Fibroblasts_and_macrophages_to_Enterocytes_enteroendocrine_cells_and_SMCs	0.02009	0.00875	-0.01134	0.01134
GDF.Enterocytes_to_Smooth_muscle_cells	0.03672	0.02537	-0.01135	0.01135
MIF.Enterocytes_enteroendocrine_cells_and_SMCs_to_Goblet_cells_enterocytes_and_epithelial_cells	0.01136	0	-0.01136	0.01136
MIF.T_memory_cells_to_Goblet_cells_enterocytes_and_epithelial_cells	0.01136	0	-0.01136	0.01136
GALECTIN.T-cells_and_NK_cells_to_Goblet_cells_enterocytes_and_epithelial_cells	0.01154	0	-0.01154	0.01154
PTN.Enterocytes_enteroendocrine_cells_and_SMCs_to_Macrophages_and_B_cells	0.01154	0	-0.01154	0.01154
PTN.Enterocytes_enteroendocrine_cells_and_SMCs_to_T-cells_and_NK_cells	0.01154	0	-0.01154	0.01154
GALECTIN.Fibroblasts_and_smooth_muscle_cells_to_Fibroblasts_and_smooth_muscle_cells	0.01158	0	-0.01158	0.01158
GALECTIN.Endothelial_cells_to_Fibroblasts_and_smooth_muscle_cells	0.01158	0	-0.01158	0.01158
IGF.Smooth_muscle_cells_to_Paneth_cells_and_enterocytes	0.01817	0.00654	-0.01163	0.01163
GALECTIN.Fibroblasts_and_smooth_muscle_cells_to_B-cells_2	0.07092	0.0591	-0.01182	0.01182
GALECTIN.Fibroblasts_to_B-cells_2	0.08348	0.07164	-0.01184	0.01184
GALECTIN.Endothelial_cells_to_T-cells_and_NK_cells	0.07116	0.05917	-0.01199	0.01199
GAS.Endothelial_cells_to_Fibroblasts_and_smooth_muscle_cells	0.01804	0.00599	-0.01205	0.01205
GAS.Endothelial_cells_to_Fibroblasts	0.01804	0.00599	-0.01205	0.01205
GAS.Endothelial_cells_to_Enterocytes_enteroendocrine_cells_and_SMCs	0.01804	0.00599	-0.01205	0.01205
GALECTIN.Endothelial_cells_to_T_memory_cells	0.08088	0.06864	-0.01224	0.01224
GALECTIN.T-cells_and_NK_cells_to_Enteroendocrine_and_enterocytes_and_goblet_cells	0.0123	0	-0.0123	0.0123
CSF.Smooth_muscle_cells_to_Macrophages	0.02167	0.00914	-0.01253	0.01253
GALECTIN.T-cells_and_NK_cells_to_B_cells	0.01253	0	-0.01253	0.01253
GALECTIN.Macrophages_and_B_cells_to_B_cells	0.01253	0	-0.01253	0.01253
GAS.Endothelial_cells_to_Fibroblasts_and_macrophages	0.02296	0.01026	-0.0127	0.0127
MK.Fibroblasts_and_smooth_muscle_cells_to_T_memory_cells	0.01275	0	-0.01275	0.01275
MK.Goblet_cells_and_paneth_cells_to_T_memory_cells	0.01275	0	-0.01275	0.01275
GAS.Fibroblasts_and_macrophages_to_Goblet_cells_and_paneth_cells	0.02301	0.01026	-0.01275	0.01275
PTN.Enterocytes_enteroendocrine_cells_and_SMCs_to_T_memory_cells	0.01275	0	-0.01275	0.01275
GALECTIN.Macrophages_and_B_cells_to_Enteroendocrine_and_enterocytes_and_goblet_cells	0.01275	0	-0.01275	0.01275
IGF.Smooth_muscle_cells_to_Enterocytes_enteroendocrine_cells_and_SMCs	0.01626	0.00343	-0.01283	0.01283
GALECTIN.Fibroblasts_and_smooth_muscle_cells_to_Enteroendocrine_and_enterocytes_and_goblet_cells	0.0605	0.04765	-0.01285	0.01285
PROS.Smooth_muscle_cells_to_Smooth_muscle_cells	0.03065	0.01775	-0.0129	0.0129
KIT.Fibroblasts_and_smooth_muscle_cells_to_Paneth_cells_and_enterocytes	0.01804	0.00501	-0.01303	0.01303
GAS.Endothelial_cells_to_Smooth_muscle_cells	0.01804	0.00501	-0.01303	0.01303
KIT.Fibroblasts_to_Paneth_cells_and_enterocytes	0.01804	0.00501	-0.01303	0.01303
PERIOSTIN.Macrophages_and_B_cells_to_Smooth_muscle_cells	0.01327	0	-0.01327	0.01327
KIT.Fibroblasts_and_smooth_muscle_cells_to_Enteroendocrine_and_enterocytes_and_goblet_cells	0.02009	0.00668	-0.01341	0.01341
KIT.Fibroblasts_to_Enteroendocrine_and_enterocytes_and_goblet_cells	0.02009	0.00668	-0.01341	0.01341
ANGPTL.Fibroblasts_and_macrophages_to_Endothelial_cells	0.02699	0.01345	-0.01354	0.01354
VEGF.Enterocytes_enteroendocrine_cells_and_SMCs_to_Endothelial_cells	0.01358	0	-0.01358	0.01358
GALECTIN.Goblet_cells_and_paneth_cells_to_T_memory_cells	0.05751	0.04372	-0.01379	0.01379
VEGF.Fibroblasts_and_smooth_muscle_cells_to_Endothelial_cells	0.01405	0	-0.01405	0.01405
GALECTIN.T-cells_and_NK_cells_to_Fibroblasts	0.0142	0	-0.0142	0.0142
GDF.Enterocytes_to_T-cells_and_NK_cells	0.02167	0.00721	-0.01446	0.01446
GDF.Enterocytes_to_Enterocytes_enteroendocrine_cells_and_SMCs	0.02167	0.00721	-0.01446	0.01446
GALECTIN.T-cells_and_NK_cells_to_B-cells_2	0.01456	0	-0.01456	0.01456
GALECTIN.Macrophages_and_B_cells_to_B-cells_2	0.01456	0	-0.01456	0.01456
GALECTIN.T-cells_and_NK_cells_to_T-cells_and_NK_cells	0.01466	0	-0.01466	0.01466
GALECTIN.T-cells_and_NK_cells_to_T_cells_and_enterocytes	0.01487	0	-0.01487	0.01487
ANGPTL.Fibroblasts_and_smooth_muscle_cells_to_Smooth_muscle_cells	0.03524	0.02036	-0.01488	0.01488
ANGPTL.Goblet_cells_and_paneth_cells_to_Smooth_muscle_cells	0.03524	0.02036	-0.01488	0.01488
GALECTIN.Macrophages_and_B_cells_to_T_cells_and_enterocytes	0.01518	0	-0.01518	0.01518
PERIOSTIN.Goblet_cells_and_paneth_cells_to_Smooth_muscle_cells	0.03725	0.02156	-0.01569	0.01569
GALECTIN.Fibroblasts_and_smooth_muscle_cells_to_T_cells_and_enterocytes	0.07241	0.05649	-0.01592	0.01592
GALECTIN.Fibroblasts_and_smooth_muscle_cells_to_T-cells_and_NK_cells	0.07116	0.05473	-0.01643	0.01643
GALECTIN.T-cells_and_NK_cells_to_T_memory_cells	0.01674	0	-0.01674	0.01674
GALECTIN.Macrophages_and_B_cells_to_T_memory_cells	0.01674	0	-0.01674	0.01674
GAS.Endothelial_cells_to_Goblet_cells_and_paneth_cells	0.02737	0.01026	-0.01711	0.01711
GALECTIN.Fibroblasts_and_smooth_muscle_cells_to_T_memory_cells	0.08088	0.0635	-0.01738	0.01738
CXCL.Endothelial_cells_to_Smooth_muscle_cells	0.03065	0.01295	-0.0177	0.0177
ANGPTL.Fibroblasts_and_macrophages_to_Smooth_muscle_cells	0.03524	0.01709	-0.01815	0.01815
GALECTIN.Fibroblasts_to_Enterocytes_enteroendocrine_cells_and_SMCs	0.03065	0.01235	-0.0183	0.0183
GALECTIN.Endothelial_cells_to_Enterocytes_enteroendocrine_cells_and_SMCs	0.02581	0.00745	-0.01836	0.01836
GALECTIN.Macrophages_and_B_cells_to_T-cells_and_NK_cells	0.0186	0	-0.0186	0.0186
RANKL.T_cells_and_enterocytes_to_Enterocytes	0.02915	0.00998	-0.01917	0.01917
MIF.Enterocytes_enteroendocrine_cells_and_SMCs_to_Macrophages	0.01923	0	-0.01923	0.01923
MIF.T_memory_cells_to_Macrophages	0.01923	0	-0.01923	0.01923
GALECTIN.Fibroblasts_and_macrophages_to_T_memory_cells	0.06375	0.04372	-0.02003	0.02003
GALECTIN.Endothelial_cells_to_Smooth_muscle_cells	0.05308	0.03273	-0.02035	0.02035
GALECTIN.Endothelial_cells_to_Fibroblasts	0.06931	0.0473	-0.02201	0.02201
IGF.Smooth_muscle_cells_to_Smooth_muscle_cells	0.03507	0.01225	-0.02282	0.02282
GALECTIN.Fibroblasts_and_smooth_muscle_cells_to_Smooth_muscle_cells	0.05308	0.0302	-0.02288	0.02288
CXCL.Goblet_cells_and_paneth_cells_to_Smooth_muscle_cells	0.03938	0.01579	-0.02359	0.02359
CCL.Paneth_cells_and_enterocytes_to_T_cells_and_enterocytes	0.06213	0.03792	-0.02421	0.02421
PERIOSTIN.Fibroblasts_and_smooth_muscle_cells_to_Smooth_muscle_cells	0.09453	0.06967	-0.02486	0.02486
PERIOSTIN.Fibroblasts_and_macrophages_to_Smooth_muscle_cells	0.09635	0.07112	-0.02523	0.02523
GALECTIN.Fibroblasts_and_smooth_muscle_cells_to_Fibroblasts	0.06931	0.04369	-0.02562	0.02562
GALECTIN.Fibroblasts_and_smooth_muscle_cells_to_Enterocytes_enteroendocrine_cells_and_SMCs	0.02581	0	-0.02581	0.02581
PERIOSTIN.Fibroblasts_to_Smooth_muscle_cells	0.07473	0.04882	-0.02591	0.02591
PERIOSTIN.Smooth_muscle_cells_to_Smooth_muscle_cells	0.09896	0.07283	-0.02613	0.02613
ncWNT.Fibroblasts_to_Endothelial_cells	0.03819	0.01138	-0.02681	0.02681
VEGF.Fibroblasts_to_Endothelial_cells	0.05394	0.01924	-0.0347	0.0347
GALECTIN.Fibroblasts_to_T_memory_cells	0.09504	0.06008	-0.03496	0.03496
VEGF.Enterocytes_to_Endothelial_cells	0.04861	0.01223	-0.03638	0.03638
CXCL.Fibroblasts_and_macrophages_to_Smooth_muscle_cells	0.06572	0.02179	-0.04393	0.04393
CXCL.Fibroblasts_to_Smooth_muscle_cells	0.06978	0.02232	-0.04746	0.04746
CXCL.Fibroblasts_and_smooth_muscle_cells_to_Smooth_muscle_cells	0.06983	0.02174	-0.04809	0.04809
