# Supplementary material for: CCL signaling drives T Cell–Macrophage crosstalk in the mouse colon during chronic Trypanosoma cruzi infection
Source: iScience. 2026 Jul 2;29(7):116611. doi: 10.1016/j.isci.2026.116611 (PMC13355016; doi:10.1016/j.isci.2026.116611)
Supplement: Table S4. Top CellChat-inferred signaling pathway communication probabilities between naive and chronically T. cruzi - infected mice, related to Figure 4A, provided as Excel file Table S4 [file mmc5.xlsx]

## Sheet: Sheet1
Signaling Pathway	Sender	Receiver	Naïve Communication Probability	Infected Communication Probability	Absolute Difference
CCL	Paneth cells and enterocytes	T cells and enterocytes	0.06213	0.03792	0.10005
GALECTIN	Paneth cells and enterocytes	Macrophages	0.01157	0.10312	0.09155
GALECTIN	Paneth cells and enterocytes	T cells and enterocytes	0.01518	0.09331	0.07813
GALECTIN	Paneth cells and enterocytes	T and NK cells	0.0186	0.09029	0.07169
GALECTIN	Enterocytes	T memory cells	0	0.0635	0.0635
GALECTIN	Enterocytes	Macrophages	0	0.06271	0.06271
GALECTIN	Enterocytes	B cells 2	0	0.0591	0.0591
GALECTIN	Enterocytes	T cells and enterocytes	0	0.05649	0.05649
GALECTIN	Fibroblasts	Macrophages	0.05156	0.1079	0.05634
GALECTIN	Fibroblasts and macrophages	T and NK cells	0	0.05473	0.05473
GALECTIN	Paneth cells and enterocytes	B-cells 2	0.01456	0.06842	0.05386
GALECTIN	Enterocytes	B cells 1	0	0.0507	0.0507
GALECTIN	Goblet and Paneth cells	Macrophages	0.03112	0.07878	0.04766
GALECTIN	Enterocytes	Enterocytes, enteroendocrine and goblet cells	0	0.04765	0.04765
GALECTIN	Paneth cells and enterocytes	B cells 1	0.01253	0.05951	0.04698
GALECTIN	Fibroblasts and macrophages	Macrophages	0.0345	0.07878	0.04428
CCL	T and NK cells	T and NK cells	0	0.04379	0.04379
GALECTIN	Paneth cells and enterocytes	T memory cells	0.01674	0.05738	0.04064
GALECTIN	Fibroblasts	T memory cells	0.09504	0.06008	0.03496
GALECTIN	Enterocytes	Smooth muscle cells	0	0.0302	0.0302
CCL	T and NK cells	Macrophages	0.004	0.03378	0.02978
COMPLEMENT	Goblet and Paneth cells	B cells 2	0.03544	0.0636	0.02816
GALECTIN	Fibroblasts and macrophages	Goblet and Paneth cells	0	0.02687	0.02687
GALECTIN	Enterocytes	Macrophages and B cells	0	0.02575	0.02575
GALECTIN	Paneth cells and enterocytes	Macrophages and B cells	0.00226	0.02688	0.02462
GALECTIN	Endothelial cells	Macrophages	0.04383	0.06777	0.02394
COMPLEMENT	Fibroblasts and macrophages	B cells 2	0.02009	0.04229	0.0222
MIF	Macrophages	Macrophages	0	0.02182	0.02182
CXCL	Fibroblasts and macrophages	Enterocytes, enteroendocrine and smooth muscle cells	0	0.02179	0.02179
COMPLEMENT	Goblet and Paneth cells	Macrophages	0.03186	0.05325	0.02139
CSF	Goblet and Paneth cells	Macrophages	0.00614	0.02693	0.02079
PERIOSTIN	Smooth muscle cells	B cells 2	0	0.02032	0.02032
GALECTIN	Fibrobalsts and smooth muscle cells	T memory cells	0.06375	0.04372	0.02003
