# Supplementary material for: CCL signaling drives T Cell–Macrophage crosstalk in the mouse colon during chronic Trypanosoma cruzi infection
Source: iScience. 2026 Jul 2;29(7):116611. doi: 10.1016/j.isci.2026.116611 (PMC13355016; doi:10.1016/j.isci.2026.116611)
Supplement: Table S5. Differentially expressed genes in colonic CD8+ cytotoxic T cells from infected and naive mice, related to Figure 6A provided as Excel file Table S5 [file mmc6.xlsx]

## Sheet: Macrophages I vs N
	p_val	avg_log2FC	Naïve	Infected	p_val_adj
Hcar2	3.59988e-41	3.44412	0.136	0.829	1.07996e-37
Gm16083	1.0659e-37	3.32957	0.026	0.322	3.1977e-34
Gbp2b	1.80805e-36	-0.494267	0.202	0.832	5.42414e-33
Ccl22	3.12397e-34	1.21069	0.057	0.674	9.37191e-31
5330432J10Rik	8.93412e-33	-5.33674	0.013	0.54	2.68024e-29
Or5m3b	9.46362e-33	13.6211	0.037	0.322	2.83909e-29
Plxna4	1.74151e-30	6.59417	0.055	0.45	5.22452e-27
Nckap5	2.18222e-30	-5.93136	0.081	0.148	6.54667e-27
Gpa33	3.3426e-30	0.273525	0.026	0.114	1.00278e-26
Thsd4	1.08915e-29	6.58293	0.055	0.144	3.26745e-26
Gm15880	3.86837e-29	3.29849	0.031	0.594	1.16051e-25
Aff3	4.99245e-29	-3.91613	0.044	0.144	1.49773e-25
Jpx	9.68255e-29	15.637	0.042	0.507	2.90477e-25
Gm37490	1.66227e-28	7.72884	0.018	0.581	4.9868e-25
Gpr31c	4.95645e-28	-0.392686	0.119	0.648	1.48694e-24
Smim36	2.05348e-27	-4.06778	0.116	0.174	6.16045e-24
Nos3	2.11597e-27	4.33252	0.022	0.48	6.3479e-24
Procr	3.70682e-27	2.25447	0.152	0.453	1.11205e-23
Kazn	5.54127e-27	-2.03494	0.044	0.131	1.66238e-23
Svopl	6.31058e-27	1.20088	0.013	0.295	1.89317e-23
Ccdc180	2.31002e-25	8.14143	0.018	0.611	6.93005e-22
Il12b	3.07912e-25	5.11425	0.022	0.517	9.23736e-22
B230303O12Rik	9.48097e-25	0.806119	0.004	0.134	2.84429e-21
Lsmem1	1.12817e-24	11.6209	0.097	0.436	3.38452e-21
Serpina3f	1.98671e-24	7.66191	0.095	0.292	5.96013e-21
Pdzrn3	2.08727e-24	14.5055	0.055	0.111	6.2618e-21
Bcr	2.34467e-24	2.96054	0.095	0.117	7.034e-21
Tspan1	5.32868e-24	0.870156	0.018	0.104	1.5986e-20
Il12rb2	6.99603e-24	-12.8781	0.09	0.117	2.09881e-20
St8sia1	7.55341e-24	8.85383	0.037	0.403	2.26602e-20
Catsper2	7.90322e-24	4.97299	0.02	0.594	2.37097e-20
Adgrg6	1.56554e-23	1.34154	0.103	0.695	4.69661e-20
Ly6i	5.96468e-23	3.26229	0.262	0.802	1.7894e-19
Cyp2c55	1.03091e-22	14.3336	0.011	0.205	3.09274e-19
Ptpn22	2.81109e-22	-1.06834	0.04	0.114	8.43328e-19
Alox5	7.58601e-22	4.16715	0.066	0.685	2.2758e-18
Xylt1	9.70114e-22	2.09667	0.4	0.289	2.91034e-18
Fpr2	1.28144e-21	1.86366	0.18	0.631	3.84431e-18
Siglece	1.65214e-21	1.65388	0.101	0.748	4.95642e-18
Cxcl11	6.1846e-21	10.0568	0.04	0.517	1.85538e-17
Ace	6.55727e-21	5.81343	0.022	0.104	1.96718e-17
Gm29488	1.15591e-20	6.97799	0.011	0.265	3.46772e-17
Brinp3	1.27754e-20	2.949	0.035	0.144	3.83263e-17
Cacna1e	1.49128e-20	-5.67924	0.053	0.101	4.47385e-17
Gm4951	2.03039e-20	8.16293	0.152	0.393	6.09118e-17
Tanc2	2.2283e-20	7.42762	0.121	0.191	6.68489e-17
Gm14636	3.94786e-20	2.70897	0.215	0.705	1.18436e-16
Naaladl2	5.05931e-20	17.6065	0.048	0.225	1.51779e-16
1700016L21Rik	5.60018e-20	5.89031	0.011	0.463	1.68005e-16
Sntb1	6.19811e-20	-5.74211	0.073	0.111	1.85943e-16
Gm56599	1.47484e-19	13.6738	0.04	0.466	4.42453e-16
Cyp7b1	1.52183e-19	2.41257	0.024	0.235	4.56548e-16
Btk	2.37992e-19	-3.00312	0.141	0.191	7.13976e-16
Zg16	3.47875e-19	1.18911	0.011	0.134	1.04363e-15
Cxcl9	6.52155e-19	6.62819	0.323	0.802	1.95647e-15
Rflnb	6.88904e-19	6.03909	0.059	0.117	2.06671e-15
Lama3	1.00211e-18	1.63224	0.015	0.352	3.00632e-15
2200002D01Rik	1.11549e-18	0.465103	0.035	0.128	3.34648e-15
Ighg3	3.39303e-18	-3.8461	0.081	0.252	1.01791e-14
Serpinb9	4.95848e-18	14.5	0.119	0.329	1.48754e-14
Lpar3	5.26533e-18	4.63799	0.009	0.513	1.5796e-14
Chrm3	8.52367e-18	16.2846	0.031	0.352	2.5571e-14
Ptprn2	8.99362e-18	-4.84945	0.037	0.228	2.69809e-14
Phtf2	9.12865e-18	1.04265	0.132	0.158	2.7386e-14
Arhgap6	1.99671e-17	14.0932	0.154	0.289	5.99014e-14
Cd200r1	2.36876e-17	-3.0485	0.046	0.185	7.10628e-14
Frmpd4	2.97886e-17	15.8408	0.044	0.181	8.93657e-14
Edn2	3.3889e-17	-0.445491	0.002	0.104	1.01667e-13
Clca3b	3.63553e-17	2.52809	0.013	0.138	1.09066e-13
Nr3c2	4.37036e-17	-5.48119	0.037	0.181	1.31111e-13
Gm43958	5.56599e-17	12.8739	0.009	0.443	1.6698e-13
Tbx4	5.89927e-17	0.580483	0.029	0.185	1.76978e-13
Cdh2	6.0205e-17	2.188	0.011	0.322	1.80615e-13
Htr7	7.48344e-17	4.88485	0.207	0.708	2.24503e-13
Mki67	1.07092e-16	0.538823	0.246	0.648	3.21277e-13
Kcnip4	1.20516e-16	4.55771	0.073	0.134	3.61548e-13
Dnase1l3	1.29473e-16	4.2724	0.178	0.617	3.88419e-13
Rnd1	1.29875e-16	7.09539	0.088	0.336	3.89624e-13
Fam3d	1.5166e-16	1.31686	0.042	0.141	4.54981e-13
Ryr2	2.23152e-16	6.7791	0.042	0.121	6.69455e-13
Gm26885	2.52251e-16	13.0588	0.042	0.141	7.56752e-13
AW554918	3.54728e-16	9.24199	0.125	0.168	1.06418e-12
Gm48786	3.74307e-16	4.32094	0.097	0.611	1.12292e-12
Il10	4.00653e-16	5.64444	0.108	0.188	1.20196e-12
Siglech	5.60558e-16	2.89316	0.018	0.154	1.68167e-12
Gm16685	6.25573e-16	13.7669	0.07	0.473	1.87672e-12
Arc	6.72978e-16	-4.06461	0.031	0.121	2.01893e-12
Phkg1	1.19047e-15	6.28007	0.024	0.346	3.57142e-12
Eml6	1.47461e-15	8.97602	0.07	0.332	4.42383e-12
Rnf217	1.53727e-15	6.16458	0.264	0.607	4.61181e-12
Tmem88	1.54155e-15	7.44367	0.248	0.628	4.62464e-12
Adgrg3	1.86614e-15	11.347	0.033	0.409	5.59843e-12
Qpct	2.08425e-15	11.7516	0.145	0.426	6.25274e-12
Papss2	2.20252e-15	2.28426	0.081	0.359	6.60756e-12
Ifitm1	2.61997e-15	3.84755	0.121	0.268	7.8599e-12
Spink4	2.86091e-15	0.297699	0.026	0.114	8.58274e-12
Agr2	3.06422e-15	0.455724	0.046	0.191	9.19267e-12
Pknox2	4.50706e-15	0.304645	0.026	0.144	1.35212e-11
Gm4633	4.94483e-15	-9.44538	0.015	0.218	1.48345e-11
Tuba1a	5.55884e-15	0.551158	0.108	0.211	1.66765e-11
Kcnb2	5.69653e-15	-8.1217	0.011	0.359	1.70896e-11
Sdk1	6.70434e-15	-7.76714	0.073	0.178	2.0113e-11
Klri2	7.69747e-15	-9.08647	0.02	0.101	2.30924e-11
Prkch	1.00021e-14	-2.8215	0.213	0.232	3.00062e-11
Chgb	1.01377e-14	2.7186	0.007	0.141	3.04131e-11
9430081H08Rik	1.11093e-14	-6.15568	0.015	0.198	3.33279e-11
Ppp2r2b	1.15045e-14	-6.58124	0.026	0.188	3.45136e-11
Ighg2c	1.25374e-14	9.23384	0.341	0.517	3.76121e-11
Gatm	1.30498e-14	1.6071	0.308	0.748	3.91495e-11
Nrp2	1.41078e-14	2.59831	0.281	0.372	4.23233e-11
Pou2f2	1.57024e-14	6.41201	0.312	0.309	4.71073e-11
Cyp1b1	1.7709e-14	-1.94605	0.007	0.161	5.31269e-11
Timd4	2.06677e-14	-0.874775	0.044	0.5	6.20031e-11
Cdhr17	2.57738e-14	1.37871	0.011	0.302	7.73215e-11
Kdm2b	2.72502e-14	4.51147	0.108	0.191	8.17506e-11
Ckmt1	3.88327e-14	0.726125	0.062	0.188	1.16498e-10
Ccnb2	4.02918e-14	-8.50629	0.037	0.285	1.20876e-10
Lonrf3	4.69331e-14	0.498233	0.057	0.309	1.40799e-10
Tmem71	5.2403e-14	2.48079	0.105	0.154	1.57209e-10
Slco2b1	5.42198e-14	12.3598	0.053	0.144	1.62659e-10
Gm36723	5.6541e-14	-1.49902	0.059	0.292	1.69623e-10
Lgr5	6.39393e-14	2.89418	0.015	0.178	1.91818e-10
Airn	6.529e-14	13.4718	0.101	0.104	1.9587e-10
Plcb4	6.78987e-14	-2.99075	0.037	0.121	2.03696e-10
AA467197	7.38109e-14	16.4814	0.125	0.423	2.21433e-10
Gbp5	8.87954e-14	14.2212	0.266	0.352	2.66386e-10
Cd9	1.68138e-13	2.69054	0.325	0.55	5.04414e-10
Pnpla3	2.16187e-13	16.0409	0.013	0.379	6.48561e-10
Kcnab1	2.49455e-13	14.8192	0.04	0.372	7.48366e-10
Opcml	2.7275e-13	-3.82963	0.057	0.168	8.18251e-10
Brd8dc	2.79078e-13	10.0921	0.009	0.101	8.37234e-10
Basp1	3.47264e-13	3.40673	0.6	0.802	1.04179e-09
Prickle2	3.58938e-13	-1.41298	0.011	0.128	1.07681e-09
Lmo7	3.95221e-13	-7.70828	0.035	0.101	1.18566e-09
Itgad	4.17848e-13	-3.21406	0.02	0.191	1.25354e-09
Padi2	4.35099e-13	11.0059	0.073	0.181	1.3053e-09
Elovl6	5.02429e-13	-1.32944	0.044	0.148	1.50729e-09
Rgs20	5.06243e-13	5.16928	0.022	0.185	1.51873e-09
Igtp	5.88776e-13	0.518128	0.178	0.06	1.76633e-09
Rgs18	6.33267e-13	3.8993	0.04	0.285	1.8998e-09
Havcr2	9.83291e-13	2.90435	0.257	0.698	2.94987e-09
Nrg1	1.06208e-12	14.324	0.279	0.604	3.18623e-09
Hspa1b	1.15006e-12	6.9548	0.103	0.091	3.45018e-09
Rad51b	1.21158e-12	10.9237	0.147	0.279	3.63474e-09
Ccl7	1.25728e-12	5.13827	0.119	0.248	3.77185e-09
Dner	1.37816e-12	1.16641	0.04	0.121	4.13447e-09
Ppp1r1a	1.43025e-12	15.06	0.007	0.342	4.29075e-09
Tspan2	1.45882e-12	0.318254	0.037	0.111	4.37646e-09
P2ry14	1.49532e-12	2.2556	0.187	0.493	4.48595e-09
Frmd5	1.58661e-12	-9.57567	0.033	0.195	4.75982e-09
Car2	1.72962e-12	2.23956	0.046	0.131	5.18885e-09
Immp2l	2.68334e-12	8.86982	0.092	0.215	8.05003e-09
Dscam	3.12151e-12	15.4601	0.068	0.201	9.36452e-09
Cyp2c65	3.19068e-12	-11.5014	0	0.138	9.57205e-09
Kcnmb2	4.51431e-12	1.03429	0.018	0.191	1.35429e-08
Ctnna3	4.5582e-12	-1.73693	0.114	0.151	1.36746e-08
Mecom	4.81873e-12	0.797112	0.048	0.272	1.44562e-08
Clec9a	4.98247e-12	7.17664	0.167	0.641	1.49474e-08
Eda	5.08157e-12	-4.12453	0.031	0.305	1.52447e-08
Mastl	5.09384e-12	3.28145	0.022	0.329	1.52815e-08
Cd300lf	5.2815e-12	7.37388	0.264	0.782	1.58445e-08
Slc7a8	6.98043e-12	-0.365051	0.248	0.597	2.09413e-08
Plxna2	8.31306e-12	-2.34282	0.013	0.148	2.49392e-08
Gm48860	9.84705e-12	4.97836	0.018	0.305	2.95411e-08
Edn1	1.05756e-11	11.5256	0.033	0.279	3.17269e-08
St18	1.47359e-11	5.60809	0.035	0.493	4.42076e-08
Mmp25	1.55212e-11	6.60405	0.101	0.547	4.65635e-08
Lyz2	1.62031e-11	-3.12705	0.842	0.752	4.86094e-08
Irag1	1.65024e-11	0.479341	0.018	0.134	4.95071e-08
Ppm1e	1.70555e-11	7.71187	0.022	0.235	5.11666e-08
Ar	1.86064e-11	17.9361	0.04	0.111	5.58193e-08
Tenm3	1.94557e-11	-0.851356	0.079	0.148	5.8367e-08
Rn7sk	2.03906e-11	-0.418412	0.031	0.111	6.11717e-08
Plscr1	2.15202e-11	2.59098	0.147	0.416	6.45605e-08
Baiap2l2	2.25521e-11	-2.22252	0.035	0.134	6.76562e-08
Tppp3	2.36877e-11	5.86263	0.266	0.292	7.10631e-08
Iigp1	2.6436e-11	7.27034	0.196	0.037	7.93079e-08
Dmbt1	3.03307e-11	-7.16621	0.026	0.181	9.09921e-08
4930469K13Rik	3.19966e-11	2.55926	0.105	0.607	9.59897e-08
Hpse	3.43843e-11	2.16437	0.229	0.232	1.03153e-07
Cd33	3.44553e-11	1.21971	0.189	0.695	1.03366e-07
Atp10d	3.56013e-11	-5.40722	0.149	0.185	1.06804e-07
Gapt	3.70264e-11	1.42536	0.116	0.628	1.11079e-07
Aqp3	3.84292e-11	8.91453	0.004	0.285	1.15288e-07
Anxa1	4.06228e-11	5.96065	0.303	0.44	1.21868e-07
Gm26740	4.63351e-11	-2.64238	0.13	0.211	1.39005e-07
Itgal	4.78542e-11	-7.33428	0.314	0.285	1.43563e-07
Pglyrp1	5.34414e-11	5.13085	0.084	0.235	1.60324e-07
Ccna2	5.45579e-11	-6.32364	0.04	0.131	1.63674e-07
Aldh1a2	5.4558e-11	3.91327	0.031	0.158	1.63674e-07
C3ar1	5.64951e-11	0.678367	0.284	0.644	1.69485e-07
Mmp14	8.42328e-11	1.84803	0.2	0.245	2.52698e-07
Cd36	1.08014e-10	6.06147	0.332	0.701	3.24043e-07
Txndc16	1.12346e-10	-5.01896	0.127	0.168	3.37037e-07
Hbegf	1.1311e-10	6.76152	0.152	0.315	3.3933e-07
Cysltr1	1.15173e-10	-8.9084	0.141	0.507	3.4552e-07
Fhit	1.2436e-10	-1.87077	0.099	0.181	3.7308e-07
Tmprss5	1.469e-10	4.15764	0.013	0.419	4.40701e-07
Tnfsf9	1.6545e-10	6.01816	0.281	0.638	4.9635e-07
Apol7c	1.98734e-10	5.65332	0.048	0.242	5.96201e-07
St3gal4	2.02322e-10	3.61937	0.27	0.419	6.06966e-07
Ms4a8a	2.07346e-10	15.188	0.226	0.446	6.22037e-07
Ccnd2	2.29706e-10	-0.953073	0.141	0.409	6.89119e-07
Sulf2	2.33309e-10	-0.738768	0.213	0.326	6.99927e-07
Bcl2a1a	2.38003e-10	3.03705	0.257	0.758	7.14009e-07
Alas2	2.38023e-10	-4.05593	0.004	0.117	7.14068e-07
Igkv5-48	2.41753e-10	13.6108	0.004	0.121	7.25259e-07
Cst3	2.50982e-10	4.07791	0.662	0.735	7.52946e-07
P2ry10b	2.6419e-10	3.15419	0.16	0.513	7.92571e-07
Npl	3.07764e-10	4.78794	0.051	0.252	9.23292e-07
Glp2r	3.13942e-10	3.78956	0.031	0.252	9.41826e-07
Klrb1b	3.89552e-10	1.96743	0.171	0.45	1.16866e-06
Ly6a	5.02201e-10	5.02841	0.121	0.013	1.5066e-06
Cd226	5.5882e-10	-4.17295	0.095	0.104	1.67646e-06
Mdk	5.9911e-10	1.01389	0.055	0.174	1.79733e-06
Mmp12	6.12224e-10	3.41791	0.055	0.5	1.83667e-06
Gm37728	6.39448e-10	0.367715	0.121	0.218	1.91835e-06
Tacstd2	6.43624e-10	1.25389	0.022	0.43	1.93087e-06
Ano3	6.76541e-10	3.40677	0.015	0.201	2.02962e-06
Parm1	7.70334e-10	2.51668	0.013	0.161	2.311e-06
Gm12002	8.30783e-10	10.2228	0.007	0.134	2.49235e-06
Cdkn1c	8.8245e-10	1.13334	0.02	0.148	2.64735e-06
Cdh13	8.9778e-10	-7.17704	0.079	0.356	2.69334e-06
Ehf	9.01652e-10	0.607468	0.029	0.275	2.70495e-06
Ifi205	1.17638e-09	2.81373	0.376	0.691	3.52915e-06
Tbxas1	1.24623e-09	4.01947	0.385	0.842	3.73868e-06
Taf4b	1.37758e-09	-7.73565	0.149	0.168	4.13275e-06
Mgl2	1.54253e-09	2.60109	0.204	0.621	4.6276e-06
Gm2a	1.54519e-09	1.70158	0.695	0.832	4.63557e-06
Bcas1	1.59517e-09	2.71571	0.013	0.138	4.78551e-06
Purg	1.59517e-09	3.59446	0.055	0.128	4.78551e-06
Rab44	1.94189e-09	1.44746	0.112	0.255	5.82567e-06
Arg1	1.95027e-09	19.9161	0.042	0.436	5.85081e-06
Rsad1	2.05593e-09	16.3283	0.024	0.174	6.16778e-06
Asb4	2.19462e-09	8.88287	0.009	0.242	6.58387e-06
Cxcl10	2.30821e-09	4.90478	0.202	0.208	6.92464e-06
Sox5	2.52095e-09	-3.74413	0.088	0.141	7.56284e-06
Gm44067	2.53154e-09	11.8956	0.009	0.138	7.59461e-06
Serpinb10	2.65084e-09	4.4904	0.044	0.292	7.95252e-06
Dmxl1	2.68446e-09	-0.371816	0.103	0.114	8.05339e-06
Perp	2.7355e-09	16.9475	0.022	0.174	8.20649e-06
Gm43489	3.31448e-09	4.67346	0.029	0.346	9.94345e-06
Creb3l1	3.32139e-09	2.8632	0.046	0.131	9.96417e-06
Tgm3	3.33525e-09	10.6699	0.022	0.245	1.00057e-05
Fbxo47	3.41956e-09	4.86259	0.04	0.426	1.02587e-05
Nrxn1	3.73908e-09	-7.18083	0.057	0.141	1.12173e-05
Spata48	3.84925e-09	12.1377	0.013	0.326	1.15478e-05
Prc1	4.12158e-09	-0.421058	0.046	0.128	1.23647e-05
Calhm6	4.69446e-09	8.2286	0.231	0.49	1.40834e-05
Rad54b	4.85191e-09	8.18844	0.007	0.336	1.45557e-05
A130071D04Rik	5.05593e-09	-3.25654	0.134	0.336	1.51678e-05
Gm26787	5.59166e-09	3.886	0.011	0.141	1.6775e-05
Plagl1	5.64933e-09	6.62737	0.042	0.131	1.6948e-05
Dgkb	5.81393e-09	5.49042	0.081	0.134	1.74418e-05
Actn1	5.98317e-09	1.61545	0.11	0.346	1.79495e-05
Gm44577	6.1195e-09	9.26945	0.009	0.322	1.83585e-05
Spp1	6.22049e-09	3.86791	0.026	0.164	1.86615e-05
Garin1a	6.34914e-09	4.47051	0.031	0.232	1.90474e-05
Hpgds	6.69567e-09	0.623545	0.143	0.305	2.0087e-05
Fcgr4	7.18997e-09	4.12786	0.316	0.789	2.15699e-05
Tmprss2	8.61807e-09	5.3236	0.051	0.141	2.58542e-05
Snx29	9.77082e-09	-6.63716	0.167	0.228	2.93125e-05
Nlrp1b	1.00704e-08	2.28282	0.277	0.738	3.02111e-05
Bnc2	1.00918e-08	16.6166	0.033	0.124	3.02755e-05
Gm57030	1.05713e-08	8.89006	0.084	0.473	3.17139e-05
Ccl2	1.08737e-08	5.79762	0.253	0.258	3.26211e-05
Tfap2b	1.17148e-08	-5.41215	0.527	0.396	3.51444e-05
Spn	1.29781e-08	-10.5312	0.134	0.238	3.89343e-05
Edil3	1.30302e-08	17.4016	0.084	0.131	3.90907e-05
Kcnq1ot1	1.36995e-08	4.71796	0.127	0.232	4.10985e-05
gene:TcG-07726	1.38373e-08	-2.67898	0.024	0.211	4.15119e-05
Fosb	1.69275e-08	5.52636	0.202	0.299	5.07825e-05
4931415C17Rik	1.84378e-08	5.43284	0.004	0.128	5.53133e-05
Fam43a	1.96848e-08	-9.43817	0.075	0.151	5.90543e-05
Galnt7	2.23408e-08	4.89068	0.24	0.403	6.70224e-05
F830016B08Rik	2.44614e-08	10.2518	0.127	0.5	7.33841e-05
Gm57349	2.51447e-08	16.8536	0.007	0.285	7.5434e-05
Gm1123	2.5644e-08	4.31318	0.015	0.151	7.69321e-05
Fcgr2b	2.63593e-08	5.59739	0.514	0.456	7.90779e-05
Mmp9	2.66718e-08	5.9717	0.024	0.161	8.00153e-05
Peak1	2.66719e-08	-0.632466	0.297	0.258	8.00156e-05
Lama5	2.89052e-08	-3.73934	0.015	0.107	8.67157e-05
Gm56663	2.97196e-08	5.43364	0.325	0.691	8.91589e-05
Grm7	3.01184e-08	0.335841	0.051	0.208	9.03553e-05
Dach1	3.05337e-08	6.1755	0.07	0.181	9.1601e-05
Rasgrp3	3.66066e-08	-3.59957	0.035	0.124	0.00010982
Tnip3	3.73241e-08	2.80822	0.422	0.755	0.000111972
Ccr3	3.81238e-08	1.46418	0.064	0.265	0.000114372
Cd300lb	3.81306e-08	3.28171	0.215	0.735	0.000114392
Tmem132c	3.88044e-08	-1.2781	0.018	0.346	0.000116413
Piwil4	3.9259e-08	4.12044	0.015	0.255	0.000117777
Pltp	4.04184e-08	2.40791	0.292	0.349	0.000121255
1700010K24Rik	4.47865e-08	6.75299	0.024	0.282	0.00013436
Adgre4	4.54751e-08	2.84486	0.18	0.671	0.000136425
Cd300e	4.57491e-08	7.099	0.009	0.393	0.000137247
Adk	5.40999e-08	-0.627941	0.182	0.248	0.0001623
Pbx3	5.97776e-08	2.07227	0.154	0.349	0.000179333
Tent5a	6.28288e-08	-1.71099	0.369	0.45	0.000188486
Avil	6.62834e-08	1.94252	0.026	0.309	0.00019885
Ceacam1	6.76903e-08	2.6544	0.101	0.242	0.000203071
Mmp19	7.19493e-08	10.5128	0.371	0.728	0.000215848
Epha7	7.19497e-08	-8.87578	0.018	0.134	0.000215849
Gbp2	7.41712e-08	15.1613	0.404	0.611	0.000222514
Slc7a2	8.32893e-08	10.9351	0.051	0.312	0.000249868
Hpn	8.56911e-08	3.43372	0.073	0.446	0.000257073
Homer1	9.19079e-08	-12.0762	0.231	0.265	0.000275724
Ighm	9.7266e-08	1.85945	0.079	0.188	0.000291798
Wdr88	1.00815e-07	1.92683	0.009	0.104	0.000302444
Zfp36	1.01578e-07	1.86042	0.376	0.5	0.000304733
Pla2g2d	1.0507e-07	5.42139	0.042	0.389	0.000315211
Eepd1	1.06875e-07	2.59579	0.288	0.725	0.000320625
Dstn	1.08088e-07	0.529001	0.13	0.087	0.000324264
Col24a1	1.10347e-07	4.63801	0.009	0.101	0.00033104
Ccr5	1.14786e-07	3.79715	0.543	0.356	0.000344358
Retnlg	1.16898e-07	-3.79145	0.066	0.493	0.000350695
St3gal6	1.18284e-07	0.853296	0.088	0.164	0.000354851
Ifi209	1.24655e-07	-6.21329	0.273	0.258	0.000373964
Ighv3-8	1.42068e-07	5.94993	0.002	0.121	0.000426205
Gm37132	1.4884e-07	16.74	0.002	0.285	0.000446521
Prkg1	1.48841e-07	5.01675	0.086	0.178	0.000446522
Cyp4f18	1.50229e-07	-1.52003	0.334	0.54	0.000450688
Sh2d4b	1.52768e-07	3.66089	0.013	0.124	0.000458304
Ighv1-47	1.54482e-07	-0.694975	0.011	0.232	0.000463445
Tmem176b	1.56214e-07	3.08883	0.237	0.315	0.000468643
Musk	1.62728e-07	0.678376	0.011	0.154	0.000488184
Slc9a9	1.73636e-07	-0.635744	0.301	0.349	0.000520909
Epcam	1.92219e-07	1.17824	0.149	0.285	0.000576658
Il18bp	2.16267e-07	-0.455751	0.141	0.443	0.000648802
Pianp	2.302e-07	-0.69334	0.073	0.339	0.0006906
Treml2	2.31046e-07	3.5677	0.062	0.171	0.000693138
Hbb-bt	2.66003e-07	-5.43746	0.031	0.389	0.000798008
Cdkl5	2.86125e-07	-0.633673	0.018	0.151	0.000858376
Ighg2b	3.13922e-07	16.8148	0.319	0.205	0.000941766
Gm16196	3.97794e-07	5.56922	0.031	0.215	0.00119338
Plk2	4.03563e-07	15.4235	0.207	0.268	0.00121069
Fut9	4.52709e-07	4.34288	0.011	0.128	0.00135813
Il1rl1	4.70057e-07	-3.20346	0.048	0.138	0.00141017
Gsto1	4.75981e-07	0.579847	0.303	0.661	0.00142794
A330023F24Rik	4.81116e-07	9.33676	0.04	0.383	0.00144335
Flnb	4.96845e-07	1.22154	0.27	0.446	0.00149053
Mmp10	5.07603e-07	1.85279	0.002	0.309	0.00152281
Ttyh1	5.1582e-07	3.02849	0.004	0.161	0.00154746
Gpr55	5.72948e-07	-1.2104	0.046	0.322	0.00171885
D16Ertd472e	5.79088e-07	-7.66112	0.178	0.225	0.00173726
Klra9	5.84254e-07	-5.08324	0.018	0.356	0.00175276
Samd4	5.92611e-07	16.5689	0.033	0.107	0.00177783
Gm57255	6.15098e-07	6.40587	0.009	0.101	0.00184529
Rbpms	6.19475e-07	0.957628	0.292	0.346	0.00185842
Cyp4b1	6.38409e-07	0.890318	0.004	0.138	0.00191523
Lair1	6.60196e-07	1.46601	0.31	0.789	0.00198059
Slpi	6.74381e-07	10.1056	0.108	0.245	0.00202314
C920021L13Rik	7.36551e-07	4.21124	0.011	0.107	0.00220965
Ube2e2	7.61594e-07	7.41158	0.095	0.279	0.00228478
Nusap1	7.71026e-07	-4.09009	0.031	0.134	0.00231308
Junb	8.50638e-07	2.46905	0.224	0.255	0.00255191
Emp1	8.76332e-07	-5.12423	0.154	0.389	0.002629
Spib	9.71434e-07	17.38	0.04	0.242	0.0029143
Sntg1	9.71435e-07	4.57026	0.057	0.128	0.0029143
Clec4d	1.03772e-06	2.53021	0.343	0.446	0.00311316
Rbms3	1.03787e-06	1.34129	0.105	0.074	0.0031136
Mt1	1.07456e-06	4.38688	0.343	0.611	0.00322368
Neto2	1.12025e-06	2.53753	0.029	0.171	0.00336076
Gm31683	1.16176e-06	2.52432	0.013	0.329	0.00348528
Gm13822	1.17186e-06	5.3133	0.029	0.218	0.00351558
Cd101	1.19437e-06	12.9125	0.015	0.285	0.00358312
Arhgap31	1.19851e-06	12.4977	0.292	0.426	0.00359554
Map3k20	1.27981e-06	0.586135	0.149	0.191	0.00383942
Sesn2	1.31107e-06	0.63716	0.086	0.493	0.00393322
Nupr1	1.31107e-06	2.08081	0.18	0.285	0.00393322
Fgl2	1.31787e-06	5.67489	0.411	0.56	0.00395361
Sirpb1c	1.31988e-06	4.8374	0.246	0.701	0.00395965
5430437J10Rik	1.32693e-06	6.41048	0.248	0.661	0.00398079
Gsdmc3	1.44365e-06	-2.26028	0.007	0.141	0.00433094
Naaa	1.45109e-06	4.05455	0.42	0.671	0.00435326
Uhrf1	1.45359e-06	-5.30249	0.046	0.346	0.00436078
Gm41609	1.48383e-06	-4.9688	0.029	0.154	0.0044515
1500002C15Rik	1.48893e-06	5.23979	0.013	0.376	0.00446679
D130040H23Rik	1.52248e-06	1.51622	0.037	0.238	0.00456745
Serac1	1.57553e-06	8.42159	0.022	0.346	0.00472658
Slc26a3	1.62478e-06	3.92018	0.011	0.228	0.00487434
Dcstamp	1.67265e-06	5.30001	0.022	0.218	0.00501794
Gm8251	1.73366e-06	7.35499	0.031	0.366	0.00520099
Zbtb7c	1.9298e-06	13.7506	0.026	0.272	0.00578941
Il22ra2	2.00653e-06	3.12104	0.031	0.43	0.00601959
Grap2	2.16173e-06	-2.27952	0.127	0.154	0.00648519
Gpx2	2.16905e-06	0.507584	0.042	0.151	0.00650715
Tmsb4x	2.16905e-06	-1.28396	0.519	0.691	0.00650716
Lmcd1	2.206e-06	0.90845	0.009	0.151	0.00661801
Atp8b4	2.41624e-06	-4.83857	0.367	0.403	0.00724871
Smoc2	2.78195e-06	0.321644	0.009	0.138	0.00834585
1700008O03Rik	2.81001e-06	5.07968	0.004	0.131	0.00843004
Pid1	2.82414e-06	0.468954	0.549	0.745	0.00847242
Ripor2	2.85739e-06	-4.59821	0.123	0.171	0.00857217
Rorb	3.0142e-06	0.836513	0.009	0.352	0.00904259
Actc1	3.0445e-06	7.81512	0.004	0.309	0.00913351
Trem1	3.3413e-06	3.09357	0.187	0.664	0.0100239
Mcpt1	3.47182e-06	-4.45426	0.013	0.121	0.0104155
Xcr1	3.58876e-06	4.52827	0.042	0.43	0.0107663
Tmtc2	3.82789e-06	2.20139	0.2	0.248	0.0114837
Prkd1	3.85961e-06	1.501	0.048	0.279	0.0115788
Plet1	3.9368e-06	0.752756	0.062	0.547	0.0118104
Vim	4.19801e-06	0.343713	0.613	0.735	0.012594
E130308A19Rik	4.30285e-06	3.46985	0.055	0.228	0.0129086
Pak3	4.80249e-06	12.7023	0.013	0.302	0.0144075
Ifi47	4.97021e-06	4.32069	0.305	0.255	0.0149106
Myom1	5.16034e-06	2.40746	0.044	0.282	0.015481
Klf12	5.49874e-06	10.8509	0.033	0.158	0.0164962
Smpdl3b	5.5798e-06	5.28256	0.16	0.534	0.0167394
Adamdec1	5.72674e-06	5.56869	0.079	0.104	0.0171802
Slfn1	5.94447e-06	-1.98735	0.141	0.329	0.0178334
Ahr	6.06119e-06	-4.18747	0.545	0.755	0.0181836
Prg2	6.45586e-06	5.79491	0.029	0.168	0.0193676
Dennd5b	6.90835e-06	4.01195	0.105	0.228	0.020725
Ighv1-18	7.08858e-06	2.4519	0.004	0.198	0.0212657
Slc7a11	7.65557e-06	5.20612	0.365	0.735	0.0229667
5033426E14Rik	7.83038e-06	6.98622	0.004	0.121	0.0234911
Ighv1-38	7.91865e-06	13.1762	0.002	0.285	0.0237559
Gm47080	8.28133e-06	4.25816	0.004	0.117	0.024844
Ms4a4c	8.32113e-06	4.66277	0.389	0.644	0.0249634
Gm6225	8.52281e-06	9.29026	0.026	0.279	0.0255684
Filip1l	9.51232e-06	0.591208	0.312	0.322	0.0285369
Gbp7	9.88153e-06	-2.79618	0.33	0.389	0.0296446
Jaml	1.00712e-05	1.42982	0.138	0.295	0.0302137
Ccl24	1.01834e-05	6.57529	0.029	0.198	0.0305502
4930503L19Rik	1.04281e-05	-1.48319	0.101	0.171	0.0312842
Gm50237	1.15725e-05	8.49578	0.026	0.248	0.0347176
Epha5	1.15907e-05	14.6482	0.033	0.218	0.0347722
Gm19951	1.22656e-05	14.0224	0.057	0.148	0.0367967
Gm12703	1.23235e-05	8.64863	0.02	0.178	0.0369704
Mt2	1.25774e-05	6.13571	0.136	0.272	0.0377321
Shisa6	1.27961e-05	6.72291	0.018	0.342	0.0383883
Xlr5a	1.33903e-05	15.84	0.053	0.262	0.0401709
Adarb1	1.39889e-05	0.450017	0.02	0.171	0.0419668
Itgax	1.40327e-05	4.11067	0.334	0.708	0.042098
Muc2	1.5122e-05	17.1704	0.189	0.252	0.0453659
Caprin2	1.56964e-05	8.14568	0.031	0.168	0.0470891
Ipcef1	1.80691e-05	-4.81482	0.127	0.245	0.0542073
Cd63	1.83781e-05	11.8377	0.193	0.272	0.0551342
Tns1	1.9099e-05	-0.315299	0.077	0.168	0.0572971
Pbx1	1.93949e-05	9.16578	0.154	0.255	0.0581847
Prss30	1.98469e-05	7.788	0.055	0.477	0.0595407
1200007C13Rik	2.06542e-05	3.18772	0.02	0.201	0.0619626
Slfn2	2.08449e-05	2.96006	0.673	0.557	0.0625347
Gria3	2.12313e-05	14.0009	0.042	0.151	0.063694
Tsc22d1	2.1329e-05	0.946392	0.169	0.174	0.0639871
Alpk1	2.26383e-05	1.8591	0.299	0.648	0.0679148
Gja5	2.3625e-05	3.42263	0.024	0.124	0.070875
Car1	2.40237e-05	-8.56653	0.04	0.342	0.0720713
Cfh	2.54511e-05	0.517732	0.152	0.225	0.0763532
Gm15987	2.64738e-05	2.17585	0.248	0.537	0.0794213
Trim69	2.79544e-05	-4.36911	0.026	0.205	0.0838633
Aoah	2.80784e-05	5.1628	0.477	0.574	0.0842351
Zfpm2	2.85082e-05	10.8566	0.046	0.181	0.0855247
Runx1	2.88108e-05	2.75682	0.644	0.527	0.0864323
Oasl2	2.92923e-05	7.24907	0.231	0.309	0.0878768
Pdgfc	2.93806e-05	15.424	0.031	0.198	0.0881418
Saa1	3.01874e-05	8.93266	0.004	0.138	0.0905622
Dusp2	3.01874e-05	-4.21202	0.33	0.282	0.0905623
Alox5ap	3.11024e-05	2.46809	0.747	0.93	0.0933073
Chil3	3.15526e-05	-4.10362	0.149	0.443	0.0946578
Filip1	3.31306e-05	-9.43927	0.022	0.171	0.0993917
Pkp4	3.46507e-05	-3.59482	0.081	0.181	0.103952
Nwd1	3.57005e-05	0.30529	0.02	0.262	0.107101
Tmem176a	3.74436e-05	2.0321	0.2	0.292	0.112331
Slc15a2	3.78355e-05	-5.03401	0.086	0.238	0.113507
Col13a1	3.93839e-05	4.60442	0.002	0.134	0.118152
Bmpr1b	4.16037e-05	1.97417	0.011	0.174	0.124811
Pla2g4a	4.16037e-05	-3.14086	0.264	0.379	0.124811
Ctxn1	4.19126e-05	4.46222	0.02	0.168	0.125738
Tcf12	4.25999e-05	0.310155	0.132	0.148	0.1278
Il1rn	4.33549e-05	-3.05207	0.501	0.899	0.130065
Zbtb20	4.50575e-05	14.8537	0.114	0.158	0.135172
Ube2c	4.55246e-05	1.18468	0.024	0.238	0.136574
Gm15385	4.55246e-05	10.9726	0.022	0.466	0.136574
Ust	4.7092e-05	3.80036	0.095	0.312	0.141276
Skint3	4.92132e-05	6.68869	0.062	0.5	0.14764
Adgre1	4.95325e-05	1.97716	0.448	0.805	0.148597
Zeb1	5.24126e-05	-2.74693	0.13	0.151	0.157238
Mcmdc2	5.49203e-05	7.16461	0.013	0.225	0.164761
D5Ertd615e	5.62983e-05	3.48796	0.02	0.268	0.168895
Cnnm2	5.63804e-05	-3.5363	0.086	0.178	0.169141
P2ry10	5.72907e-05	-4.46382	0.062	0.181	0.171872
Cp	5.80458e-05	5.00283	0.073	0.198	0.174137
Pxdc1	5.81303e-05	-1.36697	0.068	0.164	0.174391
Eml5	5.84694e-05	-5.284	0.051	0.134	0.175408
Adcy2	5.94116e-05	3.34314	0.013	0.148	0.178235
Gm49662	5.94885e-05	4.61828	0.191	0.534	0.178466
Smim3	6.41564e-05	5.78616	0.622	0.795	0.192469
Mypn	6.54683e-05	4.85386	0.011	0.181	0.196405
Lhcgr	6.55629e-05	9.7204	0.013	0.178	0.196689
Inpp4b	6.69987e-05	5.07654	0.086	0.128	0.200996
Cenpe	6.80705e-05	-5.18372	0.042	0.262	0.204212
Hecw2	6.9458e-05	1.84654	0.051	0.332	0.208374
Mast4	6.98594e-05	14.4458	0.07	0.151	0.209578
Ifi213	7.31499e-05	5.55523	0.149	0.104	0.21945
Abcb1b	7.32551e-05	-1.26258	0.171	0.178	0.219765
Sgcg	7.54966e-05	12.6664	0.004	0.101	0.22649
Osbpl8	8.14458e-05	-3.3464	0.501	0.426	0.244337
Actg1	8.17955e-05	9.23435	0.426	0.581	0.245386
Pde3b	8.26168e-05	5.33001	0.191	0.279	0.247851
Pcdh17	8.50068e-05	2.92525	0.04	0.154	0.25502
Ky	8.92204e-05	-6.05038	0.004	0.101	0.267661
Pla1a	9.79692e-05	-1.90577	0.033	0.205	0.293908
Ankrd33b	0.000100919	5.51043	0.141	0.168	0.302756
Gm11457	0.000103513	8.39215	0.015	0.349	0.310539
St8sia6	0.00010647	-7.11478	0.059	0.104	0.31941
P3h2	0.000110899	5.59025	0.04	0.215	0.332697
Ncam2	0.000121466	14.3263	0.022	0.181	0.364397
2310058D17Rik	0.000125427	7.26521	0.037	0.396	0.376281
Slit2	0.000130051	3.89062	0.02	0.329	0.390154
Epha3	0.000131689	1.85062	0.015	0.151	0.395067
Eaf2	0.000132976	-0.830209	0.055	0.128	0.398929
Map7d2	0.000133532	12.8301	0.015	0.329	0.400595
Dsg2	0.000138245	1.57919	0.015	0.124	0.414735
Hsd3b3	0.000139399	3.60533	0.004	0.201	0.418198
Atp1b1	0.000145108	1.10724	0.07	0.131	0.435323
Mgat4c	0.000146518	-2.41445	0.051	0.174	0.439555
Klf6	0.000147534	-4.7588	0.444	0.587	0.442601
Cntn6	0.000150828	1.15955	0.04	0.235	0.452483
Gm38162	0.000155898	5.71124	0.004	0.282	0.467695
Pde7b	0.000158494	4.23149	0.163	0.215	0.475481
Jhy	0.000161795	14.0579	0.009	0.171	0.485384
Cpq	0.00016224	1.11534	0.259	0.285	0.48672
Wfdc17	0.000162898	5.43885	0.345	0.745	0.488694
Gbp6	0.000164482	2.10735	0.233	0.258	0.493447
Clec4n	0.000174687	5.59773	0.231	0.581	0.524062
Prkg2	0.000176862	-0.58315	0.007	0.104	0.530586
Marcks	0.000180768	5.74842	0.719	0.775	0.542305
Lpl	0.000186269	7.84632	0.185	0.211	0.558806
Pmepa1	0.000191151	3.43929	0.114	0.221	0.573454
Dock2	0.000191672	-3.9134	0.371	0.369	0.575016
Ccdc162	0.000192749	3.72281	0.211	0.685	0.578247
Inhba	0.000197481	13.8417	0.105	0.326	0.592442
Sycn	0.000199642	1.36026	0.046	0.114	0.598925
Fcgr3	0.000201231	3.55709	0.607	0.594	0.603692
Igha	0.000204295	4.16073	0.229	0.117	0.612886
Inpp5d	0.000207361	-4.14645	0.338	0.379	0.622082
Gpr15lg	0.000208204	1.89704	0.018	0.134	0.624611
Sgcd	0.000213044	5.76867	0.044	0.101	0.639133
Tmem150c	0.000215359	6.38545	0.007	0.282	0.646076
Il1rap	0.00021565	-6.85838	0.084	0.238	0.646949
Meg3	0.000215941	0.726383	0.044	0.111	0.647823
Atf3	0.000220355	-4.8075	0.286	0.299	0.661066
Rasgef1b	0.000223948	8.19786	0.409	0.527	0.671843
Gm37899	0.000244053	3.46997	0.002	0.124	0.732158
Astl	0.000246022	3.07309	0.022	0.46	0.738065
Ms4a6d	0.000248002	5.3025	0.323	0.674	0.744006
Nxpe4	0.000250005	3.92424	0.073	0.218	0.750015
Gm13483	0.000260577	-0.371431	0.013	0.215	0.781731
Serpine1	0.000267975	2.00843	0.125	0.208	0.803926
Fmn1	0.000267975	1.91313	0.143	0.299	0.803926
Bmx	0.000277039	-5.90433	0.002	0.107	0.831118
Plek	0.000281114	4.99143	0.859	0.822	0.843341
Anxa5	0.000284497	1.62503	0.552	0.685	0.853491
Palld	0.000286011	8.59021	0.105	0.138	0.858032
Ifitm2	0.000290213	4.80375	0.822	0.966	0.870639
Ttc9	0.000292142	-0.713663	0.004	0.228	0.876426
Frmd6	0.000307607	10.4597	0.075	0.117	0.92282
Itm2b	0.000308828	-4.37872	0.29	0.339	0.926483
2610307P16Rik	0.000324261	-0.487494	0.029	0.134	0.972784
B3gnt5	0.000326831	-1.57879	0.198	0.248	0.980494
Rhoh	0.000359663	-6.85389	0.114	0.107	1
Csmd1	0.000363918	5.86767	0.075	0.208	1
Pcsk1n	0.00036822	7.24304	0.004	0.114	1
Vcl	0.000370147	2.5761	0.273	0.342	1
Mctp1	0.000370629	-1.70359	0.325	0.671	1
Cd69	0.000374518	-2.03621	0.108	0.084	1
9830107B12Rik	0.000379905	-1.05411	0.035	0.168	1
Slc11a1	0.000388915	3.88428	0.602	0.638	1
Prdx6	0.000418243	-1.43875	0.334	0.477	1
Magi3	0.000422595	1.45237	0.13	0.128	1
Igsf6	0.000448431	3.91849	0.411	0.842	1
Rasgrp4	0.000450767	2.87814	0.321	0.654	1
Pilra	0.000463107	5.06175	0.27	0.547	1
Adamts6	0.000465501	-0.895135	0.068	0.141	1
Ap1s3	0.000465501	7.84685	0.09	0.242	1
Cpa6	0.000476387	0.819901	0.046	0.114	1
Gm40528	0.000482537	0.901544	0.121	0.302	1
Slc6a14	0.000484396	-7.69137	0.011	0.111	1
Pgm5	0.000486262	0.285714	0.055	0.138	1
Pkib	0.000502074	0.785391	0.167	0.386	1
Gm56967	0.000505294	16.7867	0.009	0.272	1
Gm50433	0.000522348	-5.59999	0.007	0.235	1
Il1r2	0.00053099	-1.47052	0.462	0.681	1
Il4	0.000547543	3.2538	0.044	0.134	1
Mmrn1	0.000548937	3.59619	0.013	0.171	1
Gm56602	0.000551033	5.78699	0.024	0.225	1
Zc3h12b	0.000554545	16.0254	0.007	0.101	1
Sik2	0.000556662	5.60892	0.275	0.319	1
Cep126	0.000587838	-2.39057	0.004	0.295	1
Smyd3	0.000592316	-2.07324	0.132	0.258	1
Marchf3	0.000593815	-1.58003	0.105	0.221	1
Gm56906	0.00059758	-2.23858	0.178	0.225	1
Dlc1	0.000599091	0.379596	0.079	0.124	1
Cd84	0.000609006	0.525128	0.455	0.413	1
Olfml2a	0.000619853	2.06749	0.007	0.151	1
Gm35721	0.00065021	8.42827	0.007	0.128	1
Cfp	0.000659213	2.42804	0.484	0.765	1
Vcam1	0.000662564	-0.8306	0.178	0.255	1
Ero1b	0.000708893	-9.30746	0.275	0.305	1
Hdc	0.000714139	1.41705	0.116	0.46	1
Gcsam	0.000728614	5.06059	0.015	0.124	1
Cenpa	0.000740506	-2.44487	0.284	0.346	1
Gm43914	0.000746978	7.49495	0.037	0.426	1
Gm9750	0.000749776	2.23031	0.022	0.158	1
Dgat1	0.000753514	-3.44826	0.18	0.154	1
Gm12185	0.000787944	-2.81966	0.257	0.151	1
Slfn5	0.000794806	-1.50164	0.222	0.396	1
Gm57458	0.000800732	-3.01942	0.002	0.104	1
Gpr141	0.000805292	3.40918	0.343	0.691	1
A530032D15Rik	0.000814719	-0.715639	0.097	0.218	1
Bhlhe40	0.000856996	-1.72648	0.224	0.356	1
Klf5	0.000861227	15.9947	0.055	0.114	1
Tpk1	0.000896885	7.48143	0.075	0.248	1
Dach2	0.000902405	-1.82853	0.044	0.117	1
P2rx1	0.00091354	4.1758	0.02	0.198	1
Herpud1	0.000925937	1.93515	0.431	0.527	1
Hif1a	0.000931623	5.55918	0.503	0.379	1
Heyl	0.000946558	-0.276637	0.004	0.104	1
Raet1e	0.000961715	-3.42315	0.081	0.174	1
Timp2	0.000990289	0.359142	0.079	0.104	1
Gm37962	0.00101965	4.20877	0.002	0.114	1
AA386476	0.00102711	3.74167	0.004	0.211	1
Cnr2	0.00103966	2.87684	0.051	0.101	1
Nkain2	0.00105492	-2.41502	0.055	0.174	1
Itga8	0.00108473	6.13787	0.042	0.168	1
Dqx1	0.0011467	17.065	0.011	0.101	1
Lmnb1	0.00114947	-4.84577	0.415	0.416	1
Man1a	0.00121339	1.54832	0.316	0.352	1
Ddc	0.00124433	-6.96502	0.022	0.121	1
Dennd6b	0.00124881	13.0072	0.018	0.198	1
Mptx1	0.00129907	1.35001	0.092	0.232	1
Hba-a2	0.00133202	3.78714	0.154	0.329	1
Slc4a4	0.00134477	2.50814	0.018	0.161	1
Rrm2	0.00134637	-1.15457	0.035	0.121	1
Tff3	0.00135119	-4.4978	0.022	0.164	1
Ccdc88a	0.00135925	-4.15263	0.508	0.718	1
Hepacam2	0.00139361	-6.07248	0.07	0.315	1
Dpp10	0.00141025	8.66388	0.11	0.43	1
Bach2	0.00144578	-6.06225	0.079	0.124	1
Lyve1	0.00146127	0.73659	0.009	0.144	1
Cxcl3	0.00146642	5.00016	0.066	0.359	1
C1qb	0.00148923	0.457821	0.468	0.705	1
Arl15	0.00149445	-9.70897	0.176	0.218	1
Cd37	0.00149622	-2.6851	0.114	0.195	1
Plcb1	0.00153556	10.3086	0.251	0.366	1
Adcy9	0.00157584	7.5209	0.046	0.346	1
Tpsb2	0.00161521	2.90693	0.011	0.299	1
Hmox1	0.00165933	2.81031	0.264	0.456	1
Adgrg2	0.00172867	1.77332	0.011	0.144	1
Slc8a1	0.00173069	2.89837	0.442	0.644	1
Gm30054	0.00173473	-6.40231	0.011	0.104	1
Zfp366	0.001751	4.07319	0.044	0.332	1
Glipr1	0.00175304	4.87419	0.363	0.497	1
Irgm1	0.00175713	-1.44464	0.255	0.195	1
Clic4	0.00176124	5.69909	0.607	0.745	1
Sult1a1	0.00180274	1.47986	0.026	0.211	1
Plcxd3	0.00182382	7.94589	0.013	0.124	1
Nr6a1os	0.00182594	15.5577	0.009	0.211	1
Ddx43	0.00183019	-2.84223	0.007	0.174	1
Axl	0.00183872	1.06559	0.229	0.272	1
Sema7a	0.00187753	-7.73001	0.108	0.275	1
Bambi	0.00189722	6.87735	0.066	0.215	1
Ifi204	0.00203339	3.64379	0.435	0.413	1
Hapln1	0.00203574	0.758759	0.013	0.128	1
Slc9a7	0.00207596	-5.11103	0.064	0.215	1
Bend4	0.00210238	1.39395	0.057	0.215	1
Mdga2	0.00218098	1.05255	0.04	0.242	1
Ppp1r1b	0.00218348	0.297003	0.044	0.181	1
Plau	0.0022086	1.33296	0.312	0.537	1
F10	0.00221331	-0.803186	0.279	0.57	1
Cdc20b	0.00223657	-1.60723	0.007	0.128	1
Insm1	0.00234633	2.40988	0.007	0.107	1
Serpinb6b	0.00236509	-4.80289	0.035	0.282	1
Fabp5	0.00240576	5.04049	0.182	0.366	1
Gfod1	0.00246658	5.5341	0.325	0.463	1
Pcdh9	0.00247218	-10.4903	0.044	0.117	1
Ptprr	0.0028301	0.674933	0.018	0.252	1
Nr4a2	0.00283645	-6.68242	0.312	0.305	1
Fth1	0.00286193	4.6992	0.653	0.789	1
Hp	0.00286812	4.4282	0.121	0.359	1
Kif20b	0.00302289	-4.24269	0.026	0.128	1
Fibin	0.00302964	0.668914	0.002	0.131	1
Rel	0.00302964	-2.65266	0.462	0.607	1
Ncf1	0.0031324	3.89591	0.363	0.436	1
Elf3	0.00334753	0.873956	0.026	0.121	1
Ptgs2	0.00351229	0.912692	0.51	0.819	1
Top2a	0.00356427	-3.43451	0.112	0.275	1
Cenpf	0.00359175	4.7503	0.022	0.107	1
A730081D07Rik	0.00375662	5.08872	0.048	0.386	1
Cd300ld	0.00376894	4.24123	0.231	0.624	1
Ly6c2	0.00382268	2.07489	0.413	0.346	1
Gm6545	0.00386891	5.90057	0.02	0.151	1
C330008A17Rik	0.00391979	4.85444	0.007	0.242	1
Hdac8	0.00396265	0.391537	0.134	0.245	1
Ahcyl2	0.00399725	6.70809	0.341	0.446	1
Lbh	0.00402774	-0.276592	0.09	0.114	1
Dnajc6	0.00407609	1.01525	0.007	0.138	1
AI504432	0.00412944	-4.56915	0.248	0.235	1
Gm47664	0.00417438	1.7007	0.046	0.272	1
Dsp	0.00425638	1.09104	0.018	0.191	1
Dgkh	0.00425638	6.36202	0.198	0.292	1
Anxa2	0.00433051	2.67136	0.444	0.51	1
Acta1	0.00437742	5.59446	0.022	0.238	1
Gm20732	0.00439158	5.00918	0.112	0.369	1
Cd244a	0.00442956	3.74044	0.165	0.557	1
Jchain	0.0044391	13.5034	0.112	0.091	1
Gpr183	0.00444866	-1.80571	0.112	0.228	1
Gm48231	0.00459923	6.20182	0.004	0.101	1
Kcnk13	0.00470382	4.92094	0.084	0.477	1
Cd7	0.00473917	-5.26371	0.044	0.144	1
Vcan	0.00492477	2.55549	0.105	0.074	1
Slc5a4b	0.00501467	4.69578	0.009	0.315	1
Gm44891	0.00503604	2.21019	0.004	0.185	1
Gpnmb	0.00508982	5.82111	0.053	0.255	1
Ceacam20	0.00525986	5.85894	0.009	0.128	1
Btla	0.00532142	-4.18694	0.075	0.208	1
Aqp9	0.00557422	4.42386	0.051	0.366	1
Gm16124	0.00559185	4.39081	0.031	0.232	1
Zfp536	0.00559185	2.6971	0.035	0.154	1
Ifngr1	0.00559774	-0.861759	0.101	0.188	1
Dmxl2	0.00563317	-4.01192	0.121	0.326	1
Arg1	0.00567476	17.651	0.024	0.101	1
F5	0.00576949	1.25446	0.134	0.46	1
Gbp4	0.00583781	13.4766	0.358	0.356	1
Klra3	0.00587461	-6.9099	0.015	0.168	1
Malt1	0.00587461	4.64319	0.701	0.638	1
Tpx2	0.00588076	-3.01989	0.031	0.265	1
Spata5	0.00598002	-10.3344	0.167	0.292	1
Pla2g4c	0.00602391	7.18804	0.009	0.121	1
Ccr9	0.00634599	7.16398	0.075	0.362	1
Ccl4	0.0064854	4.57383	0.308	0.279	1
Nxph1	0.00661473	-3.87511	0.015	0.171	1
Ngfr	0.00671811	15.8506	0.004	0.191	1
Robo1	0.00674593	11.7462	0.055	0.188	1
Plac8	0.00682999	8.0773	0.308	0.436	1
Gm13842	0.00695069	7.63924	0.004	0.114	1
Ccl12	0.00705859	0.926763	0.068	0.369	1
Scn3a	0.00719785	4.37245	0.002	0.158	1
Bcas3	0.00723486	-4.60759	0.149	0.279	1
Nfix	0.00731687	0.32555	0.132	0.081	1
Lsamp	0.00733187	16.714	0.193	0.366	1
Pacrg	0.00735442	5.29452	0.011	0.124	1
Mir155hg	0.0073695	-4.99197	0.202	0.413	1
Clca4a	0.00745287	15.3226	0.002	0.134	1
H2-Ob	0.00747576	-5.15076	0.127	0.221	1
Mir142hg	0.00749871	0.657981	0.316	0.339	1
Fcer1g	0.00754063	1.10905	0.936	0.983	1
Has2os	0.00759114	4.22545	0.011	0.121	1
Il7r	0.00767677	-3.15257	0.11	0.117	1
Kitl	0.00780285	16.5842	0.068	0.101	1
Lad1	0.00798736	1.66049	0.013	0.188	1
Crem	0.00801172	-5.2097	0.103	0.195	1
Rragb	0.00824222	5.82353	0.015	0.268	1
Tcf4	0.00862513	2.0873	0.204	0.215	1
Klri1	0.00879148	2.22276	0.031	0.436	1
Fyb	0.00904197	-7.27308	0.567	0.453	1
Ccr2	0.00906917	2.96046	0.591	0.574	1
Tarm1	0.00920622	5.22376	0.059	0.456	1
Cdh1	0.00942017	2.14264	0.068	0.413	1
Ifitm6	0.00942856	4.42353	0.253	0.52	1
Srgn	0.00975413	6.90387	0.543	0.641	1
Hspa1a	0.00979297	4.15011	0.112	0.074	1
Slc16a10	0.00982218	7.16716	0.389	0.51	1
Col11a1	0.0098417	1.61433	0.018	0.238	1
Fnip2	0.0098905	5.11485	0.455	0.765	1
Mndal	0.0100189	9.63561	0.347	0.342	1
Cacnb2	0.0100786	4.85368	0.042	0.191	1
Plbd1	0.0106723	4.96635	0.695	0.849	1
Clnk	0.0108202	-5.04747	0.037	0.121	1
Hs3st4	0.0109699	12.155	0.018	0.221	1
Ank2	0.0113967	-1.62543	0.059	0.117	1
Dpp6	0.0114748	6.31813	0.029	0.252	1
Stxbp6	0.0119654	8.67282	0.198	0.279	1
Cx3cr1	0.0122353	3.58562	0.264	0.557	1
Ctsl	0.0125106	-9.55524	0.27	0.208	1
Ceacam16	0.0125591	9.40304	0.013	0.131	1
Cpne8	0.0130526	-1.13379	0.037	0.181	1
Akap6	0.0132548	8.90408	0.035	0.191	1
Gm56555	0.0136937	2.4717	0.363	0.49	1
Clec4a2	0.0137591	1.90167	0.277	0.654	1
Nfkbiz	0.0141453	7.26893	0.396	0.446	1
Lrrk2	0.0141723	-6.54364	0.171	0.238	1
Mefv	0.0150167	2.76875	0.382	0.711	1
Tyrobp	0.0151294	3.55818	0.844	0.93	1
Cdh19	0.0153904	4.73716	0.011	0.242	1
Tgm2	0.016222	2.07267	0.637	0.832	1
Maml3	0.0163444	3.59405	0.231	0.463	1
Adra2a	0.0167153	-0.344746	0.002	0.141	1
Igkv4-57-1	0.0176424	17.0426	0.002	0.104	1
Adgrl3	0.0177737	-7.68051	0.081	0.174	1
Gm43696	0.0179557	-3.8909	0.011	0.134	1
Iglc1	0.0179557	-1.84446	0.279	0.235	1
Gm34829	0.0183415	1.94693	0.004	0.121	1
Gm29570	0.0183585	-5.72939	0.009	0.228	1
Lrmda	0.0190123	7.38243	0.415	0.648	1
Ppm1l	0.0190298	-1.28085	0.035	0.134	1
Cd24a	0.0190999	8.51555	0.191	0.315	1
Ccr4	0.0191702	2.34417	0.022	0.198	1
Simc1	0.0193646	-1.44905	0.116	0.091	1
Stx11	0.0194001	-7.21557	0.367	0.272	1
Cd300a	0.0196323	3.51739	0.571	0.849	1
Nccrp1	0.0199037	3.15501	0.037	0.403	1
Csf2ra	0.0200131	3.46639	0.813	0.966	1
Furin	0.0202518	8.13807	0.277	0.329	1
Hs6st3	0.0202703	1.95382	0.046	0.282	1
Arhgef38	0.0204	0.632242	0.009	0.131	1
Gm49356	0.0204372	-5.27585	0.009	0.188	1
4933424M12Rik	0.0206616	-9.82472	0.009	0.104	1
Cdk1	0.0206804	-6.03314	0.029	0.101	1
Hgf	0.021232	3.91988	0.086	0.232	1
Clec2i	0.0213284	-5.65889	0.103	0.148	1
Rn18s-rs5	0.0214445	5.45416	0.244	0.252	1
Psap	0.0214832	0.759323	0.802	0.799	1
Ckb	0.0215223	-4.27782	0.295	0.473	1
Cd209a	0.0218355	4.02767	0.035	0.446	1
Gbp3	0.0230056	0.591124	0.338	0.221	1
Ear2	0.0237586	3.81085	0.035	0.47	1
Neb	0.0237587	-0.501966	0.026	0.265	1
Fbxo32	0.0239076	3.95196	0.066	0.128	1
Wnt11	0.0240356	2.29808	0.154	0.57	1
S100a6	0.0247522	0.471799	0.321	0.362	1
Cxcl2	0.0251138	-2.58605	0.626	0.685	1
Tmem252	0.0251729	-0.469875	0.002	0.101	1
Igkv15-103	0.0256677	8.13425	0.007	0.336	1
Arhgef6	0.0257586	-2.63901	0.264	0.393	1
Gm41409	0.0264724	11.7861	0.018	0.245	1
Lst1	0.0267532	-3.13223	0.457	0.614	1
H2-M2	0.0275619	8.06829	0.053	0.178	1
Gvin3	0.0276596	1.17031	0.226	0.309	1
Crip1	0.0284929	-0.851312	0.484	0.564	1
Gas7	0.0288674	-5.4727	0.468	0.547	1
Cd14	0.0289366	1.14943	0.714	0.685	1
Hsph1	0.0292714	-5.06134	0.11	0.148	1
Fcna	0.0295264	5.98431	0.011	0.158	1
Radx	0.0295521	1.19756	0.013	0.121	1
Pim1	0.0296547	2.89317	0.692	0.728	1
Gadd45g	0.0297576	0.472188	0.185	0.164	1
Gm42798	0.0300162	15.6011	0.022	0.164	1
Gpr39	0.0300422	4.61071	0.009	0.188	1
Ltbp2	0.0300942	-4.65234	0.009	0.185	1
C3	0.0304867	3.00065	0.191	0.094	1
H2az1	0.0307508	3.8993	0.607	0.631	1
Socs2	0.0307773	-6.85027	0.059	0.111	1
Pigr	0.0308304	3.02212	0.105	0.164	1
Lpar1	0.0311774	1.40339	0.123	0.154	1
Ccr7	0.0315277	1.0415	0.103	0.258	1
Wdfy4	0.0316091	1.06708	0.299	0.453	1
Nova1	0.0322386	0.537285	0.055	0.225	1
Hsp90aa1	0.0325991	-3.87891	0.211	0.329	1
Cd93	0.0326549	0.867971	0.29	0.52	1
Nfkbie	0.0326549	-5.45795	0.721	0.641	1
Csf2rb2	0.0329061	2.08097	0.453	0.735	1
Pcp4	0.0329069	9.40058	0.015	0.255	1
Rgs10	0.032935	1.52831	0.367	0.487	1
Klf4	0.0330194	-5.3015	0.171	0.221	1
Selenop	0.0330748	-0.585217	0.266	0.292	1
Ifitm3	0.0333022	2.62748	0.519	0.634	1
Sat1	0.0333022	4.03488	0.516	0.594	1
Agtr1b	0.0343957	10.508	0.007	0.114	1
Ptprn	0.0351912	10.8425	0.004	0.148	1
Birc5	0.0352805	-4.30159	0.044	0.262	1
Gm57066	0.0354299	17.0152	0.002	0.104	1
Fam81a	0.0355797	-1.81987	0.011	0.205	1
Rab26	0.0361238	4.31007	0.004	0.114	1
Gtdc1	0.0362762	-6.98999	0.202	0.225	1
Exoc4	0.0362762	-0.700237	0.292	0.366	1
Egr3	0.0363067	12.9563	0.055	0.151	1
Gm15902	0.0365518	6.22718	0.009	0.171	1
Ptgs1	0.0366133	-1.01713	0.105	0.258	1
Tmem26	0.0368912	2.96873	0.029	0.379	1
Il6	0.0371397	6.17657	0.095	0.201	1
Rgcc	0.0372645	-5.6359	0.259	0.309	1
Hk2	0.037578	0.322071	0.42	0.641	1
Sema3e	0.0376409	10.0279	0.013	0.124	1
Adam12	0.0382117	16.3933	0.031	0.124	1
Utf1	0.0388545	-3.89662	0.02	0.268	1
Gm38365	0.0390491	-1.55926	0.068	0.131	1
Wfdc2	0.0391793	-1.39262	0.031	0.188	1
Gm57460	0.0395393	3.89959	0.004	0.154	1
Ifi207	0.0397035	3.00803	0.688	0.634	1
Mamdc2	0.0399021	1.82484	0.044	0.121	1
Csf2rb	0.0403962	2.90517	0.677	0.856	1
Nrip1	0.0416211	1.56501	0.174	0.191	1
Hspa5	0.0419309	5.92836	0.402	0.477	1
Ms4a6c	0.0425035	2.09638	0.607	0.711	1
Mef2c	0.0427666	-12.2605	0.099	0.238	1
Cd83	0.0431896	2.18841	0.668	0.664	1
Oasl1	0.0432957	6.01618	0.202	0.453	1
Lcp1	0.044299	6.23653	0.675	0.701	1
Itga9	0.0444076	4.01174	0.182	0.336	1
Syne1	0.0444076	0.981927	0.147	0.262	1
Rarb	0.0446255	7.67186	0.046	0.228	1
Treml4	0.0455797	5.74605	0.059	0.419	1
Igkv4-55	0.0455803	11.8862	0.002	0.164	1
Myc	0.0458402	-1.40462	0.084	0.138	1
Ccl6	0.046103	0.660766	0.655	0.852	1
Hba-a1	0.0463639	4.61399	0.134	0.208	1
Il17f	0.0464391	7.43831	0.007	0.171	1
Cfap45	0.0467411	8.44608	0.024	0.332	1
Pde4d	0.0470827	2.12279	0.202	0.242	1
Gm43064	0.0471589	17.9876	0.004	0.114	1
B3gnt6	0.0473881	10.1187	0.004	0.138	1
Gm56730	0.0476952	5.18519	0.411	0.477	1
Itga1	0.0479653	-0.655214	0.09	0.101	1
Acod1	0.0479817	1.68278	0.382	0.648	1
Krtdap	0.048004	16.772	0.002	0.235	1
Zfp318	0.0481202	1.44822	0.077	0.117	1
Exoc3l2	0.0485484	5.89911	0.015	0.289	1
Ly6g	0.0487049	-3.98591	0.002	0.114	1
Trem2	0.0488221	3.7077	0.081	0.389	1
Rasgef1a	0.0490191	-3.28507	0.015	0.225	1
Depp1	0.0491374	3.9705	0.002	0.164	1
Cdk5r1	0.049454	-1.22804	0.051	0.292	1
Pnp	0.0498521	-9.12049	0.255	0.275	1
Irf4	0.0499721	-7.14057	0.075	0.138	1
Pla2g2a	0.0501324	4.62558	0.002	0.128	1
Rps6ka5	0.0508592	3.01546	0.2	0.329	1
Folr2	0.0511849	8.37788	0.024	0.158	1
Slc3a2	0.0513077	0.386968	0.503	0.594	1
Gm49313	0.0514306	5.88068	0.013	0.238	1
Lmo4	0.0515538	1.47994	0.521	0.554	1
AW112010	0.052381	2.27391	0.196	0.087	1
Adrb1	0.0525477	6.78669	0.011	0.151	1
Lypd8	0.0530507	-0.273216	0.099	0.211	1
Dusp1	0.0530507	5.80702	0.435	0.507	1
Gsdmc2	0.0534306	-3.26633	0.007	0.211	1
Prg4	0.0536002	-4.91548	0.004	0.225	1
Fgf13	0.0539406	1.52378	0.024	0.178	1
Cdin1	0.0545839	8.42813	0.035	0.174	1
Rimbp2	0.0546701	-0.465755	0.009	0.238	1
Mcam	0.0555826	-1.80378	0.02	0.215	1
Gm5970	0.0559335	8.87028	0.013	0.168	1
Arl4c	0.0563305	3.03444	0.677	0.711	1
Il1a	0.0563708	6.73506	0.147	0.51	1
Gfpt1	0.0567298	2.614	0.22	0.329	1
Arg2	0.0568175	3.1289	0.251	0.44	1
Sprr2a3	0.0574456	13.7829	0.004	0.114	1
Tiparp	0.0574906	2.55691	0.527	0.614	1
Rab11fip1	0.0578515	-0.658436	0.646	0.664	1
Foxp1	0.058078	-0.676689	0.305	0.386	1
Hs6st2	0.0581688	9.75853	0.013	0.151	1
Nlrp3	0.0582437	2.99756	0.646	0.792	1
Lncpint	0.0590836	8.95616	0.382	0.312	1
Flt1	0.0604779	11.967	0.178	0.326	1
Igkv2-109	0.0612327	7.25519	0.002	0.121	1
Majin	0.0615177	4.06391	0.007	0.185	1
Cox6a2	0.0627172	14.8332	0.004	0.144	1
Pla2g7	0.0632887	1.66309	0.565	0.681	1
Ccr1	0.0636316	3.89765	0.426	0.765	1
Mir7688	0.0651743	3.44429	0.011	0.292	1
Gm37954	0.0655747	10.0947	0.026	0.144	1
Prkn	0.0659771	0.595661	0.084	0.188	1
H2-DMa	0.0661791	-3.66124	0.67	0.567	1
Shcbp1l	0.0662803	7.39079	0.015	0.326	1
Gm41804	0.0669921	5.11078	0.013	0.329	1
Selp	0.0674017	7.30013	0.02	0.386	1
Fbxl7	0.0680199	2.72317	0.073	0.215	1
Slc7a3	0.0680716	6.48383	0.004	0.191	1
Txn1	0.068956	5.06618	0.484	0.577	1
9530026P05Rik	0.0692704	3.19373	0.044	0.117	1
Ccl3	0.0696761	1.35041	0.365	0.47	1
Arhgap15	0.0697441	-0.52486	0.4	0.409	1
E330020D12Rik	0.0699026	-1.78464	0.073	0.128	1
Zfp169	0.0705929	-0.715705	0.007	0.161	1
Klhl41	0.0711814	11.8337	0.004	0.218	1
Mgst1	0.0730257	4.25448	0.204	0.151	1
Rsad2	0.0730804	5.39534	0.127	0.346	1
Car5a	0.0731903	2.97908	0.009	0.211	1
Csf1r	0.0739439	2.90586	0.756	0.872	1
Cd274	0.0740733	5.81957	0.723	0.846	1
Gm28177	0.0744066	5.18979	0.011	0.141	1
Tob2	0.0759219	-0.806121	0.277	0.322	1
Ighv1-19	0.0764894	4.30529	0.002	0.178	1
Fcrls	0.0780966	4.3093	0.04	0.396	1
B3galt2	0.0788527	1.09043	0.004	0.131	1
Zim1	0.0789111	13.3815	0.002	0.134	1
Dock4	0.079028	3.37357	0.398	0.577	1
Rab7b	0.0794968	0.416964	0.47	0.664	1
Zscan10	0.0797909	5.10731	0.007	0.168	1
Kcnq5	0.0807382	-2.90033	0.079	0.124	1
St6galnac5	0.0820556	13.1098	0.024	0.188	1
H2-Q7	0.0826602	-0.666057	0.218	0.252	1
Klrb1a	0.0843721	4.7815	0.018	0.275	1
Ptprj	0.0852388	1.1633	0.725	0.648	1
Trmt61b	0.0862381	15.5431	0.101	0.238	1
Slc35f1	0.0863009	5.1295	0.024	0.309	1
Vps37b	0.0863009	-0.466567	0.079	0.124	1
9530052E02Rik	0.0877548	-2.61636	0.009	0.188	1
Ifi30	0.0883931	0.885646	0.747	0.805	1
B430319H21Rik	0.0889707	6.58074	0.004	0.164	1
G0s2	0.0903298	3.3718	0.046	0.188	1
Lcorl	0.0914432	-1.87065	0.301	0.295	1
1810062O18Rik	0.0932333	15.0122	0.007	0.148	1
Hoxc8	0.0945773	8.42628	0.004	0.225	1
Abca1	0.0949158	0.376119	0.365	0.346	1
Ssh2	0.0949836	-1.36018	0.16	0.289	1
Thbs1	0.0958206	1.29021	0.527	0.56	1
Nlgn1	0.0963478	17.3746	0.07	0.131	1
Il1b	0.0981106	1.42198	0.677	0.923	1
Chad	0.099053	7.41104	0.002	0.174	1
Kynu	0.0999681	0.682006	0.125	0.45	1
Gm36543	0.100393	13.777	0.002	0.134	1
Marcksl1	0.101675	3.19703	0.644	0.711	1
Rgs1	0.102537	0.775137	0.244	0.436	1
Epb41	0.102826	2.07502	0.332	0.312	1
Ezr	0.103188	-2.45695	0.209	0.285	1
Plekhg1	0.104133	4.51493	0.16	0.191	1
Pdgfd	0.104792	9.01691	0.033	0.121	1
Apobec1	0.105306	5.12748	0.67	0.812	1
Maoa	0.105306	2.81856	0.035	0.151	1
Klrk1	0.105601	-4.47857	0.229	0.289	1
Large1	0.106045	-10.6475	0.105	0.242	1
Sptssb	0.106415	15.6174	0.002	0.154	1
Ccl19-ps2	0.10649	12.7328	0.009	0.201	1
Tnfsf14	0.107085	5.07979	0.121	0.332	1
Phlpp1	0.107684	5.86473	0.44	0.5	1
Nefm	0.108285	4.44485	0.004	0.198	1
Gm43462	0.108737	-8.42751	0.035	0.154	1
Cblb	0.109115	-2.64617	0.163	0.178	1
Gm56955	0.109418	4.02157	0.077	0.372	1
Cd4	0.11018	3.19989	0.084	0.124	1
Pclaf	0.111329	-4.82468	0.042	0.164	1
Ccl1	0.112256	3.36377	0.009	0.107	1
Cblc	0.112333	5.73697	0.009	0.369	1
Tlr7	0.113891	3.07973	0.18	0.389	1
Gm37760	0.115784	5.47464	0.068	0.292	1
Alox15	0.116899	6.65545	0.042	0.124	1
Mybl1	0.1173	8.7616	0.018	0.128	1
Creb5	0.117701	1.69529	0.673	0.779	1
Hmgb2	0.118426	-1.69158	0.138	0.309	1
5330434G04Rik	0.118831	16.6936	0.004	0.128	1
Kcnd2	0.119562	1.75149	0.035	0.289	1
Cers6	0.120132	4.46139	0.67	0.842	1
Irf1	0.122437	4.03787	0.455	0.52	1
Clec4a3	0.123852	1.70127	0.44	0.651	1
Gpr34	0.12486	0.427173	0.044	0.235	1
Ccrl2	0.126638	4.71811	0.593	0.856	1
Tnfaip8	0.128092	4.57286	0.444	0.48	1
Septin3	0.128693	-1.02152	0.037	0.272	1
Ifi44	0.130253	6.35018	0.037	0.111	1
Slc24a3	0.130427	8.96915	0.059	0.238	1
Ctsb	0.131563	1.14675	0.708	0.634	1
Tmem45b	0.135107	1.43298	0.015	0.228	1
Cd52	0.136365	-1.94666	0.53	0.493	1
Zcwpw2	0.136455	0.391468	0.009	0.178	1
Hopx	0.137268	0.719233	0.09	0.107	1
Akt3	0.138542	-1.92706	0.235	0.218	1
H2-K1	0.139182	-1.17089	0.209	0.272	1
Gm28068	0.14195	14.5882	0.007	0.201	1
Odc1	0.144101	-3.65887	0.145	0.151	1
Gm57204	0.14495	2.10375	0.648	0.738	1
Gm49361	0.145423	4.79182	0.011	0.168	1
Lmo3	0.148574	4.50603	0.018	0.174	1
Lyn	0.149733	6.62555	0.811	0.775	1
Dhx40	0.150802	-4.46164	0.354	0.413	1
Magi2	0.155034	14.6625	0.13	0.185	1
Frem2	0.155233	16.1632	0.011	0.171	1
Samsn1	0.155532	-5.48625	0.349	0.456	1
Nr4a3	0.156231	-7.08668	0.079	0.245	1
Gda	0.156431	4.75603	0.51	0.46	1
Tgfbi	0.156732	6.89123	0.686	0.842	1
Csf3r	0.158747	4.92949	0.229	0.379	1
Il2	0.16017	1.65838	0.053	0.218	1
Amigo2	0.160476	-2.30641	0.011	0.128	1
Eprs	0.161705	-0.491815	0.218	0.242	1
Scml2	0.162631	2.26272	0.009	0.114	1
Hsp90b1	0.16325	-5.31309	0.253	0.279	1
Coro1a	0.163976	-4.4433	0.703	0.614	1
Gmds	0.164287	-7.25036	0.121	0.148	1
Lamp2	0.166585	5.06742	0.567	0.604	1
Runx3	0.16806	-2.56376	0.516	0.47	1
Clec4a1	0.169223	0.433053	0.38	0.708	1
Gm47507	0.171898	4.66252	0.018	0.201	1
mt-Cytb	0.172544	2.87377	0.24	0.124	1
Sorbs2	0.1733	7.56647	0.02	0.114	1
Gfra2	0.174929	12.7246	0.018	0.171	1
Igf1r	0.175146	1.74027	0.18	0.275	1
Ms4a6b	0.175911	-9.44551	0.338	0.275	1
Pstpip2	0.176345	1.02025	0.308	0.628	1
Vegfa	0.176788	5.22849	0.44	0.597	1
Igkv5-43	0.178994	-1.36809	0.004	0.191	1
Tbx21	0.180216	0.69884	0.035	0.131	1
Lpp	0.182229	2.5902	0.358	0.329	1
Lgals3	0.186529	6.0716	0.864	0.953	1
Erg	0.187563	7.70579	0.035	0.255	1
Myocd	0.189521	4.39882	0.015	0.245	1
Rasgef1c	0.191261	7.30082	0.004	0.154	1
Jazf1	0.19196	-7.06655	0.02	0.201	1
Gm15729	0.195129	17.7709	0.004	0.181	1
Tnfsf4	0.19655	-6.47724	0.009	0.188	1
Dusp6	0.196907	-7.76021	0.171	0.221	1
Zfp438	0.197026	10.5109	0.035	0.178	1
Gdf15	0.197141	1.71052	0.2	0.446	1
Dleu2	0.197979	-0.948693	0.514	0.604	1
Rasgrp1	0.199415	-1.16472	0.224	0.104	1
Gm20186	0.201826	7.80583	0.334	0.362	1
Gm38211	0.202189	8.43877	0.009	0.151	1
Gm42722	0.203526	12.0887	0.018	0.121	1
Kit	0.204379	6.58023	0.101	0.242	1
Igkv4-80	0.208564	8.75497	0.002	0.171	1
Nhsl2	0.21168	-1.27568	0.079	0.309	1
Rfx3	0.21168	1.73402	0.134	0.148	1
Arih1	0.212307	1.60567	0.374	0.359	1
Irs2	0.213944	1.03676	0.193	0.225	1
Gm34030	0.21521	8.2218	0.004	0.154	1
Runx1t1	0.217501	4.37437	0.046	0.148	1
Gpr65	0.217629	-5.6979	0.51	0.483	1
Ncoa7	0.219039	6.57622	0.187	0.315	1
Osm	0.219552	4.69919	0.281	0.453	1
Tmem178b	0.219553	-7.23186	0.029	0.111	1
Stap1	0.220068	-6.52814	0.266	0.329	1
Dusp10	0.223046	-0.548672	0.143	0.158	1
Klk1	0.223437	0.868773	0.024	0.134	1
1700016P03Rik	0.223567	3.24044	0.193	0.46	1
2900052N01Rik	0.228559	5.07133	0.022	0.225	1
H2-Eb1	0.232843	0.867802	0.84	0.799	1
Cebpb	0.233227	5.03565	0.78	0.732	1
Ednrb	0.234169	-0.443714	0.026	0.128	1
Gm42872	0.235248	10.4214	0.004	0.151	1
Slc10a6	0.235383	-7.53653	0.011	0.218	1
Ror1	0.236738	16.8065	0.035	0.128	1
Pf4	0.238367	2.11159	0.095	0.252	1
Cdkn1a	0.239601	0.731339	0.8	0.889	1
Ifi27l2a	0.240149	-0.692055	0.484	0.419	1
Alox12	0.240286	-6.91284	0.002	0.171	1
Ppp1r14c	0.240423	4.79641	0.022	0.238	1
Gm57385	0.240835	17.1233	0.004	0.134	1
Rac2	0.246515	-3.93264	0.286	0.362	1
Nox4	0.249039	0.989851	0.018	0.107	1
Gm43809	0.249884	0.477633	0.009	0.302	1
Hmcn1	0.250307	3.44289	0.02	0.117	1
4933406I18Rik	0.252289	-6.96518	0.055	0.161	1
Serpinb2	0.253423	2.34624	0.066	0.279	1
Plaur	0.253711	5.61699	0.778	0.876	1
Ifih1	0.255998	9.51326	0.305	0.332	1
Klf2	0.256142	-4.50718	0.132	0.171	1
Tex15	0.256716	-7.8122	0.007	0.252	1
D17H6S56E-5	0.258011	-7.30604	0.081	0.148	1
Gpm6b	0.258589	-0.956543	0.033	0.128	1
Ptger1	0.260471	2.91554	0.011	0.104	1
Klra6	0.266911	-2.03819	0.007	0.178	1
Jak2	0.269428	-4.31243	0.422	0.393	1
Mreg	0.27241	-3.17356	0.022	0.312	1
Syk	0.278139	1.56515	0.774	0.725	1
Car8	0.279355	8.44412	0.022	0.195	1
Prss12	0.279812	-1.90432	0.002	0.121	1
Nabp1	0.28134	-12.3262	0.16	0.235	1
Cxcr4	0.284719	-1.19558	0.571	0.564	1
Ccl9	0.290429	2.26476	0.578	0.789	1
H2-DMb2	0.290622	-2.27516	0.121	0.322	1
Malat1	0.292188	4.63819	0.576	0.567	1
Isg15	0.292345	-4.19641	0.349	0.336	1
Zfp36l2	0.293761	-6.3003	0.305	0.396	1
Ighv1-26	0.294549	0.923498	0.002	0.138	1
Nox1	0.295814	7.35626	0.013	0.161	1
Gm26708	0.296764	8.53898	0.009	0.111	1
Nrros	0.297082	-4.5665	0.738	0.728	1
Pard3b	0.300108	-4.63664	0.084	0.101	1
Cntnap5a	0.300747	1.72799	0.04	0.208	1
Nr6a1	0.30219	3.51355	0.127	0.393	1
Fgr	0.303154	3.62481	0.459	0.735	1
Wipf3	0.304604	7.00651	0.015	0.191	1
Tent5c	0.307356	-0.676784	0.338	0.393	1
2610037D02Rik	0.308494	14.8328	0.064	0.238	1
Cacna1d	0.309145	7.59288	0.169	0.232	1
Tnfaip2	0.309308	4.36754	0.67	0.701	1
Prox1	0.311269	2.16507	0.007	0.205	1
Cd300lg	0.313566	11.4339	0.048	0.245	1
Stat4	0.321529	-0.483108	0.081	0.121	1
Acss3	0.321696	8.13284	0.024	0.101	1
Ighj4	0.322701	5.3947	0.004	0.117	1
P2ry13	0.323036	4.69821	0.059	0.305	1
Fcrl5	0.323204	3.19337	0.009	0.148	1
Muc3	0.323875	0.917808	0.035	0.262	1
Tnf	0.324043	7.65322	0.338	0.433	1
Atp1a3	0.334744	3.17904	0.314	0.661	1
Tnfaip3	0.338191	-0.548036	0.185	0.211	1
Chrm2	0.339748	2.35309	0.011	0.104	1
Dkk2	0.344448	4.05826	0.004	0.138	1
Itgam	0.347068	3.72679	0.569	0.795	1
Ikzf2	0.351487	4.53128	0.068	0.121	1
Ifit1bl1	0.353972	3.03213	0.015	0.117	1
Gcnt1	0.35504	6.33591	0.048	0.218	1
Spns2	0.356289	0.407501	0.018	0.124	1
Ccl21a	0.357004	11.2383	0.022	0.409	1
Ext1	0.35772	-0.978075	0.448	0.43	1
Stk17b	0.358079	-2.52768	0.04	0.174	1
Gprc5a	0.359334	0.291039	0.125	0.362	1
Xkr4	0.360233	2.95881	0.026	0.185	1
Enox2	0.361133	-6.75299	0.149	0.339	1
Lgals2	0.371493	13.8815	0.004	0.138	1
Ighg1	0.376649	5.45499	0.295	0.305	1
Agl	0.376834	-4.98265	0.086	0.148	1
Tafa5	0.377575	2.33143	0.011	0.121	1
Cct6a	0.379801	-0.496718	0.169	0.252	1
mt-Rnr2	0.384091	10.7571	0.431	0.413	1
Pi16	0.384278	5.00738	0.026	0.158	1
Kctd12	0.38484	5.06159	0.532	0.57	1
Ncf2	0.385403	4.45198	0.714	0.668	1
Slc19a3	0.387281	17.1519	0.004	0.111	1
Lilrb4b	0.387657	4.38117	0.765	0.624	1
Tsc22d2	0.388976	0.344362	0.229	0.292	1
Tmem30c	0.395231	5.81293	0.013	0.319	1
Pcdh11x	0.40001	-1.18772	0.055	0.265	1
Emb	0.40001	-4.42156	0.145	0.158	1
Ctsc	0.402119	0.728608	0.749	0.815	1
St8sia4	0.402508	-4.84578	0.297	0.446	1
Ern1	0.405789	-4.04394	0.367	0.322	1
Icam1	0.408309	-5.99969	0.532	0.544	1
ENSMUSG00000121430	0.417104	-5.87165	0.125	0.174	1
Gphn	0.417301	0.462684	0.268	0.285	1
Bcl11a	0.417695	-11.2374	0.075	0.114	1
Smc4	0.419271	-5.21216	0.178	0.309	1
Gm48585	0.421049	9.83078	0.022	0.215	1
Fhad1	0.42184	8.85194	0.026	0.336	1
H1f0	0.42422	0.69802	0.196	0.211	1
Lif	0.425612	10.4818	0.024	0.101	1
Slamf7	0.426209	7.84891	0.477	0.557	1
Gabrr2	0.427006	6.81871	0.002	0.245	1
Pyy	0.431406	2.74154	0.02	0.362	1
Met	0.4413	11.6432	0.171	0.51	1
Clec12a	0.442316	2.84551	0.532	0.822	1
Mafb	0.445161	4.93135	0.455	0.57	1
Ciita	0.445375	-2.30468	0.325	0.426	1
Cxcl1	0.445579	4.37851	0.255	0.235	1
Scin	0.445784	4.09841	0.026	0.326	1
Ptpro	0.449266	4.20164	0.418	0.628	1
Nrp1	0.449677	-2.93081	0.268	0.346	1
Gm26542	0.453796	6.26747	0.044	0.235	1
Cd44	0.455864	1.3921	0.888	0.896	1
Dusp5	0.460014	0.564477	0.327	0.423	1
Cadm1	0.461263	3.73787	0.127	0.342	1
Abtb2	0.467959	4.09713	0.462	0.574	1
Ms4a14	0.468168	0.571551	0.068	0.242	1
Mir99ahg	0.471115	9.2178	0.077	0.181	1
Calcrl	0.474496	-0.286818	0.073	0.111	1
Best2	0.477252	1.37555	0.007	0.134	1
Egr2	0.478527	14.2258	0.156	0.232	1
Ret	0.479378	4.65469	0.007	0.128	1
Col4a6	0.485787	10.2359	0.026	0.242	1
Gm11290	0.488578	5.98171	0.174	0.386	1
Tnfsf13b	0.491594	0.443533	0.073	0.117	1
Gcnt2	0.495703	2.5363	0.279	0.436	1
Car4	0.497873	-0.858374	0.11	0.406	1
Gcg	0.501138	10.7336	0.009	0.315	1
Cldn1	0.501138	8.38379	0.013	0.299	1
H2bc6	0.502883	15.2286	0.022	0.315	1
Gm6377	0.502883	0.462511	0.415	0.47	1
Itgae	0.5077	2.91816	0.042	0.215	1
Btg1	0.509238	-0.903764	0.466	0.466	1
Zeb2	0.518736	-1.19649	0.809	0.822	1
Krt20	0.522741	7.75953	0.004	0.171	1
Glis3	0.52341	9.06735	0.04	0.141	1
Nfatc1	0.524525	-9.74957	0.167	0.242	1
Aif1	0.536876	4.41262	0.538	0.782	1
Id2	0.537329	-2.41671	0.18	0.232	1
Gm29322	0.537555	-5.1567	0.009	0.225	1
C5ar1	0.538215	1.68482	0.374	0.55	1
Clec7a	0.540386	-0.607553	0.714	0.812	1
Ptpn13	0.542086	0.310317	0.033	0.138	1
Flt4	0.54254	10.1508	0.007	0.191	1
Gab2	0.542993	3.57865	0.666	0.745	1
Tbc1d8	0.543449	5.30741	0.255	0.574	1
Dock10	0.543676	-5.44145	0.404	0.423	1
A530064D06Rik	0.546407	1.89456	0.024	0.43	1
Pgap1	0.547091	-4.00251	0.119	0.077	1
Nlrp1a	0.549831	5.75969	0.031	0.195	1
Ifi214	0.549831	-8.26231	0.011	0.107	1
Ikzf1	0.549831	-3.02372	0.202	0.359	1
1700113H08Rik	0.559012	2.20777	0.011	0.114	1
Tpsg1	0.566874	0.638571	0.013	0.208	1
Aicda	0.568732	7.88468	0.009	0.151	1
Slc37a2	0.569197	7.35592	0.075	0.342	1
Phlda1	0.569197	1.29244	0.187	0.164	1
Gm11906	0.570825	5.32939	0.013	0.295	1
Stat5a	0.573155	-6.5826	0.174	0.399	1
Il21r	0.573389	-1.06139	0.121	0.104	1
Saa3	0.575723	11.5357	0.035	0.359	1
Diaph2	0.579704	4.03384	0.576	0.584	1
Kcnn3	0.582991	0.52434	0.068	0.195	1
Mpeg1	0.585579	5.32486	0.708	0.691	1
Nfkbid	0.588174	-2.44059	0.4	0.416	1
Myo1e	0.588646	-0.651015	0.224	0.211	1
Elmo1	0.589828	-8.32993	0.499	0.52	1
Gm48027	0.593141	2.29487	0.018	0.181	1
ENSMUSG00000121411	0.593378	17.9139	0.004	0.245	1
Stxbp5l	0.593615	6.75899	0.02	0.245	1
Ccl8	0.598841	3.93918	0.075	0.174	1
Igkv1-110	0.60194	3.44572	0.007	0.101	1
Marchf1	0.60194	-0.481251	0.264	0.544	1
Ecm1	0.60385	0.70724	0.134	0.151	1
Adam8	0.606481	4.89311	0.501	0.537	1
Olr1	0.607917	4.76119	0.07	0.443	1
Gm38134	0.6132	5.36829	0.009	0.255	1
Smc2	0.615608	-11.73	0.064	0.164	1
Cd68	0.621162	5.19566	0.666	0.721	1
Gm20756	0.62213	5.68028	0.002	0.168	1
Vav3	0.627466	5.05267	0.618	0.701	1
Lmo2	0.630141	-8.12374	0.242	0.292	1
Ptafr	0.631109	2.84467	0.796	0.923	1
Gabrb2	0.631115	4.98082	0.015	0.205	1
Dars2	0.633065	11.0856	0.086	0.128	1
Gm44618	0.634041	16.0176	0.009	0.161	1
Htr2a	0.635995	-3.3477	0.009	0.134	1
Crtam	0.63893	9.3724	0.009	0.154	1
Gm48236	0.643099	-6.59537	0.031	0.258	1
Dmd	0.646048	15.8683	0.145	0.228	1
Chga	0.646786	7.15511	0.009	0.275	1
Cytip	0.647032	-3.11206	0.484	0.487	1
Itga4	0.647032	-5.61096	0.457	0.523	1
Arl5c	0.64851	5.08234	0.64	0.688	1
Ndnf	0.649249	-3.86671	0.015	0.292	1
Dnaja1	0.652457	3.42331	0.182	0.352	1
Gm49901	0.653692	5.50004	0.007	0.191	1
Pdgfb	0.654187	5.42724	0.141	0.419	1
Cxcl14	0.658644	-6.19779	0.022	0.141	1
S100a8	0.658644	4.22873	0.035	0.238	1
Lilra5	0.659883	3.49656	0.075	0.322	1
Il23a	0.664356	6.68804	0.022	0.235	1
Aff2	0.664854	1.48345	0.048	0.258	1
Alcam	0.66934	4.20667	0.492	0.584	1
Mpp7	0.670088	2.15431	0.389	0.426	1
mt-Rnr1	0.676341	13.1528	0.314	0.242	1
Fxyd3	0.683873	13.1359	0.009	0.215	1
Ifrd1	0.683873	8.56412	0.716	0.738	1
Emilin2	0.685635	5.3673	0.662	0.795	1
Creld2	0.686643	-0.59635	0.2	0.232	1
Cst7	0.691437	5.54512	0.037	0.107	1
Blnk	0.69169	-0.623334	0.134	0.164	1
Trps1	0.694724	6.53565	0.611	0.587	1
Gdf3	0.697764	4.89141	0.022	0.302	1
Lcp2	0.699286	2.07291	0.569	0.624	1
Arhgap26	0.705384	2.15157	0.455	0.416	1
Apoe	0.705815	0.653462	0.475	0.53	1
Ldlrad4	0.708696	6.75742	0.182	0.195	1
Pld4	0.709716	2.75406	0.712	0.732	1
Atp6v0d2	0.712523	2.98463	0.013	0.188	1
Pde4b	0.712523	4.68361	0.576	0.584	1
Rab39	0.714312	8.81606	0.024	0.399	1
Cwc25	0.725591	-4.33367	0.222	0.265	1
Slfn4	0.726876	6.54998	0.064	0.346	1
Cd86	0.727648	3.4876	0.655	0.614	1
Zswim6	0.731768	2.50845	0.505	0.47	1
Sgk1	0.737705	5.25243	0.475	0.554	1
Fabp2	0.739773	2.18134	0.002	0.332	1
Slc15a3	0.741326	2.64429	0.629	0.802	1
Enpp6	0.743398	3.79778	0.007	0.161	1
Plcl2	0.743398	14.0474	0.303	0.383	1
Ptprm	0.744175	0.296555	0.127	0.201	1
Antxr2	0.750144	1.39265	0.626	0.628	1
Laptm5	0.752484	-1.9473	0.554	0.564	1
Stk4	0.754565	-1.47459	0.11	0.181	1
Tacr3	0.754826	0.439291	0.009	0.168	1
Hbb-bs	0.755867	4.27837	0.189	0.326	1
Ccnb1	0.757691	8.73306	0.013	0.178	1
Pappa2	0.76291	6.19532	0.022	0.211	1
Tnfaip8l3	0.763171	-4.67036	0.009	0.144	1
Cystm1	0.763694	4.74561	0.081	0.205	1
Atp8b5	0.766308	-3.3809	0.02	0.339	1
Spi1	0.768401	4.95809	0.886	0.859	1
H1f2	0.771282	-6.51809	0.253	0.396	1
Gm20544	0.773117	1.69142	0.013	0.151	1
Krt19	0.776791	0.260673	0.114	0.228	1
Bcl2l11	0.778104	-4.59336	0.582	0.624	1
Maf	0.779418	-4.74181	0.147	0.144	1
Mcpt2	0.7831	-5.60065	0.015	0.188	1
Smox	0.7831	6.31871	0.571	0.698	1
Rhob	0.78468	0.905281	0.154	0.097	1
Ly6a2	0.786787	1.16097	0.081	0.329	1
2810428J06Rik	0.792855	17.8983	0.007	0.134	1
Mmp8	0.795232	0.828486	0.033	0.295	1
Tnfrsf19	0.797348	3.40427	0.018	0.124	1
Gm10874	0.803437	-3.43136	0.002	0.134	1
Rapgef2	0.803967	4.35697	0.716	0.685	1
App	0.804498	-8.91382	0.659	0.752	1
Fosl2	0.804763	-1.66388	0.316	0.322	1
Glul	0.806619	-2.34528	0.277	0.309	1
F13a1	0.808474	4.08412	0.185	0.352	1
Dgat2	0.812727	-0.579422	0.077	0.372	1
Cd163	0.812992	6.23926	0.018	0.305	1
Zbed5-ps	0.814588	7.90671	0.013	0.164	1
Itga5	0.817781	3.3891	0.73	0.849	1
Gpr132	0.818579	-2.00516	0.684	0.644	1
Flna	0.823642	-0.825704	0.371	0.366	1
Sell	0.825242	-1.22032	0.202	0.262	1
Cd72	0.828979	-0.344333	0.088	0.164	1
Gm5127	0.830849	4.85003	0.015	0.208	1
Cd80	0.831918	3.01191	0.477	0.648	1
Il1r1	0.840212	3.31202	0.079	0.121	1
Nfkbia	0.84316	7.92538	0.589	0.638	1
Cybb	0.852013	2.97765	0.796	0.866	1
Gpr141b	0.860351	4.8928	0.037	0.332	1
Celf3	0.860352	13.3299	0.002	0.131	1
Ahnak	0.863313	0.68513	0.402	0.416	1
Lyz1	0.865993	6.30895	0.213	0.547	1
Cd200r3	0.873829	-0.347113	0.024	0.242	1
Ccdc63	0.879501	14.1823	0.011	0.221	1
Hivep2	0.880582	-7.73527	0.38	0.436	1
Dapp1	0.881123	4.5841	0.402	0.483	1
Rgs7	0.881934	5.28288	0.022	0.168	1
Clstn2	0.887885	2.38393	0.02	0.168	1
Arhgap24	0.888968	2.304	0.105	0.101	1
Prtg	0.89005	15.7359	0.011	0.201	1
Tut4	0.890051	-1.45715	0.147	0.245	1
C1qc	0.893661	0.636816	0.308	0.416	1
C1qa	0.895464	-2.08963	0.231	0.406	1
Retnla	0.895468	5.25259	0.042	0.379	1
Ramp3	0.896823	2.92337	0.114	0.238	1
Gm4841	0.898179	-5.3008	0.022	0.148	1
Iqcb1	0.90279	-2.55257	0.127	0.114	1
Rnls	0.90849	3.44397	0.053	0.309	1
Msr1	0.91202	2.37497	0.374	0.617	1
Mmp13	0.91338	5.84769	0.042	0.242	1
Sox10	0.91338	0.735198	0.002	0.131	1
Slc38a4	0.916098	10.5476	0.004	0.218	1
Gm7435	0.916641	3.46823	0.009	0.148	1
Il13	0.919089	5.65134	0.007	0.114	1
Stmn1	0.919089	-3.00795	0.125	0.265	1
Etv6	0.921537	2.70708	0.719	0.802	1
Fry	0.924257	-0.891727	0.171	0.299	1
Dennd4a	0.926707	-6.53765	0.281	0.393	1
Rnf169	0.929702	2.04372	0.196	0.376	1
9930111J21Rik2	0.930246	0.391994	0.31	0.265	1
Arhgef40	0.930519	-0.683106	0.022	0.238	1
Ptprc	0.935149	-3.19588	0.352	0.426	1
Zmat4	0.936239	-3.50952	0.035	0.128	1
Adam23	0.939237	-2.79117	0.044	0.171	1
Mcemp1	0.9406	2.92954	0.174	0.557	1
Plcl1	0.940872	4.87425	0.171	0.265	1
Gm33508	0.941145	4.76662	0.007	0.232	1
Cd53	0.941418	-1.99573	0.376	0.456	1
Pdzrn4	0.942781	9.18478	0.035	0.181	1
Ctss	0.944948	1.62459	0.798	0.809	1
Slc15a1	0.945508	14.4499	0.007	0.161	1
7330423F06Rik	0.948781	-0.900064	0.015	0.101	1
Bmp6	0.957786	3.52754	0.035	0.171	1
Tbc1d5	0.960516	3.05883	0.341	0.466	1
Pik3ap1	0.965431	-0.945252	0.631	0.621	1
Ms4a7	0.970892	2.17495	0.152	0.386	1
Hck	0.973353	3.60096	0.719	0.809	1
Hes1	0.976358	1.21438	0.108	0.094	1
2610206C17Rik	0.978271	12.1109	0.007	0.134	1
S100a4	0.980457	-6.82661	0.446	0.473	1
Dnajb1	0.981277	11.0788	0.145	0.181	1
Clec4e	0.988649	0.296018	0.582	0.691	1
Ly86	0.993303	2.73802	0.78	0.701	1
Maml2	0.994123	0.361534	0.244	0.235	1
Sla	0.994943	-3.81404	0.336	0.403	1
Gm16272	0.99631	14.0475	0.004	0.131	1
Pln	0.996856	-2.24727	0.011	0.144	1
Stard8	0.99713	5.11509	0.068	0.342	1
Rgs2	0.99795	-5.25443	0.222	0.339	1
Zc3hav1	0.999863	-11.4039	0.198	0.289	1
